# Supplementary material for: Spermacoce alata Aubl. Essential Oil: Chemical Composition, In Vitro Antioxidant Activity, and Inhibitory Effects of Acetylcholinesterase, α-Glucosidase and β-Lactamase
Source: Molecules. 2024 Jun 16;29(12):2869. doi: 10.3390/molecules29122869 (PMC11206966; doi:10.3390/molecules29122869)
Supplement: Supplementary file 1 [file molecules-29-02869-s001.zip]

Archive with 82 entries (72 files):
- EO2304 GC-FID.pdf
- EO2304 GC-MS analysis report .pdf
- EO2304.D/
- EO2304.D/AcqData/
- EO2304.D/AcqData-CumulativeAuditTrail.xml
- EO2304.D/AcqData/2023sample-2.M/
- EO2304.D/AcqData/2023sample-2.M/68501.mth
- EO2304.D/AcqData/2023sample-2.M/7890Method.bin
- EO2304.D/AcqData/2023sample-2.M/acq.ctl
- EO2304.D/AcqData/2023sample-2.M/Acq.Monitors.xml
- EO2304.D/AcqData/2023sample-2.M/acq.ms
- EO2304.D/AcqData/2023sample-2.M/Acq.RTP.xml
- EO2304.D/AcqData/2023sample-2.M/Acq.RTPGC.xml
- EO2304.D/AcqData/2023sample-2.M/acqmeth.txt
- EO2304.D/AcqData/2023sample-2.M/Audit.txt
- EO2304.D/AcqData/2023sample-2.M/bfb.val
- EO2304.D/AcqData/2023sample-2.M/cc.val
- EO2304.D/AcqData/2023sample-2.M/checksum.xml
- EO2304.D/AcqData/2023sample-2.M/cqual.mac
- EO2304.D/AcqData/2023sample-2.M/ctc.mth
- EO2304.D/AcqData/2023sample-2.M/CTC.PMX
- EO2304.D/AcqData/2023sample-2.M/CumulativeAuditTrail.xml
- EO2304.D/AcqData/2023sample-2.M/custparm.mac
- EO2304.D/AcqData/2023sample-2.M/deuser.mac
- EO2304.D/AcqData/2023sample-2.M/dftpp.val
- EO2304.D/AcqData/2023sample-2.M/envdaver.mac
- EO2304.D/AcqData/2023sample-2.M/epa.val
- EO2304.D/AcqData/2023sample-2.M/events.e
- EO2304.D/AcqData/2023sample-2.M/events2.e
- EO2304.D/AcqData/2023sample-2.M/events3.e
- EO2304.D/AcqData/2023sample-2.M/genie.e
- EO2304.D/AcqData/2023sample-2.M/iq1.mth
- EO2304.D/AcqData/2023sample-2.M/LastData.mac
- EO2304.D/AcqData/2023sample-2.M/lscint.e
- EO2304.D/AcqData/2023sample-2.M/lscint.p
- EO2304.D/AcqData/2023sample-2.M/method.ini
- EO2304.D/AcqData/2023sample-2.M/method.mac
- EO2304.D/AcqData/2023sample-2.M/method.txt
- EO2304.D/AcqData/2023sample-2.M/method.xml
- EO2304.D/AcqData/2023sample-2.M/methver.mac
- EO2304.D/AcqData/2023sample-2.M/msdamisc.mac
- EO2304.D/AcqData/2023sample-2.M/msinsctl-exe-unhandled-exception-stack-trace.txt
- EO2304.D/AcqData/2023sample-2.M/pbmstrat.mac
- EO2304.D/AcqData/2023sample-2.M/QDB.BAK
- EO2304.D/AcqData/2023sample-2.M/qdb.mth
- EO2304.D/AcqData/2023sample-2.M/qqqacqmethod.xml
- EO2304.D/AcqData/2023sample-2.M/quant.val
- EO2304.D/AcqData/2023sample-2.M/refspec/
- EO2304.D/AcqData/2023sample-2.M/rptdef.xls
- EO2304.D/AcqData/2023sample-2.M/rteint.p
- EO2304.D/AcqData/2023sample-2.M/rteint2.p
- EO2304.D/AcqData/2023sample-2.M/rteint3.p
- EO2304.D/AcqData/2023sample-2.M/temp
- EO2304.D/AcqData/2023sample-2.M/tempevt.mac
- EO2304.D/AcqData/2023sample-2.M/tic.val
- EO2304.D/AcqData/2023sample-2.M/win.pos
- EO2304.D/AcqData/Contents.xml
- EO2304.D/AcqData/Devices.xml
- EO2304.D/AcqData/MSPeak.bin
- EO2304.D/AcqData/MSScan.bin
- EO2304.D/AcqData/MSScan.xsd
- EO2304.D/AcqData/MSTS.xml
- EO2304.D/AcqData/sample_info.xml
- EO2304.D/AcqData/sequence.xml
- EO2304.D/acqmeth.txt
- EO2304.D/checksum.xml
- EO2304.D/data.ms
- EO2304.D/GC.ini
- EO2304.D/PRE_POST.INI
- EO2304.D/Results/
- EO2304.D/Results/Qual/
- EO2304.D/Results/Qual/Version4/
- EO2304.D/Results/Qual/Version4/deanwhite202311.m/
- EO2304.D/Results/Qual/Version4/deanwhite202311.m/DaMethod/
- EO2304.D/Results/Qual/Version4/deanwhite202311.m/DaMethod/Qual/
- EO2304.D/Results/Qual/Version4/deanwhite202311.m/DaMethod/Qual/info.xml
- EO2304.D/Results/Qual/Version4/deanwhite202311.m/DaMethod/Qual/qualitative.xml
- EO2304.D/Results/Qual/Version4/QualResult.bin
- EO2304.D/runstart.txt
- EO2304.D/TEMPBASE
- EO2304.D/tic_front.csv
- EO2304.D/tic_front.tsv
