# Supplementary material for: Spermacoce alata Aubl. Essential Oil: Chemical Composition, In Vitro Antioxidant Activity, and Inhibitory Effects of Acetylcholinesterase, α-Glucosidase and β-Lactamase
Source: Molecules. 2024 Jun 16;29(12):2869. doi: 10.3390/molecules29122869 (PMC11206966; doi:10.3390/molecules29122869)
Supplement: Supplementary file 1 [file molecules-29-02869-s001.zip › EO2304.D/AcqData-CumulativeAuditTrail.xml]

<?xml version="1.0" standalone="yes"?>
<AuditTrailDataSet xmlns="http://tempuri.org/AuditTrailDataSet.xsd">
  <AuditTrailEntry>
    <ID>0</ID>
    <ComputerName>DESKTOP-5FBB0CV</ComputerName>
    <User>system</User>
    <TimeStamp>2023-12-04T18:59:33.0824227+08:00</TimeStamp>
    <Comment>已启动采集数据。</Comment>
  </AuditTrailEntry>
  <AuditTrailEntry>
    <ID>1</ID>
    <ComputerName>DESKTOP-5FBB0CV</ComputerName>
    <User>system</User>
    <TimeStamp>2023-12-04T19:48:46.6736074+08:00</TimeStamp>
    <Comment>数据已经被收集并保存。</Comment>
  </AuditTrailEntry>
</AuditTrailDataSet>
