# Supplementary material for: Spermacoce alata Aubl. Essential Oil: Chemical Composition, In Vitro Antioxidant Activity, and Inhibitory Effects of Acetylcholinesterase, α-Glucosidase and β-Lactamase
Source: Molecules. 2024 Jun 16;29(12):2869. doi: 10.3390/molecules29122869 (PMC11206966; doi:10.3390/molecules29122869)
Supplement: Supplementary file 1 [file molecules-29-02869-s001.zip › EO2304.D/AcqData/2023sample-2.M/68501.mth]

C1CF 3000.0,250.00,25.0,0,2,0,1,0,24497.0
IFCF 2,0.10,0.10
DFCF 7,7
OVCF 325
V1CF 0,0.000,0,0.00,0
V2CF 0,0.000,0,0.00,0
V3CF 0,0.000,0,0.00,0
V4CF 0,0.000,0,0.00,0
A1CW 4,0
A3CW 0,0,2,0.10
A4CW 0,0,2,0.10
A5CW 0,0,2,0.10
C1CW 3000.0,250.00,25.0,0,2,0,1,0,24497.0
DFCW 15,0,0,0,0,0,7,7
GCCW 0,1
IFCW 2,3,1,6894880,2,0.10,0.10
OVCW 1,3,0,325
V1CW 0,0.000,0,0.00,0
V2CW 0,0.000,0,0.00,0
V3CW 0,0.000,0,0.00,0
V4CW 0,0.000,0,0.00,0
CCCE 0
GCPO 0.00,0
OVSP 0.50
OVTR 70,2.00,20.00,230.00,0.00,0.00,240.00,0.00,0.00,270.00,0.00,0.00,0.00,0.00,0.00,0.00,0.00,0.00,0.00,0.00
OVTZ 1
IFSP 1,1,606880,50000.0,2.00,0,0.00,20000.0,2.00,1
IFTR 0,250,0.00,0.00,0.00,0.00,0.00,0.00,0.00,0.00,0.00,0.00
IFTZ 1
DFNZ 0,0,0
C1NR 1,1,1,1,1000.00,0.00,0.00,0.00,0.00,0.00,0.00,0.00,0.00,0.00,0.00,0.00
IFNZ 1
GCRD 0
CCC1 2
CCIW HP,6890,GC,A.01.06,,131419,080595
DFMF 0.0,0.0,0.0,0.0,0.0,0.0,0.0,0.0,0.0,0.0,0.0,0.0,0.0,0.0,0.0,0.0,0.0,0.0,0.0,0.0,0.0
GCPU 0
IFRC 2617.0,-3.00,8004.0,-4.00,3035.0,-4.00,2617.0,-3.00
S1CA 0,0,0
S1CS A4
S1ZA 0,0
CCMD 
CCMC
CCMI
S1CD 0.10,CON,CMP
idx_lbLockKeyboardWhileLoaded=0
idx_lSamplerPresence=1
idx_lbIQOriginated=1
idx_front_inlet__PP_actual_flow=606880.0
idx_front_inlet__PP_actual_pressure=50000
idx_column1_szManufacturer=HP
idx_column1_szType=19091J-433
idx_column1_szDescription=HP-5  5% Phenyl Methyl Siloxane
idx_column1_TMax=325
idx_aux1_szLabel=
idx_aux3_szLabel=
idx_aux4_szLabel=
idx_aux5_szLabel=
idx_signal1_lbSave=0
idx_signal1_lSave=1
idx_signal1_tStartSave=0.00
idx_signal1_tStopSave=0.00
idx_signal1_y_scale_factor=0.00
idx_valve1_szLabel=
idx_valve2_szLabel=
idx_valve3_szLabel=
idx_valve4_szLabel=
