# Supplementary material for: Spermacoce alata Aubl. Essential Oil: Chemical Composition, In Vitro Antioxidant Activity, and Inhibitory Effects of Acetylcholinesterase, α-Glucosidase and β-Lactamase
Source: Molecules. 2024 Jun 16;29(12):2869. doi: 10.3390/molecules29122869 (PMC11206966; doi:10.3390/molecules29122869)
Supplement: Supplementary file 1 [file molecules-29-02869-s001.zip › EO2304.D/AcqData/2023sample-2.M/acq.ms]

[Signature]
ID=00000000000000000000000000000000

[Version]
ID=G1701CA Version: C.00.00

[General]
Type=6
Run Duration=39000
Solvent Delay=4
Tune File=atune.u
Group Ions=1
Acq Mode=0
Gauges=3
Fast Scan=0
TID=0
EMSaver=0

[Zone 1]
ID=1
On=1
Soft Max=200
Set Point=150
Type=0

[Zone 2]
ID=0
On=1
Soft Max=250
Set Point=230
Type=0

[Zone 3]
ID=-1
On=0
Soft Max=0
Set Point=0
Type=0

[Ions 1]
Group Name=1
Start Time=5.5
Resolution=1
Plot Index 1=0
Number of Ions=1
Ion 1=272.00,100
Group EMV Setting=0
Use Group EMV Setting=false
IonL1=
Ion 2=272.00,50
IonL2=

[Scan 1]
Start Time=4
Low Mass=25
High Mass=500
Threshold=150
Sampling=4
Low Plot 1=
Low Plot 2=
High Plot 1=
High Plot 2=

[Scan 2]

[Scan 3]

[Filters]
Mass Type=0
Mass Param=0
Mass Sigma=0
Time Type=0
Time Param=0
Time Sigma=0

[Plot]
Left Plot 1=0.518519
Top Plot 1=0.591141
Width Plot 1=0.456790
Height Plot 1=0.373083
Mode Plot 1=1
X Gadget Pos 1=395
Y Gadget Pos 1=165
Left Plot 2=0.000000
Top Plot 2=0.591141
Width Plot 2=0.514029
Height Plot 2=0.373083
Mode Plot 2=1
X Gadget Pos 2=395
Y Gadget Pos 2=230
Plot Type 1=0
Time Plot 1=0
Min Plot 1=0
Max Plot 1=0
Low Mass 1=1.6
High Mass 1=1050
Plot Label 1=
Plot Type 2=2
Time Plot 2=0
Min Plot 2=0
Max Plot 2=0
Low Mass 2=1.6
High Mass 2=1050
Plot Label 2=

[Gauge1]
Type=2
ID=1
Display Type=0
Left Plot=520
Top Plot=165
Alarm Error=100.00
Alarm Warning=100.00
Alarm Minimum=0.00
Alarm Set=0

[Gauge2]
Type=2
ID=0
Display Type=0
Left Plot=645
Top Plot=165
Alarm Error=100.00
Alarm Warning=100.00
Alarm Minimum=0.00
Alarm Set=0

[Gauge3]
Type=2
ID=2
Display Type=0
Left Plot=520
Top Plot=230
Alarm Error=100.00
Alarm Warning=100.00
Alarm Minimum=0.00
Alarm Set=0

[Gauge4]
Type=2
ID=4
Display Type=0
Left Plot=645
Top Plot=230
Alarm Error=100.00
Alarm Warning=100.00
Alarm Minimum=0.00
Alarm Set=0

[Gauge5]
Type=0
ID=7
Display Type=0
Left Plot=520
Top Plot=295
Alarm Error=100.00
Alarm Warning=100.00
Alarm Minimum=0.00
Alarm Set=0


[Gauge6]
Type=2
ID=2
Display Type=0
Left Plot=645
Top Plot=295
Alarm Error=100.00
Alarm Warning=100.00
Alarm Minimum=0.00
Alarm Set=0
[Gauge7]
Type=2
ID=4
Display Type=0
Left Plot=641
Top Plot=181
Alarm Error=100.00
Alarm Warning=100.00
Alarm Minimum=0.00
Alarm Set=0
[Gauge8]
Type=2
ID=2
Display Type=0
Left Plot=639
Top Plot=241
Alarm Error=100.00
Alarm Warning=100.00
Alarm Minimum=0.00
Alarm Set=0
[Parameters]
ID 1=7
Mode 1=2
Value 1=1.000000
ID 2=-1
Mode 2=0
Value 2=0.000000
[Time Events]
Number Events=0
[SCIS]
H2FlowRate=0.13
Emission=10
SourceTemperature=230
QuadrupoleTemperature=150
Duration=1.3
StabilizationDuration=0.166666666666667
Filament=2
Mode=None
