# Supplementary material for: Spermacoce alata Aubl. Essential Oil: Chemical Composition, In Vitro Antioxidant Activity, and Inhibitory Effects of Acetylcholinesterase, α-Glucosidase and β-Lactamase
Source: Molecules. 2024 Jun 16;29(12):2869. doi: 10.3390/molecules29122869 (PMC11206966; doi:10.3390/molecules29122869)
Supplement: Supplementary file 1 [file molecules-29-02869-s001.zip › EO2304.D/AcqData/2023sample-2.M/Acq.RTP.xml]

<?xml version="1.0"?>
<RTPInfo xmlns:xsi="http://www.w3.org/2001/XMLSchema-instance" xmlns:xsd="http://www.w3.org/2001/XMLSchema">
  <Version>2</Version>
  <rtpPlotInfoChrom>
    <Type>Chromatogram</Type>
    <yMin>0</yMin>
    <yMax>3.4532</yMax>
    <xMin>28.3356</xMin>
    <xMax>59.5488</xMax>
    <IsNormalized>false</IsNormalized>
    <MaxRateHz>5</MaxRateHz>
  </rtpPlotInfoChrom>
  <rtpPlotInfoSpect>
    <Type>Spectrum</Type>
    <yMin>0</yMin>
    <yMax>15000</yMax>
    <xMin>0</xMin>
    <xMax>1065</xMax>
    <IsNormalized>true</IsNormalized>
    <MaxRateHz>2</MaxRateHz>
  </rtpPlotInfoSpect>
  <listrtpSignalInfo>
    <RTPSIGNALINFO>
      <Source>MS</Source>
      <Type>Chromatogram</Type>
      <ID>0</ID>
      <x>978</x>
      <y>209</y>
      <yMin>0</yMin>
      <yMax>1</yMax>
      <yFactor>1</yFactor>
      <IsNormalized>true</IsNormalized>
      <IsLinked>true</IsLinked>
      <rgb>-65536</rgb>
    </RTPSIGNALINFO>
    <RTPSIGNALINFO>
      <Source>MS</Source>
      <Type>Spectrum</Type>
      <ID>0</ID>
      <x>330</x>
      <y>276</y>
      <yMin>0</yMin>
      <yMax>15000</yMax>
      <yFactor>1</yFactor>
      <IsNormalized>true</IsNormalized>
      <IsLinked>true</IsLinked>
      <rgb>-16776961</rgb>
    </RTPSIGNALINFO>
  </listrtpSignalInfo>
  <m_PlotEventOption>
    <m_bShowTimeEvent>true</m_bShowTimeEvent>
    <m_bShowSolventDelay>true</m_bShowSolventDelay>
    <m_bShowSimGroup>true</m_bShowSimGroup>
  </m_PlotEventOption>
</RTPInfo>
