# Supplementary material for: Spermacoce alata Aubl. Essential Oil: Chemical Composition, In Vitro Antioxidant Activity, and Inhibitory Effects of Acetylcholinesterase, α-Glucosidase and β-Lactamase
Source: Molecules. 2024 Jun 16;29(12):2869. doi: 10.3390/molecules29122869 (PMC11206966; doi:10.3390/molecules29122869)
Supplement: Supplementary file 1 [file molecules-29-02869-s001.zip › EO2304.D/AcqData/2023sample-2.M/Audit.txt]

D:\MassHunter\GCMS\2\METHODS\DEFAULT.M\Audit.txt 
Created Wed Nov 14 11:40:03 2012


 Modified : Wed Nov 14 11:40:03 2012
 Event    : Save Method
 Message  : Save Method to D:\MassHunter\GCMS\2\METHODS\DEFAULT.M
 Why      : Instrument Control method save
 Severity : 1


 Modified : Wed Nov 14 12:24:48 2012
 Event    : Save Method
 Message  : Save Method to D:\MassHunter\GCMS\2\METHODS\SNAP_IDL.M
 Why      : Instrument Control method save
 Severity : 1


 Modified : Wed Dec 05 13:11:14 2012
 Event    :  GC Scale Factor changed; no cal table modification
 Message  : New scale factor: 1
 Severity : 2


 Modified : Thu Dec 06 07:19:20 2012
 Event    : Save Method
 Message  : Save Method to D:\MassHunter\GCMS\2\METHODS\SNAP_IDL.M
 Why      : Instrument Control method save
 Severity : 1


 Modified : Thu Dec 06 07:24:16 2012
 Event    : Save Method
 Message  : Save Method to D:\MassHunter\GCMS\2\METHODS\SNAP_IDL.M
 Why      : Instrument Control method save
 Severity : 1


 Modified : Thu Dec 06 07:59:28 2012
 Event    : Save Method
 Message  : Save Method to D:\MassHunter\GCMS\2\METHODS\SNAP_IDL.m
 Why      : Instrument Control method save
 Severity : 1


 Modified : Thu Dec 06 08:40:43 2012
 Event    : Save Method
 Message  : Save Method to D:\MassHunter\GCMS\2\METHODS\SNAP_IDL.m
 Why      : Instrument Control method save
 Severity : 1


 Modified : Thu Dec 06 10:14:50 2012
 Event    : Save Method
 Message  : Save Method to D:\MassHunter\GCMS\2\METHODS\SNAP_IDL.m
 Why      : Instrument Control method save
 Severity : 1


 Modified : Mon Dec 31 16:56:35 2012
 Event    : Save Method
 Message  : Save Method to D:\MassHunter\GCMS\2\methods\SNAP_IDL.M
 Why      : Instrument Control method save
 Severity : 1


 Modified : Mon Dec 31 18:44:42 2012
 Event    : Save Method
 Message  : Save Method to D:\MassHunter\GCMS\2\methods\SNAP_IDL.m
 Why      : Instrument Control method save
 Severity : 1


 Modified : Tue Jan 01 11:05:47 2013
 Event    : Save Method
 Message  : Save Method to D:\MassHunter\GCMS\2\methods\SNAP_IDL.m
 Why      : Instrument Control method save
 Severity : 1


 Modified : Tue Jan 01 11:54:36 2013
 Event    : Save Method
 Message  : Save Method to D:\MassHunter\GCMS\2\methods\SNAP_IDL.m
 Why      : Instrument Control method save
 Severity : 1


 Modified : Tue Jan 01 12:14:12 2013
 Event    : Save Method
 Message  : Save Method to D:\MassHunter\GCMS\2\methods\SNAP_IDL.m
 Why      : Instrument Control method save
 Severity : 1


 Modified : Tue Jan 01 12:30:52 2013
 Event    : Save Method
 Message  : Save Method to D:\MassHunter\GCMS\2\methods\SNAP_IDL.m
 Why      : Instrument Control method save
 Severity : 1


 Modified : Wed Jan 02 09:47:52 2013
 Event    : Save Method
 Message  : Save Method to D:\MassHunter\GCMS\2\methods\SNAP_IDL.M
 Why      : Instrument Control method save
 Severity : 1


 Modified : Thu Jan 03 06:54:30 2013
 Event    : Save Method
 Message  : Save Method to D:\MassHunter\GCMS\2\methods\SNAP_IDL.M
 Why      : Instrument Control method save
 Severity : 1


 Modified : Tue Feb 19 15:14:03 2013
 Event    : Save Method
 Message  : Save Method to D:\MassHunter\GCMS\2\methods\SNAP\SNAP_IDL.M
 Why      : Instrument Control method save
 Severity : 1


 Modified : Mon Feb 25 12:05:54 2013
 Event    : Save Method
 Message  : Save Method to D:\\OFN_IDL.M
 Why      : Instrument Control method save
 Severity : 1


 Modified : Thu Jun 27 09:14:34 2013
 Event    : Save Method
 Message  : Save Method to D:\MassHunter\GCMS\1\methods\InstallationCheckout\OFN_IDL.M
 Why      : Instrument Control method save
 Severity : 1


 Modified : Wed Jul 10 09:08:02 2013
 Event    : Save Method
 Message  : Save Method to D:\MassHunter\GCMS\1\methods\EIIDL-7890.m
 Why      : Instrument Control method save
 Severity : 1


 Modified : Thu Oct 24 16:31:23 2013
 Event    : Save Method
 Message  : Save Method to D:\MassHunter\GCMS\3\methods\eiIdl-7890.m
 Why      : Instrument Control method save
 Severity : 1


 Modified : Tue Aug 25 16:30:41 2015
 Event    : Save Method
 Message  : Save Method to D:\MassHunter\GCMS\1\methods\eiIdl-7890.m
 Why      : Instrument Control method save
 Severity : 1


 Modified : Wed Aug 26 09:09:07 2015
 Event    : Save Method
 Message  : Save Method to D:\MassHunter\GCMS\1\methods\eiIdl-7890.m
 Why      : Instrument Control method save
 Severity : 1


 Modified : Thu Aug 27 08:17:15 2015
 Event    : Save Method
 Message  : Save Method to D:\MassHunter\GCMS\1\methods\EIIDL-7890.m
 Why      : Instrument Control method save
 Severity : 1


 Modified : Thu Aug 27 08:17:49 2015
 Event    : Save Method
 Message  : Save Method to D:\MassHunter\GCMS\1\methods\EIIDL-7890.m
 Why      : Instrument Control method save
 Severity : 1


 Modified : Wed Sep 26 09:21:42 2018
 Event    : Save Method
 Message  : Save Method to D:\MassHunter\GCMS\1\methods\OFN_IDL.M
 Why      : Instrument Control method save
 Severity : 1


 Modified : Thu Sep 27 11:00:08 2018
 Event    : Save Method
 Message  : Save Method to D:\MassHunter\GCMS\1\methods\待机.M
 Why      : Instrument Control method save
 Severity : 1


 Modified : Thu Sep 27 11:07:37 2018
 Event    : Save Method
 Message  : Save Method to D:\MassHunter\GCMS\1\methods\待机.M
 Why      : Instrument Control method save
 Severity : 1


 Modified : Thu Sep 27 11:09:12 2018
 Event    : Save Method
 Message  : Save Method to D:\MassHunter\GCMS\1\methods\待机.M
 Why      : Instrument Control method save
 Severity : 1


 Modified : Thu Jan 19 18:49:36 2017
 Event    : Save Method
 Message  : Save Method to D:\MassHunter\GCMS\1\methods\2018\09\szjl20181011.M
 Why      : Instrument Control method save
 Severity : 1


 Modified : Thu Jan 19 18:51:40 2017
 Event    : Save Method
 Message  : Save Method to D:\MassHunter\GCMS\1\methods\2018\09\szjl20181011.M
 Why      : Instrument Control method save
 Severity : 1


 Modified : Thu Jan 19 19:51:07 2017
 Event    : Save Method
 Message  : Save Method to D:\MassHunter\GCMS\1\methods\2018\09\szjl20181011bfn.M
 Why      : Instrument Control method save
 Severity : 1


 Modified : Thu Jan 19 19:52:55 2017
 Event    : Save Method
 Message  : Save Method to D:\MassHunter\GCMS\1\methods\2018\09\szjl20181011bfn.M
 Why      : Instrument Control method save
 Severity : 1


 Modified : Thu Jan 19 20:00:49 2017
 Event    : Save Method
 Message  : Save Method to D:\MassHunter\GCMS\1\methods\2018\09\szjl20181011bfn.M
 Why      : Instrument Control method save
 Severity : 1


 Modified : Tue Oct 16 12:47:10 2018
 Event    : Save Method
 Message  : Save Method to D:\MassHunter\GCMS\1\methods\2018\扩项\多环芳烃\20181016多环芳烃定性.M
 Why      : Instrument Control method save
 Severity : 1


 Modified : Tue Oct 16 13:17:07 2018
 Event    : Save Method
 Message  : Save Method to D:\MassHunter\GCMS\1\methods\2018\扩项\多环芳烃\20181016多环芳烃定性.M
 Why      : Instrument Control method save
 Severity : 1


 Modified : Tue Oct 16 13:17:55 2018
 Event    : Save Method
 Message  : Save Method to D:\MassHunter\GCMS\1\methods\2018\扩项\多环芳烃\20181016多环芳烃定性.M
 Why      : Instrument Control method save
 Severity : 1


 Modified : Tue Oct 16 14:57:29 2018
 Event    : Save Method
 Message  : Save Method to D:\MassHunter\GCMS\1\methods\2018\扩项\多氯联苯\20181016多氯联苯.M
 Why      : Instrument Control method save
 Severity : 1


 Modified : Wed Oct 17 11:20:58 2018
 Event    : Save Method
 Message  : Save Method to D:\MassHunter\GCMS\1\methods\2018\扩项\多环芳烃\20181016多环芳烃定性.M
 Why      : Instrument Control method save
 Severity : 1


 Modified : Wed Oct 24 10:18:22 2018
 Event    : Save Method
 Message  : Save Method to D:\MassHunter\GCMS\1\methods\2018\扩项\64种半挥发有机物\1024半挥发性-64.M
 Why      : Instrument Control method save
 Severity : 1


 Modified : Wed Oct 24 10:21:09 2018
 Event    : Save Method
 Message  : Save Method to D:\MassHunter\GCMS\1\methods\2018\扩项\64种半挥发有机物\1024半挥发性-64.M
 Why      : Instrument Control method save
 Severity : 1


 Modified : Wed Oct 24 10:22:12 2018
 Event    : Save Method
 Message  : Save Method to D:\MassHunter\GCMS\1\methods\2018\扩项\64种半挥发有机物\1024半挥发性-64.M
 Why      : Instrument Control method save
 Severity : 1


 Modified : Wed Oct 24 10:28:05 2018
 Event    : Save Method
 Message  : Save Method to D:\MassHunter\GCMS\1\methods\2018\扩项\64种半挥发有机物\1024半挥发性-64.M
 Why      : Instrument Control method save
 Severity : 1


 Modified : Wed Oct 24 11:23:51 2018
 Event    : Save Method
 Message  : Save Method to D:\MassHunter\GCMS\1\methods\2018\扩项\64种半挥发有机物\1024半挥发性-64.M
 Why      : Instrument Control method save
 Severity : 1


 Modified : Wed Oct 24 11:25:13 2018
 Event    : Save Method
 Message  : Save Method to D:\MassHunter\GCMS\1\methods\2018\扩项\64种半挥发有机物\1024半挥发性-64.M
 Why      : Instrument Control method save
 Severity : 1


 Modified : Wed Oct 24 15:03:26 2018
 Event    : Save Method
 Message  : Save Method to D:\MassHunter\GCMS\1\methods\2018\扩项\64种半挥发有机物\1024半挥发性-64-2.M
 Why      : Instrument Control method save
 Severity : 1


 Modified : Wed Oct 24 15:10:46 2018
 Event    : Save Method
 Message  : Save Method to D:\MassHunter\GCMS\1\methods\2018\扩项\64种半挥发有机物\1024半挥发性-64-2.M
 Why      : Instrument Control method save
 Severity : 1


 Modified : Thu Oct 25 09:37:46 2018
 Event    : Save Method
 Message  : Save Method to D:\MassHunter\GCMS\1\methods\2018\扩项\64种半挥发有机物\1024半挥发性-64-2.M
 Why      : Instrument Control method save
 Severity : 1


 Modified : Tue Oct 16 08:46:42 2018
 Event    : Save Method
 Message  : Save Method to D:\MassHunter\GCMS\1\methods\2018\扩项\64种半挥发有机物\1015半挥发性-64-2.M
 Why      : Instrument Control method save
 Severity : 1


 Modified : Tue Oct 16 14:34:14 2018
 Event    : Update Calibration 
 Message  : Updated Calibration level 5 using Results from D:\MassHunter\GCMS\1\data\2018\����\64�ְ�ӷ����л���1\1015\50.D
 Severity : 2


 Modified : Tue Oct 16 14:35:16 2018
 Event    : Update Calibration 
 Message  : Updated Calibration level 5 using Results from D:\MassHunter\GCMS\1\data\2018\����\64�ְ�ӷ����л���1\1015\1.D
 Severity : 2


 Modified : Tue Oct 16 14:36:34 2018
 Event    : Update Calibration 
 Message  : Updated Calibration level 1 using Results from D:\MassHunter\GCMS\1\data\2018\����\64�ְ�ӷ����л���1\1015\1.D
 Severity : 2


 Modified : Tue Oct 16 14:36:59 2018
 Event    : Update Calibration 
 Message  : Updated Calibration level 2 using Results from D:\MassHunter\GCMS\1\data\2018\����\64�ְ�ӷ����л���1\1015\5.D
 Severity : 2


 Modified : Tue Oct 16 14:37:18 2018
 Event    : Update Calibration 
 Message  : Updated Calibration level 3 using Results from D:\MassHunter\GCMS\1\data\2018\����\64�ְ�ӷ����л���1\1015\10.D
 Severity : 2


 Modified : Tue Oct 16 14:37:35 2018
 Event    : Update Calibration 
 Message  : Updated Calibration level 4 using Results from D:\MassHunter\GCMS\1\data\2018\����\64�ְ�ӷ����л���1\1015\20.D
 Severity : 2


 Modified : Tue Oct 16 14:37:50 2018
 Event    : Update Calibration 
 Message  : Updated Calibration level 5 using Results from D:\MassHunter\GCMS\1\data\2018\����\64�ְ�ӷ����л���1\1015\50.D
 Severity : 2


 Modified : Tue Oct 16 14:38:14 2018
 Event    : Update Calibration 
 Message  : ��ɾ������5
 Severity : 2


 Modified : Tue Oct 16 14:38:15 2018
 Event    : Update Calibration 
 Message  : ��ɾ������1
 Severity : 2


 Modified : Tue Oct 16 14:38:15 2018
 Event    : Update Calibration 
 Message  : ��ɾ������2
 Severity : 2


 Modified : Tue Oct 16 14:38:15 2018
 Event    : Update Calibration 
 Message  : ��ɾ������3
 Severity : 2


 Modified : Tue Oct 16 14:38:15 2018
 Event    : Update Calibration 
 Message  : ��ɾ������4
 Severity : 2


 Modified : Tue Oct 16 14:38:30 2018
 Event    : Update Calibration 
 Message  : Updated Calibration level 1 using Results from D:\MassHunter\GCMS\1\data\2018\����\64�ְ�ӷ����л���1\1015\1.D
 Severity : 2


 Modified : Tue Oct 16 14:38:49 2018
 Event    : Update Calibration 
 Message  : Updated Calibration level 2 using Results from D:\MassHunter\GCMS\1\data\2018\����\64�ְ�ӷ����л���1\1015\5.D
 Severity : 2


 Modified : Tue Oct 16 14:39:06 2018
 Event    : Update Calibration 
 Message  : Updated Calibration level 3 using Results from D:\MassHunter\GCMS\1\data\2018\����\64�ְ�ӷ����л���1\1015\10.D
 Severity : 2


 Modified : Tue Oct 16 14:39:22 2018
 Event    : Update Calibration 
 Message  : Updated Calibration level 4 using Results from D:\MassHunter\GCMS\1\data\2018\����\64�ְ�ӷ����л���1\1015\20.D
 Severity : 2


 Modified : Tue Oct 16 14:39:52 2018
 Event    : Update Calibration 
 Message  : Updated Calibration level 5 using Results from D:\MassHunter\GCMS\1\data\2018\����\64�ְ�ӷ����л���1\1015\50.D
 Severity : 2


 Modified : Fri Oct 19 06:59:58 2018
 Event    : Save Method
 Message  : Save Method D:\MassHunter\GCMS\1\methods\2018\����\64�ְ�ӷ��л���\1015��ӷ���-64-2.M from DA menu.
 Severity : 1


 Modified : Fri Oct 19 08:13:54 2018
 Event    : Save Method
 Message  : Save Method D:\MassHunter\GCMS\1\methods\2018\����\64�ְ�ӷ��л���\1015��ӷ���-64-2.M from DA menu.
 Severity : 1


 Modified : Fri Oct 19 08:14:45 2018
 Event    : Update Calibration 
 Message  : ��ɾ������1
 Severity : 2


 Modified : Fri Oct 19 08:14:45 2018
 Event    : Update Calibration 
 Message  : ��ɾ������2
 Severity : 2


 Modified : Fri Oct 19 08:14:45 2018
 Event    : Update Calibration 
 Message  : ��ɾ������3
 Severity : 2


 Modified : Fri Oct 19 08:14:45 2018
 Event    : Update Calibration 
 Message  : ��ɾ������4
 Severity : 2


 Modified : Fri Oct 19 08:14:45 2018
 Event    : Update Calibration 
 Message  : ��ɾ������5
 Severity : 2


 Modified : Fri Oct 19 08:15:20 2018
 Event    : Update Calibration 
 Message  : Updated Calibration level 1 using Results from D:\MassHunter\GCMS\1\data\2018\����\64�ְ�ӷ����л���1\1016\1.D
 Severity : 2


 Modified : Fri Oct 19 08:15:44 2018
 Event    : Update Calibration 
 Message  : Updated Calibration level 2 using Results from D:\MassHunter\GCMS\1\data\2018\����\64�ְ�ӷ����л���1\1016\5.D
 Severity : 2


 Modified : Fri Oct 19 08:16:02 2018
 Event    : Update Calibration 
 Message  : Updated Calibration level 3 using Results from D:\MassHunter\GCMS\1\data\2018\����\64�ְ�ӷ����л���1\1016\10.D
 Severity : 2


 Modified : Fri Oct 19 08:16:20 2018
 Event    : Update Calibration 
 Message  : Updated Calibration level 4 using Results from D:\MassHunter\GCMS\1\data\2018\����\64�ְ�ӷ����л���1\1016\20.D
 Severity : 2


 Modified : Fri Oct 19 08:16:38 2018
 Event    : Update Calibration 
 Message  : Updated Calibration level 5 using Results from D:\MassHunter\GCMS\1\data\2018\����\64�ְ�ӷ����л���1\1016\50.D
 Severity : 2


 Modified : Fri Oct 19 08:16:47 2018
 Event    : Save Method
 Message  : Save Method D:\MassHunter\GCMS\1\methods\2018\����\64�ְ�ӷ��л���\1015��ӷ���-64-2.M from DA menu.
 Severity : 1


 Modified : Fri Oct 19 08:19:23 2018
 Event    : Save Method
 Message  : Save Method D:\MassHunter\GCMS\1\methods\2018\����\64�ְ�ӷ��л���\1016��ӷ���-64-2.M from DA menu.
 Severity : 1


 Modified : Fri Oct 19 08:21:36 2018
 Event    : Update Calibration 
 Message  : ��ɾ������1
 Severity : 2


 Modified : Fri Oct 19 08:21:36 2018
 Event    : Update Calibration 
 Message  : ��ɾ������2
 Severity : 2


 Modified : Fri Oct 19 08:21:36 2018
 Event    : Update Calibration 
 Message  : ��ɾ������3
 Severity : 2


 Modified : Fri Oct 19 08:21:36 2018
 Event    : Update Calibration 
 Message  : ��ɾ������4
 Severity : 2


 Modified : Fri Oct 19 08:21:36 2018
 Event    : Update Calibration 
 Message  : ��ɾ������5
 Severity : 2


 Modified : Fri Oct 19 08:21:56 2018
 Event    : Update Calibration 
 Message  : Updated Calibration level 1 using Results from D:\MassHunter\GCMS\1\data\2018\����\64�ְ�ӷ����л���1\1015\1.D
 Severity : 2


 Modified : Fri Oct 19 08:22:15 2018
 Event    : Update Calibration 
 Message  : Updated Calibration level 2 using Results from D:\MassHunter\GCMS\1\data\2018\����\64�ְ�ӷ����л���1\1015\5.D
 Severity : 2


 Modified : Fri Oct 19 08:22:37 2018
 Event    : Update Calibration 
 Message  : Updated Calibration level 3 using Results from D:\MassHunter\GCMS\1\data\2018\����\64�ְ�ӷ����л���1\1015\10.D
 Severity : 2


 Modified : Fri Oct 19 08:22:55 2018
 Event    : Update Calibration 
 Message  : Updated Calibration level 4 using Results from D:\MassHunter\GCMS\1\data\2018\����\64�ְ�ӷ����л���1\1015\20.D
 Severity : 2


 Modified : Fri Oct 19 08:23:12 2018
 Event    : Update Calibration 
 Message  : Updated Calibration level 5 using Results from D:\MassHunter\GCMS\1\data\2018\����\64�ְ�ӷ����л���1\1015\50.D
 Severity : 2


 Modified : Fri Oct 19 08:24:43 2018
 Event    : Save Method
 Message  : Save Method D:\MassHunter\GCMS\1\methods\2018\����\64�ְ�ӷ��л���\1015��ӷ���-64-2.M from DA menu.
 Severity : 1


 Modified : Fri Oct 19 08:24:53 2018
 Event    : Save Method
 Message  : Save Method D:\MassHunter\GCMS\1\methods\2018\����\64�ְ�ӷ��л���\1017��ӷ���-64-2.M from DA menu.
 Severity : 1


 Modified : Fri Oct 19 11:16:34 2018
 Event    : Save Method
 Message  : Save Method D:\MassHunter\GCMS\1\methods\2018\����\64�ְ�ӷ��л���\1015��ӷ���-64-2.M from DA menu.
 Severity : 1


 Modified : Tue Oct 23 13:04:16 2018
 Event    : Save Method
 Message  : Save Method D:\MassHunter\GCMS\1\methods\2018\����\64�ְ�ӷ��л���\1015��ӷ���-64-3.M from DA menu.
 Severity : 1


 Modified : Fri Oct 26 08:03:22 2018
 Event    : Save Method
 Message  : Save Method D:\MassHunter\GCMS\1\methods\2018\����\64�ְ�ӷ��л���\1015��ӷ���-64-3.M from DA menu.
 Severity : 1


 Modified : Mon Jan 14 09:48:55 2019
 Event    : Save Method
 Message  : Save Method to D:\MassHunter\GCMS\1\methods\2019\0114半挥发性有机物.M
 Why      : Instrument Control method save
 Severity : 1


 Modified : Tue Jan 15 10:54:39 2019
 Event    : Update Calibration 
 Message  : ��ɾ������1
 Severity : 2


 Modified : Tue Jan 15 10:54:39 2019
 Event    : Update Calibration 
 Message  : ��ɾ������2
 Severity : 2


 Modified : Tue Jan 15 10:54:39 2019
 Event    : Update Calibration 
 Message  : ��ɾ������3
 Severity : 2


 Modified : Tue Jan 15 10:54:39 2019
 Event    : Update Calibration 
 Message  : ��ɾ������4
 Severity : 2


 Modified : Tue Jan 15 10:54:39 2019
 Event    : Update Calibration 
 Message  : ��ɾ������5
 Severity : 2


 Modified : Tue Jan 15 10:54:47 2019
 Event    : Update Calibration 
 Message  : Updated Calibration level 4 using Results from D:\MassHunter\GCMS\1\data\2019\01\0114��ӷ����л���\20.D
 Severity : 2


 Modified : Tue Jan 15 10:54:48 2019
 Event    : Update Calibration 
 Message  : ��������������: 
 Severity : 1


 Modified : Tue Jan 15 10:57:05 2019
 Event    : Update Calibration 
 Message  : Updated Calibration level 3 using Results from D:\MassHunter\GCMS\1\data\2019\01\0114��ӷ����л���\10.D
 Severity : 2


 Modified : Tue Jan 15 10:57:05 2019
 Event    : Update Calibration 
 Message  : ��������������: 
 Severity : 1


 Modified : Tue Jan 15 10:57:52 2019
 Event    : Update Calibration 
 Message  : Updated Calibration level 2 using Results from D:\MassHunter\GCMS\1\data\2019\01\0114��ӷ����л���\5.D
 Severity : 2


 Modified : Tue Jan 15 10:57:52 2019
 Event    : Update Calibration 
 Message  : ��������������: 
 Severity : 1


 Modified : Tue Jan 15 10:58:35 2019
 Event    : Update Calibration 
 Message  : Updated Calibration level 5 using Results from D:\MassHunter\GCMS\1\data\2019\01\0114��ӷ����л���\50.D
 Severity : 2


 Modified : Tue Jan 15 10:58:36 2019
 Event    : Update Calibration 
 Message  : ��������������: 
 Severity : 1


 Modified : Tue Jan 15 11:07:44 2019
 Event    : Update Calibration 
 Message  : Updated Calibration level 1 using Results from D:\MassHunter\GCMS\1\data\2019\01\0114��ӷ����л���\1.D
 Severity : 2


 Modified : Tue Jan 15 11:07:44 2019
 Event    : Update Calibration 
 Message  : ��������������: 
 Severity : 1


 Modified : Tue Jan 15 11:08:28 2019
 Event    : Update Calibration 
 Message  : ��ɾ������4
 Severity : 2


 Modified : Tue Jan 15 11:08:28 2019
 Event    : Update Calibration 
 Message  : ��ɾ������3
 Severity : 2


 Modified : Tue Jan 15 11:08:28 2019
 Event    : Update Calibration 
 Message  : ��ɾ������2
 Severity : 2


 Modified : Tue Jan 15 11:08:28 2019
 Event    : Update Calibration 
 Message  : ��ɾ������5
 Severity : 2


 Modified : Tue Jan 15 11:08:28 2019
 Event    : Update Calibration 
 Message  : ��ɾ������1
 Severity : 2


 Modified : Tue Jan 15 11:08:38 2019
 Event    : Update Calibration 
 Message  : Updated Calibration level 1 using Results from D:\MassHunter\GCMS\1\data\2019\01\0114��ӷ����л���\1.D
 Severity : 2


 Modified : Tue Jan 15 11:08:39 2019
 Event    : Update Calibration 
 Message  : ��������������: 
 Severity : 1


 Modified : Tue Jan 15 11:08:58 2019
 Event    : Update Calibration 
 Message  : Updated Calibration level 2 using Results from D:\MassHunter\GCMS\1\data\2019\01\0114��ӷ����л���\5.D
 Severity : 2


 Modified : Tue Jan 15 11:08:58 2019
 Event    : Update Calibration 
 Message  : ��������������: 
 Severity : 1


 Modified : Tue Jan 15 11:09:16 2019
 Event    : Update Calibration 
 Message  : Updated Calibration level 3 using Results from D:\MassHunter\GCMS\1\data\2019\01\0114��ӷ����л���\10.D
 Severity : 2


 Modified : Tue Jan 15 11:09:16 2019
 Event    : Update Calibration 
 Message  : ��������������: 
 Severity : 1


 Modified : Tue Jan 15 11:09:35 2019
 Event    : Update Calibration 
 Message  : Updated Calibration level 4 using Results from D:\MassHunter\GCMS\1\data\2019\01\0114��ӷ����л���\20.D
 Severity : 2


 Modified : Tue Jan 15 11:09:35 2019
 Event    : Update Calibration 
 Message  : ��������������: 
 Severity : 1


 Modified : Tue Jan 15 11:09:52 2019
 Event    : Update Calibration 
 Message  : Updated Calibration level 5 using Results from D:\MassHunter\GCMS\1\data\2019\01\0114��ӷ����л���\50.D
 Severity : 2


 Modified : Tue Jan 15 11:09:52 2019
 Event    : Update Calibration 
 Message  : ��������������: 
 Severity : 1


 Modified : Tue Jan 15 14:07:59 2019
 Event    : Save Method
 Message  : Save Method D:\MassHunter\GCMS\1\methods\2019\0114��ӷ����л���.M from DA menu.
 Severity : 1


 Modified : Wed Jan 16 09:19:11 2019
 Event    : Update Calibration 
 Message  : Updated Calibration level 1 using Results from D:\MassHunter\GCMS\1\data\2019\01\0114��ӷ����л���\1.D
 Severity : 2


 Modified : Wed Jan 16 09:19:11 2019
 Event    : Update Calibration 
 Message  : ��������������: 
 Severity : 1


 Modified : Wed Jan 16 09:19:30 2019
 Event    : Update Calibration 
 Message  : Updated Calibration level 2 using Results from D:\MassHunter\GCMS\1\data\2019\01\0114��ӷ����л���\5.D
 Severity : 2


 Modified : Wed Jan 16 09:19:30 2019
 Event    : Update Calibration 
 Message  : ��������������: 
 Severity : 1


 Modified : Wed Jan 16 09:19:49 2019
 Event    : Update Calibration 
 Message  : Updated Calibration level 3 using Results from D:\MassHunter\GCMS\1\data\2019\01\0114��ӷ����л���\10.D
 Severity : 2


 Modified : Wed Jan 16 09:19:50 2019
 Event    : Update Calibration 
 Message  : ��������������: 
 Severity : 1


 Modified : Wed Jan 16 09:20:07 2019
 Event    : Update Calibration 
 Message  : Updated Calibration level 4 using Results from D:\MassHunter\GCMS\1\data\2019\01\0114��ӷ����л���\20.D
 Severity : 2


 Modified : Wed Jan 16 09:20:08 2019
 Event    : Update Calibration 
 Message  : ��������������: 
 Severity : 1


 Modified : Wed Jan 16 09:20:26 2019
 Event    : Update Calibration 
 Message  : Updated Calibration level 5 using Results from D:\MassHunter\GCMS\1\data\2019\01\0114��ӷ����л���\50.D
 Severity : 2


 Modified : Wed Jan 16 09:20:26 2019
 Event    : Update Calibration 
 Message  : ��������������: 
 Severity : 1


 Modified : Wed Jan 16 09:34:20 2019
 Event    : Save Method
 Message  : Save Method D:\MassHunter\GCMS\1\methods\2019\0114��ӷ����л���.M from DA menu.
 Severity : 1


 Modified : Wed Jan 16 11:14:12 2019
 Event    : Save Method
 Message  : Save Method D:\MassHunter\GCMS\1\methods\2019\0114��ӷ����л���.M from DA menu.
 Severity : 1


 Modified : Wed Jan 16 11:16:10 2019
 Event    : Save Method
 Message  : Save Method D:\MassHunter\GCMS\1\methods\2019\0114��ӷ����л���.M from DA menu.
 Severity : 1


 Modified : Wed Jan 16 12:44:36 2019
 Event    : Save Method
 Message  : Save Method D:\MassHunter\GCMS\1\methods\2019\0114��ӷ����л���.M from DA menu.
 Severity : 1


 Modified : Wed Jan 16 13:36:21 2019
 Event    : Save Method
 Message  : Save Method D:\MassHunter\GCMS\1\methods\2019\0114��ӷ����л���.M from DA menu.
 Severity : 1


 Modified : Mon Jan 21 08:48:34 2019
 Event    : Save Method
 Message  : Save Method D:\MassHunter\GCMS\1\methods\2019\0114��ӷ����л���-2.M from DA menu.
 Severity : 1


 Modified : Mon Jan 21 08:53:30 2019
 Event    : Save Method
 Message  : Save Method D:\MassHunter\GCMS\1\methods\2019\0114��ӷ����л���.M from DA menu.
 Severity : 1


 Modified : Thu Mar 14 10:18:25 2019
 Event    : Save Method
 Message  : Save Method to D:\MassHunter\GCMS\1\methods\2019\0314苯胺.M
 Why      : Instrument Control method save
 Severity : 1


 Modified : Mon Mar 18 14:20:27 2019
 Event    : Save Method
 Message  : Save Method to D:\MassHunter\GCMS\1\methods\2019\0318半挥发性有机物.M
 Why      : Instrument Control method save
 Severity : 1


 Modified : Wed Mar 20 13:06:24 2019
 Event    : Update Calibration 
 Message  : ��ɾ������1
 Severity : 2


 Modified : Wed Mar 20 13:06:24 2019
 Event    : Update Calibration 
 Message  : ��ɾ������2
 Severity : 2


 Modified : Wed Mar 20 13:06:24 2019
 Event    : Update Calibration 
 Message  : ��ɾ������3
 Severity : 2


 Modified : Wed Mar 20 13:06:24 2019
 Event    : Update Calibration 
 Message  : ��ɾ������4
 Severity : 2


 Modified : Wed Mar 20 13:06:24 2019
 Event    : Update Calibration 
 Message  : ��ɾ������5
 Severity : 2


 Modified : Wed Mar 20 13:06:54 2019
 Event    : Update Calibration 
 Message  : Updated Calibration level 1 using Results from D:\MassHunter\GCMS\1\data\2019\03\0318��ӷ����л�������\10-2.D
 Severity : 2


 Modified : Wed Mar 20 13:07:21 2019
 Event    : Update Calibration 
 Message  : Updated Calibration level 2 using Results from D:\MassHunter\GCMS\1\data\2019\03\0318��ӷ����л�������\20-2.D
 Severity : 2


 Modified : Wed Mar 20 13:09:07 2019
 Event    : Update Calibration 
 Message  : ��ɾ������1
 Severity : 2


 Modified : Wed Mar 20 13:09:07 2019
 Event    : Update Calibration 
 Message  : ��ɾ������2
 Severity : 2


 Modified : Wed Mar 20 13:11:25 2019
 Event    : Update Calibration 
 Message  : Updated Calibration level 1 using Results from D:\MassHunter\GCMS\1\data\2019\03\0318��ӷ����л�������\10-2.D
 Severity : 2


 Modified : Wed Mar 20 13:11:43 2019
 Event    : Update Calibration 
 Message  : Updated Calibration level 2 using Results from D:\MassHunter\GCMS\1\data\2019\03\0318��ӷ����л�������\20-2.D
 Severity : 2


 Modified : Wed Mar 20 13:12:00 2019
 Event    : Update Calibration 
 Message  : ��ɾ������1
 Severity : 2


 Modified : Wed Mar 20 13:12:00 2019
 Event    : Update Calibration 
 Message  : ��ɾ������2
 Severity : 2


 Modified : Wed Mar 20 13:12:17 2019
 Event    : Update Calibration 
 Message  : Updated Calibration level 1 using Results from D:\MassHunter\GCMS\1\data\2019\03\0318��ӷ����л�������\1-2.D
 Severity : 2


 Modified : Wed Mar 20 13:13:32 2019
 Event    : Update Calibration 
 Message  : Updated Calibration level 2 using Results from D:\MassHunter\GCMS\1\data\2019\03\0318��ӷ����л�������\5-2.D
 Severity : 2


 Modified : Wed Mar 20 13:13:51 2019
 Event    : Update Calibration 
 Message  : Updated Calibration level 3 using Results from D:\MassHunter\GCMS\1\data\2019\03\0318��ӷ����л�������\10-2.D
 Severity : 2


 Modified : Wed Mar 20 13:14:08 2019
 Event    : Update Calibration 
 Message  : Updated Calibration level 4 using Results from D:\MassHunter\GCMS\1\data\2019\03\0318��ӷ����л�������\20-2.D
 Severity : 2


 Modified : Wed Mar 20 13:14:35 2019
 Event    : Update Calibration 
 Message  : Updated Calibration level 5 using Results from D:\MassHunter\GCMS\1\data\2019\03\0318��ӷ����л�������\40-2.D
 Severity : 2


 Modified : Tue Mar 19 15:46:51 2019
 Event    : Save Method
 Message  : Save Method to D:\MassHunter\GCMS\1\methods\2019\0319半挥发-11种.M
 Why      : Instrument Control method save
 Severity : 1


 Modified : Thu Mar 21 15:55:54 2019
 Event    : Save Method
 Message  : Save Method to D:\MassHunter\GCMS\1\methods\2019\0319半挥发-11种.M
 Why      : Instrument Control method save
 Severity : 1


 Modified : Thu Mar 21 16:21:43 2019
 Event    : Save Method
 Message  : Save Method to D:\MassHunter\GCMS\1\methods\2019\0319半挥发-11种.M
 Why      : Instrument Control method save
 Severity : 1


 Modified : Thu Mar 21 17:08:34 2019
 Event    : Save Method
 Message  : Save Method to D:\MassHunter\GCMS\1\methods\2019\0319半挥发-11种.M
 Why      : Instrument Control method save
 Severity : 1


 Modified : Fri Mar 22 09:54:38 2019
 Event    : Save Method
 Message  : Save Method to D:\MassHunter\GCMS\1\methods\2019\0319半挥发-11种.M
 Why      : Instrument Control method save
 Severity : 1


 Modified : Fri Mar 22 10:20:30 2019
 Event    : Save Method
 Message  : Save Method to D:\MassHunter\GCMS\1\methods\2019\0319半挥发-11种.M
 Why      : Instrument Control method save
 Severity : 1


 Modified : Fri Mar 22 10:46:07 2019
 Event    : Save Method
 Message  : Save Method to D:\MassHunter\GCMS\1\methods\2019\0319半挥发-11种.M
 Why      : Instrument Control method save
 Severity : 1


 Modified : Fri Mar 22 11:19:48 2019
 Event    : Save Method
 Message  : Save Method to D:\MassHunter\GCMS\1\methods\2019\0319半挥发-11种.M
 Why      : Instrument Control method save
 Severity : 1


 Modified : Fri Mar 22 12:27:21 2019
 Event    : Save Method
 Message  : Save Method to D:\MassHunter\GCMS\1\methods\2019\0319半挥发-11种.M
 Why      : Instrument Control method save
 Severity : 1


 Modified : Fri Mar 22 13:02:59 2019
 Event    : Save Method
 Message  : Save Method to D:\MassHunter\GCMS\1\methods\2019\0319半挥发-11种.M
 Why      : Instrument Control method save
 Severity : 1


 Modified : Fri Mar 22 13:03:46 2019
 Event    : Save Method
 Message  : Save Method to D:\MassHunter\GCMS\1\methods\2019\0319半挥发-11种.M
 Why      : Instrument Control method save
 Severity : 1


 Modified : Fri Mar 22 13:49:54 2019
 Event    : Save Method
 Message  : Save Method to D:\MassHunter\GCMS\1\methods\2019\0319半挥发-11种.M
 Why      : Instrument Control method save
 Severity : 1


 Modified : Fri Mar 22 14:49:44 2019
 Event    : Save Method
 Message  : Save Method to D:\MassHunter\GCMS\1\methods\2019\0319半挥发-11种.M
 Why      : Instrument Control method save
 Severity : 1


 Modified : Fri Mar 22 18:10:19 2019
 Event    : Update Calibration 
 Message  : Updated Calibration level 1 using Results from D:\MassHunter\GCMS\1\data\2019\03\0319SVOC��Ʒ-1\1.D
 Severity : 2


 Modified : Fri Mar 22 18:10:41 2019
 Event    : Update Calibration 
 Message  : Updated Calibration level 10 using Results from D:\MassHunter\GCMS\1\data\2019\03\0319SVOC��Ʒ-1\5.D
 Severity : 2


 Modified : Fri Mar 22 18:11:05 2019
 Event    : Update Calibration 
 Message  : Deleted level 10
 Severity : 2


 Modified : Fri Mar 22 18:11:25 2019
 Event    : Update Calibration 
 Message  : Updated Calibration level 2 using Results from D:\MassHunter\GCMS\1\data\2019\03\0319SVOC��Ʒ-1\5.D
 Severity : 2


 Modified : Fri Mar 22 18:11:41 2019
 Event    : Update Calibration 
 Message  : Updated Calibration level 3 using Results from D:\MassHunter\GCMS\1\data\2019\03\0319SVOC��Ʒ-1\10.D
 Severity : 2


 Modified : Fri Mar 22 18:12:00 2019
 Event    : Update Calibration 
 Message  : Updated Calibration level 4 using Results from D:\MassHunter\GCMS\1\data\2019\03\0319SVOC��Ʒ-1\20.D
 Severity : 2


 Modified : Fri Mar 22 18:12:15 2019
 Event    : Update Calibration 
 Message  : Updated Calibration level 5 using Results from D:\MassHunter\GCMS\1\data\2019\03\0319SVOC��Ʒ-1\40.D
 Severity : 2


 Modified : Fri Mar 22 18:12:24 2019
 Event    : Save Method
 Message  : Save Method D:\MassHunter\GCMS\1\methods\2019\0319��ӷ�-11��.M from DA menu.
 Severity : 1


 Modified : Fri Mar 22 20:30:41 2019
 Event    : Save Method
 Message  : Save Method D:\MassHunter\GCMS\1\methods\2019\0322�����-6��.M from DA menu.
 Severity : 1


 Modified : Sun Mar 24 12:54:53 2019
 Event    : Save Method
 Message  : Save Method D:\MassHunter\GCMS\1\methods\2019\0319��ӷ�-11��-1.M from DA menu.
 Severity : 1


 Modified : Sun Mar 24 13:21:32 2019
 Event    : Save Method
 Message  : Save Method D:\MassHunter\GCMS\1\methods\2019\0319��ӷ�-11��-1.M from DA menu.
 Severity : 1


 Modified : Sun Mar 24 14:45:45 2019
 Event    : Save Method
 Message  : Save Method D:\MassHunter\GCMS\1\methods\2019\0319��ӷ�-11��-1.M from DA menu.
 Severity : 1


 Modified : Sun Mar 24 17:05:57 2019
 Event    : Save Method
 Message  : Save Method D:\MassHunter\GCMS\1\methods\2019\0319��ӷ�-11��-1.M from DA menu.
 Severity : 1


 Modified : Sun Mar 24 18:35:23 2019
 Event    : Save Method
 Message  : Save Method D:\MassHunter\GCMS\1\methods\2019\0319��ӷ�-11��-1.M from DA menu.
 Severity : 1


 Modified : Mon Mar 25 15:08:37 2019
 Event    : Save Method
 Message  : Save Method D:\MassHunter\GCMS\1\methods\2019\0321��ӷ�-11��-2.M from DA menu.
 Severity : 1


 Modified : Mon Mar 25 15:09:10 2019
 Event    : Update Calibration 
 Message  : ��ɾ������1
 Severity : 2


 Modified : Mon Mar 25 15:09:10 2019
 Event    : Update Calibration 
 Message  : ��ɾ������2
 Severity : 2


 Modified : Mon Mar 25 15:09:10 2019
 Event    : Update Calibration 
 Message  : ��ɾ������3
 Severity : 2


 Modified : Mon Mar 25 15:09:10 2019
 Event    : Update Calibration 
 Message  : ��ɾ������4
 Severity : 2


 Modified : Mon Mar 25 15:09:10 2019
 Event    : Update Calibration 
 Message  : ��ɾ������5
 Severity : 2


 Modified : Mon Mar 25 15:10:16 2019
 Event    : Update Calibration 
 Message  : Updated Calibration level 1 using Results from D:\MassHunter\GCMS\1\data\2019\03\0321SVOC��Ʒ-2\1-1.D
 Severity : 2


 Modified : Mon Mar 25 15:10:35 2019
 Event    : Update Calibration 
 Message  : Updated Calibration level 2 using Results from D:\MassHunter\GCMS\1\data\2019\03\0321SVOC��Ʒ-2\5-1.D
 Severity : 2


 Modified : Mon Mar 25 15:10:57 2019
 Event    : Update Calibration 
 Message  : Updated Calibration level 3 using Results from D:\MassHunter\GCMS\1\data\2019\03\0321SVOC��Ʒ-2\10-1.D
 Severity : 2


 Modified : Mon Mar 25 15:11:24 2019
 Event    : Update Calibration 
 Message  : Updated Calibration level 4 using Results from D:\MassHunter\GCMS\1\data\2019\03\0321SVOC��Ʒ-2\20-1.D
 Severity : 2


 Modified : Mon Mar 25 15:11:45 2019
 Event    : Update Calibration 
 Message  : Updated Calibration level 5 using Results from D:\MassHunter\GCMS\1\data\2019\03\0321SVOC��Ʒ-2\40-1.D
 Severity : 2


 Modified : Mon Mar 25 15:16:51 2019
 Event    : Save Method
 Message  : Save Method D:\MassHunter\GCMS\1\methods\2019\0321��ӷ�-11��-2.M from DA menu.
 Severity : 1


 Modified : Mon Mar 25 17:18:40 2019
 Event    : Save Method
 Message  : Save Method D:\MassHunter\GCMS\1\methods\2019\0321��ӷ�-11��-2.M from DA menu.
 Severity : 1


 Modified : Mon Mar 25 20:03:13 2019
 Event    : Save Method
 Message  : Save Method D:\MassHunter\GCMS\1\methods\2019\0323��ӷ�-11��-3.M from DA menu.
 Severity : 1


 Modified : Mon Mar 25 20:03:50 2019
 Event    : Update Calibration 
 Message  : ��ɾ������1
 Severity : 2


 Modified : Mon Mar 25 20:03:50 2019
 Event    : Update Calibration 
 Message  : ��ɾ������2
 Severity : 2


 Modified : Mon Mar 25 20:03:50 2019
 Event    : Update Calibration 
 Message  : ��ɾ������3
 Severity : 2


 Modified : Mon Mar 25 20:03:50 2019
 Event    : Update Calibration 
 Message  : ��ɾ������4
 Severity : 2


 Modified : Mon Mar 25 20:03:50 2019
 Event    : Update Calibration 
 Message  : ��ɾ������5
 Severity : 2


 Modified : Mon Mar 25 20:04:01 2019
 Event    : Update Calibration 
 Message  : Updated Calibration level 1 using Results from D:\MassHunter\GCMS\1\data\2019\03\0321SVOC��Ʒ-2\1-2.D
 Severity : 2


 Modified : Mon Mar 25 20:04:19 2019
 Event    : Update Calibration 
 Message  : Updated Calibration level 2 using Results from D:\MassHunter\GCMS\1\data\2019\03\0321SVOC��Ʒ-2\5-2.D
 Severity : 2


 Modified : Mon Mar 25 20:04:41 2019
 Event    : Update Calibration 
 Message  : Updated Calibration level 3 using Results from D:\MassHunter\GCMS\1\data\2019\03\0321SVOC��Ʒ-2\10-2.D
 Severity : 2


 Modified : Mon Mar 25 20:05:03 2019
 Event    : Update Calibration 
 Message  : Updated Calibration level 4 using Results from D:\MassHunter\GCMS\1\data\2019\03\0321SVOC��Ʒ-2\20-2.D
 Severity : 2


 Modified : Mon Mar 25 20:05:22 2019
 Event    : Update Calibration 
 Message  : Updated Calibration level 5 using Results from D:\MassHunter\GCMS\1\data\2019\03\0321SVOC��Ʒ-2\40-2.D
 Severity : 2


 Modified : Mon Mar 25 20:21:35 2019
 Event    : Save Method
 Message  : Save Method D:\MassHunter\GCMS\1\methods\2019\0323��ӷ�-11��-3.M from DA menu.
 Severity : 1


 Modified : Mon Mar 25 20:36:14 2019
 Event    : Save Method
 Message  : Save Method D:\MassHunter\GCMS\1\methods\2019\0323��ӷ�-11��-3.M from DA menu.
 Severity : 1


 Modified : Mon Mar 25 23:32:00 2019
 Event    : Save Method
 Message  : Save Method D:\MassHunter\GCMS\1\methods\2019\0323��ӷ�-11��-3.M from DA menu.
 Severity : 1


 Modified : Tue Mar 26 14:09:20 2019
 Event    : Save Method
 Message  : Save Method to D:\MassHunter\GCMS\1\methods\2019\0323半挥发-11种-3.M
 Why      : Instrument Control method save
 Severity : 1


 Modified : Mon Apr 15 10:13:03 2019
 Event    : Save Method
 Message  : Save Method to D:\MassHunter\GCMS\1\methods\2019\0415SVOC-11种-3.M
 Why      : Instrument Control method save
 Severity : 1


 Modified : Mon Apr 15 10:13:47 2019
 Event    : Save Method
 Message  : Save Method to D:\MassHunter\GCMS\1\methods\2019\0415SVOC-11种-3.M
 Why      : Instrument Control method save
 Severity : 1


 Modified : Mon Apr 15 10:14:03 2019
 Event    : Save Method
 Message  : Save Method to D:\MassHunter\GCMS\1\methods\2019\0415SVOC-11种.M
 Why      : Instrument Control method save
 Severity : 1


 Modified : Mon Apr 15 10:19:17 2019
 Event    : Save Method
 Message  : Save Method to D:\MassHunter\GCMS\1\methods\2019\0415SVOC-11种.M
 Why      : Instrument Control method save
 Severity : 1


 Modified : Mon Apr 15 14:43:14 2019
 Event    : Update Calibration 
 Message  : ��ɾ������1
 Severity : 2


 Modified : Mon Apr 15 14:43:14 2019
 Event    : Update Calibration 
 Message  : ��ɾ������2
 Severity : 2


 Modified : Mon Apr 15 14:43:14 2019
 Event    : Update Calibration 
 Message  : ��ɾ������3
 Severity : 2


 Modified : Mon Apr 15 14:43:14 2019
 Event    : Update Calibration 
 Message  : ��ɾ������4
 Severity : 2


 Modified : Mon Apr 15 14:43:14 2019
 Event    : Update Calibration 
 Message  : ��ɾ������5
 Severity : 2


 Modified : Mon Apr 15 14:46:42 2019
 Event    : Update Calibration 
 Message  : Updated Calibration level 1 using Results from D:\MassHunter\GCMS\1\data\2019\04\0415SVOC-11������\05.D
 Severity : 2


 Modified : Mon Apr 15 14:46:59 2019
 Event    : Update Calibration 
 Message  : Updated Calibration level 2 using Results from D:\MassHunter\GCMS\1\data\2019\04\0415SVOC-11������\1.D
 Severity : 2


 Modified : Mon Apr 15 14:47:59 2019
 Event    : Update Calibration 
 Message  : Updated Calibration level 3 using Results from D:\MassHunter\GCMS\1\data\2019\04\0415SVOC-11������\2.D
 Severity : 2


 Modified : Mon Apr 15 14:48:22 2019
 Event    : Update Calibration 
 Message  : Updated Calibration level 4 using Results from D:\MassHunter\GCMS\1\data\2019\04\0415SVOC-11������\5.D
 Severity : 2


 Modified : Mon Apr 15 14:48:37 2019
 Event    : Update Calibration 
 Message  : Updated Calibration level 5 using Results from D:\MassHunter\GCMS\1\data\2019\04\0415SVOC-11������\10.D
 Severity : 2


 Modified : Mon Apr 15 14:56:20 2019
 Event    : Update Calibration 
 Message  : Updated Calibration level 5 using Results from D:\MassHunter\GCMS\1\data\2019\04\0415SVOC-11������\10.D
 Severity : 2


 Modified : Mon Apr 15 14:59:55 2019
 Event    : Save Method
 Message  : Save Method D:\MassHunter\GCMS\1\methods\2019\0415SVOC-11��.M from DA menu.
 Severity : 1


 Modified : Mon Apr 15 20:31:52 2019
 Event    : Save Method
 Message  : Save Method to D:\MassHunter\GCMS\1\methods\2019\0415SVOC-11种.M
 Why      : Instrument Control method save
 Severity : 1


 Modified : Mon Apr 15 20:32:35 2019
 Event    : Save Method
 Message  : Save Method to D:\MassHunter\GCMS\1\methods\2019\0415SVOC-11种-不分流.M
 Why      : Instrument Control method save
 Severity : 1


 Modified : Tue Apr 16 08:32:33 2019
 Event    : Update Calibration 
 Message  : ��ɾ������1
 Severity : 2


 Modified : Tue Apr 16 08:32:33 2019
 Event    : Update Calibration 
 Message  : ��ɾ������2
 Severity : 2


 Modified : Tue Apr 16 08:32:33 2019
 Event    : Update Calibration 
 Message  : ��ɾ������3
 Severity : 2


 Modified : Tue Apr 16 08:32:33 2019
 Event    : Update Calibration 
 Message  : ��ɾ������4
 Severity : 2


 Modified : Tue Apr 16 08:32:33 2019
 Event    : Update Calibration 
 Message  : ��ɾ������5
 Severity : 2


 Modified : Tue Apr 16 08:32:48 2019
 Event    : Update Calibration 
 Message  : Updated Calibration level 1 using Results from D:\MassHunter\GCMS\1\data\2019\04\0415SVOC��Ʒ-1\05.D
 Severity : 2


 Modified : Tue Apr 16 08:33:06 2019
 Event    : Update Calibration 
 Message  : Updated Calibration level 2 using Results from D:\MassHunter\GCMS\1\data\2019\04\0415SVOC��Ʒ-1\1.D
 Severity : 2


 Modified : Tue Apr 16 08:33:23 2019
 Event    : Update Calibration 
 Message  : Updated Calibration level 3 using Results from D:\MassHunter\GCMS\1\data\2019\04\0415SVOC��Ʒ-1\2.D
 Severity : 2


 Modified : Tue Apr 16 08:33:39 2019
 Event    : Update Calibration 
 Message  : Updated Calibration level 4 using Results from D:\MassHunter\GCMS\1\data\2019\04\0415SVOC��Ʒ-1\5.D
 Severity : 2


 Modified : Tue Apr 16 08:33:55 2019
 Event    : Update Calibration 
 Message  : Updated Calibration level 5 using Results from D:\MassHunter\GCMS\1\data\2019\04\0415SVOC��Ʒ-1\10.D
 Severity : 2


 Modified : Tue Apr 16 08:45:17 2019
 Event    : Save Method
 Message  : Save Method D:\MassHunter\GCMS\1\methods\2019\0415SVOC-11��-������.M from DA menu.
 Severity : 1


 Modified : Sun Apr 14 21:23:54 2019
 Event    : Update Calibration 
 Message  : Updated Calibration level 1 using Results from D:\MassHunter\GCMS\1\data\2019\04\0414�ڱ�������֬��\2.D
 Severity : 2


 Modified : Sun Apr 14 21:24:16 2019
 Event    : Update Calibration 
 Message  : Updated Calibration level 2 using Results from D:\MassHunter\GCMS\1\data\2019\04\0414�ڱ�������֬��\5.D
 Severity : 2


 Modified : Sun Apr 14 21:24:38 2019
 Event    : Update Calibration 
 Message  : Updated Calibration level 3 using Results from D:\MassHunter\GCMS\1\data\2019\04\0414�ڱ�������֬��\10.D
 Severity : 2


 Modified : Sun Apr 14 21:25:14 2019
 Event    : Update Calibration 
 Message  : Updated Calibration level 4 using Results from D:\MassHunter\GCMS\1\data\2019\04\0414�ڱ�������֬��\20.D
 Severity : 2


 Modified : Sun Apr 14 21:25:37 2019
 Event    : Update Calibration 
 Message  : Updated Calibration level 5 using Results from D:\MassHunter\GCMS\1\data\2019\04\0414�ڱ�������֬��\50.D
 Severity : 2


 Modified : Sun Apr 14 21:26:02 2019
 Event    : Update Calibration 
 Message  : Updated Calibration level 6 using Results from D:\MassHunter\GCMS\1\data\2019\04\0414�ڱ�������֬��\100.D
 Severity : 2


 Modified : Sun Apr 14 21:26:47 2019
 Event    : Update Calibration 
 Message  : Updated Calibration level 7 using Results from D:\MassHunter\GCMS\1\data\2019\04\0414�ڱ�������֬��\150.D
 Severity : 2


 Modified : Sun Apr 14 21:28:34 2019
 Event    : Save Method
 Message  : Save Method D:\MassHunter\GCMS\1\methods\2019\0414�ڱ�����������.M from DA menu.
 Severity : 1


 Modified : Sat Apr 20 16:02:19 2019
 Event    : Save Method
 Message  : Save Method D:\MassHunter\GCMS\1\methods\2019\0415SVOC-11��-������-2.M from DA menu.
 Severity : 1


 Modified : Mon Apr 22 09:47:53 2019
 Event    : Save Method
 Message  : Save Method D:\MassHunter\GCMS\1\methods\2019\0415SVOC-11��-������.M from DA menu.
 Severity : 1


 Modified : Mon Apr 22 11:04:55 2019
 Event    : Save Method
 Message  : Save Method D:\MassHunter\GCMS\1\methods\2019\0415SVOC-11��-������-2.M from DA menu.
 Severity : 1


 Modified : Mon Apr 22 11:09:26 2019
 Event    : Update Calibration 
 Message  : Updated Calibration level 1 using Results from D:\MassHunter\GCMS\1\data\2019\04\0415SVOC��Ʒ-1\05.D
 Severity : 2


 Modified : Mon Apr 22 11:20:28 2019
 Event    : Update Calibration 
 Message  : Updated Calibration level 2 using Results from D:\MassHunter\GCMS\1\data\2019\04\0415SVOC��Ʒ-1\1.D
 Severity : 2


 Modified : Mon Apr 22 11:21:20 2019
 Event    : Update Calibration 
 Message  : Updated Calibration level 3 using Results from D:\MassHunter\GCMS\1\data\2019\04\0415SVOC��Ʒ-1\2.D
 Severity : 2


 Modified : Mon Apr 22 11:21:34 2019
 Event    : Update Calibration 
 Message  : Updated Calibration level 4 using Results from D:\MassHunter\GCMS\1\data\2019\04\0415SVOC��Ʒ-1\5.D
 Severity : 2


 Modified : Mon Apr 22 11:21:48 2019
 Event    : Update Calibration 
 Message  : Updated Calibration level 5 using Results from D:\MassHunter\GCMS\1\data\2019\04\0415SVOC��Ʒ-1\10.D
 Severity : 2


 Modified : Mon May 06 12:53:06 2019
 Event    : Save Method
 Message  : Save Method D:\MassHunter\GCMS\1\methods\2019\0506SVOC-11��-������.M from DA menu.
 Severity : 1


 Modified : Mon May 06 12:53:38 2019
 Event    : Update Calibration 
 Message  : ��ɾ������1
 Severity : 2


 Modified : Mon May 06 12:53:38 2019
 Event    : Update Calibration 
 Message  : ��ɾ������2
 Severity : 2


 Modified : Mon May 06 12:53:38 2019
 Event    : Update Calibration 
 Message  : ��ɾ������3
 Severity : 2


 Modified : Mon May 06 12:53:38 2019
 Event    : Update Calibration 
 Message  : ��ɾ������4
 Severity : 2


 Modified : Mon May 06 12:53:38 2019
 Event    : Update Calibration 
 Message  : ��ɾ������5
 Severity : 2


 Modified : Mon May 06 12:54:52 2019
 Event    : Update Calibration 
 Message  : Updated Calibration level 5 using Results from D:\MassHunter\GCMS\1\data\2019\05\0505��ӷ�-11������\10.D
 Severity : 2


 Modified : Mon May 06 12:55:36 2019
 Event    : Update Calibration 
 Message  : Updated Calibration level 1 using Results from D:\MassHunter\GCMS\1\data\2019\05\0505��ӷ�-11������\05.D
 Severity : 2


 Modified : Mon May 06 12:55:57 2019
 Event    : Update Calibration 
 Message  : Updated Calibration level 2 using Results from D:\MassHunter\GCMS\1\data\2019\05\0505��ӷ�-11������\1.D
 Severity : 2


 Modified : Mon May 06 12:56:18 2019
 Event    : Update Calibration 
 Message  : Updated Calibration level 3 using Results from D:\MassHunter\GCMS\1\data\2019\05\0505��ӷ�-11������\2.D
 Severity : 2


 Modified : Mon May 06 12:56:36 2019
 Event    : Update Calibration 
 Message  : Updated Calibration level 4 using Results from D:\MassHunter\GCMS\1\data\2019\05\0505��ӷ�-11������\5.D
 Severity : 2


 Modified : Mon May 06 12:57:08 2019
 Event    : Update Calibration 
 Message  : Deleted level 5
 Severity : 2


 Modified : Mon May 06 12:57:16 2019
 Event    : Update Calibration 
 Message  : Updated Calibration level 5 using Results from D:\MassHunter\GCMS\1\data\2019\05\0505��ӷ�-11������\10.D
 Severity : 2


 Modified : Mon May 06 12:57:55 2019
 Event    : Update Calibration 
 Message  : Deleted level 5
 Severity : 2


 Modified : Mon May 06 12:58:03 2019
 Event    : Update Calibration 
 Message  : Updated Calibration level 5 using Results from D:\MassHunter\GCMS\1\data\2019\05\0505��ӷ�-11������\10.D
 Severity : 2


 Modified : Mon May 06 12:58:48 2019
 Event    : Update Calibration 
 Message  : Deleted level 5
 Severity : 2


 Modified : Mon May 06 12:58:58 2019
 Event    : Update Calibration 
 Message  : Updated Calibration level 5 using Results from D:\MassHunter\GCMS\1\data\2019\05\0505��ӷ�-11������\10.D
 Severity : 2


 Modified : Mon May 06 12:59:15 2019
 Event    : Update Calibration 
 Message  : ��ɾ������5
 Severity : 2


 Modified : Mon May 06 12:59:15 2019
 Event    : Update Calibration 
 Message  : ��ɾ������1
 Severity : 2


 Modified : Mon May 06 12:59:15 2019
 Event    : Update Calibration 
 Message  : ��ɾ������2
 Severity : 2


 Modified : Mon May 06 12:59:15 2019
 Event    : Update Calibration 
 Message  : ��ɾ������3
 Severity : 2


 Modified : Mon May 06 12:59:15 2019
 Event    : Update Calibration 
 Message  : ��ɾ������4
 Severity : 2


 Modified : Mon May 06 12:59:40 2019
 Event    : Update Calibration 
 Message  : Updated Calibration level 1 using Results from D:\MassHunter\GCMS\1\data\2019\05\0505��ӷ�-11������\05.D
 Severity : 2


 Modified : Mon May 06 13:00:01 2019
 Event    : Update Calibration 
 Message  : Updated Calibration level 2 using Results from D:\MassHunter\GCMS\1\data\2019\05\0505��ӷ�-11������\1.D
 Severity : 2


 Modified : Mon May 06 13:00:20 2019
 Event    : Update Calibration 
 Message  : Updated Calibration level 3 using Results from D:\MassHunter\GCMS\1\data\2019\05\0505��ӷ�-11������\2.D
 Severity : 2


 Modified : Mon May 06 13:00:38 2019
 Event    : Update Calibration 
 Message  : Updated Calibration level 4 using Results from D:\MassHunter\GCMS\1\data\2019\05\0505��ӷ�-11������\5.D
 Severity : 2


 Modified : Mon May 06 13:00:55 2019
 Event    : Update Calibration 
 Message  : Updated Calibration level 5 using Results from D:\MassHunter\GCMS\1\data\2019\05\0505��ӷ�-11������\10.D
 Severity : 2


 Modified : Mon May 06 13:06:40 2019
 Event    : Save Method
 Message  : Save Method D:\MassHunter\GCMS\1\methods\2019\0506SVOC-11��-������.M from DA menu.
 Severity : 1


 Modified : Thu May 16 10:28:12 2019
 Event    : Save Method
 Message  : Save Method D:\MassHunter\GCMS\1\methods\2019\0506SVOC-11��-������-2.M from DA menu.
 Severity : 1


 Modified : Thu May 16 13:18:13 2019
 Event    : Save Method
 Message  : Save Method D:\MassHunter\GCMS\1\methods\2019\0506SVOC-11��-������-2.M from DA menu.
 Severity : 1


 Modified : Sat May 18 09:10:57 2019
 Event    : Save Method
 Message  : Save Method D:\MassHunter\GCMS\1\methods\2019\0506SVOC-11��-������-2.M from DA menu.
 Severity : 1


 Modified : Sat Jun 01 11:00:17 2019
 Event    : Save Method
 Message  : Save Method D:\MassHunter\GCMS\1\methods\2019\0506SVOC-11��-������-2.M from DA menu.
 Severity : 1


 Modified : Tue Jun 11 11:11:48 2019
 Event    : Save Method
 Message  : Save Method D:\MassHunter\GCMS\1\methods\2019\0611SVOC-11��-������.M from DA menu.
 Severity : 1


 Modified : Tue Jun 11 11:11:54 2019
 Event    : Update Calibration 
 Message  : ��ɾ������1
 Severity : 2


 Modified : Tue Jun 11 11:11:54 2019
 Event    : Update Calibration 
 Message  : ��ɾ������2
 Severity : 2


 Modified : Tue Jun 11 11:11:54 2019
 Event    : Update Calibration 
 Message  : ��ɾ������3
 Severity : 2


 Modified : Tue Jun 11 11:11:54 2019
 Event    : Update Calibration 
 Message  : ��ɾ������4
 Severity : 2


 Modified : Tue Jun 11 11:11:54 2019
 Event    : Update Calibration 
 Message  : ��ɾ������5
 Severity : 2


 Modified : Tue Jun 11 11:13:40 2019
 Event    : Update Calibration 
 Message  : Updated Calibration level 1 using Results from D:\MassHunter\GCMS\1\data\2019\06\0610��Ʒ\5.D
 Severity : 2


 Modified : Tue Jun 11 11:13:58 2019
 Event    : Update Calibration 
 Message  : Updated Calibration level 2 using Results from D:\MassHunter\GCMS\1\data\2019\06\0610��Ʒ\10.D
 Severity : 2


 Modified : Tue Jun 11 11:14:20 2019
 Event    : Update Calibration 
 Message  : Updated Calibration level 3 using Results from D:\MassHunter\GCMS\1\data\2019\06\0610��Ʒ\20.D
 Severity : 2


 Modified : Tue Jun 11 11:15:32 2019
 Event    : Update Calibration 
 Message  : Updated Calibration level 4 using Results from D:\MassHunter\GCMS\1\data\2019\06\0610��Ʒ\50.D
 Severity : 2


 Modified : Tue Jun 11 11:15:54 2019
 Event    : Update Calibration 
 Message  : Updated Calibration level 5 using Results from D:\MassHunter\GCMS\1\data\2019\06\0610��Ʒ\100.D
 Severity : 2


 Modified : Tue Jun 11 11:22:19 2019
 Event    : Save Method
 Message  : Save Method D:\MassHunter\GCMS\1\methods\2019\0611SVOC-11��-������.M from DA menu.
 Severity : 1


 Modified : Tue Jun 18 10:47:23 2019
 Event    : Save Method
 Message  : Save Method D:\MassHunter\GCMS\1\methods\2019\0611SVOC-11��-������.M from DA menu.
 Severity : 1


 Modified : Fri Jun 14 13:54:45 2019
 Event    : Save Method
 Message  : Save Method D:\MassHunter\GCMS\1\methods\2019\0611SVOC-11��-������.M from DA menu.
 Severity : 1


 Modified : Fri Jun 14 16:24:23 2019
 Event    : Save Method
 Message  : Save Method D:\MassHunter\GCMS\1\methods\2019\0611SVOC-11��-������-2.M from DA menu.
 Severity : 1


 Modified : Fri Jun 14 16:42:10 2019
 Event    : Save Method
 Message  : Save Method D:\MassHunter\GCMS\1\methods\2019\0611SVOC-11��-������.M from DA menu.
 Severity : 1


 Modified : Fri Jun 21 09:20:26 2019
 Event    : Save Method
 Message  : Save Method D:\MassHunter\GCMS\1\methods\2019\0621SVOC-11��-������.M from DA menu.
 Severity : 1


 Modified : Fri Jun 21 11:02:38 2019
 Event    : Update Calibration 
 Message  : Updated Calibration level 1 using Results from D:\MassHunter\GCMS\1\data\2019\06\0620����\1.D
 Severity : 2


 Modified : Fri Jun 21 11:04:28 2019
 Event    : Update Calibration 
 Message  : Updated Calibration level 2 using Results from D:\MassHunter\GCMS\1\data\2019\06\0620����\2.D
 Severity : 2


 Modified : Fri Jun 21 11:05:59 2019
 Event    : Update Calibration 
 Message  : Updated Calibration level 3 using Results from D:\MassHunter\GCMS\1\data\2019\06\0620����\5.D
 Severity : 2


 Modified : Fri Jun 21 11:06:19 2019
 Event    : Update Calibration 
 Message  : Updated Calibration level 4 using Results from D:\MassHunter\GCMS\1\data\2019\06\0620����\10.D
 Severity : 2


 Modified : Fri Jun 21 11:06:41 2019
 Event    : Update Calibration 
 Message  : Updated Calibration level 5 using Results from D:\MassHunter\GCMS\1\data\2019\06\0620����\20.D
 Severity : 2


 Modified : Fri Jun 21 11:07:49 2019
 Event    : Update Calibration 
 Message  : ��ɾ������1
 Severity : 2


 Modified : Fri Jun 21 11:07:49 2019
 Event    : Update Calibration 
 Message  : ��ɾ������2
 Severity : 2


 Modified : Fri Jun 21 11:07:49 2019
 Event    : Update Calibration 
 Message  : ��ɾ������3
 Severity : 2


 Modified : Fri Jun 21 11:07:49 2019
 Event    : Update Calibration 
 Message  : ��ɾ������4
 Severity : 2


 Modified : Fri Jun 21 11:07:49 2019
 Event    : Update Calibration 
 Message  : ��ɾ������5
 Severity : 2


 Modified : Fri Jun 21 11:08:07 2019
 Event    : Update Calibration 
 Message  : Updated Calibration level 1 using Results from D:\MassHunter\GCMS\1\data\2019\06\0620����\1.D
 Severity : 2


 Modified : Fri Jun 21 11:08:31 2019
 Event    : Update Calibration 
 Message  : Updated Calibration level 2 using Results from D:\MassHunter\GCMS\1\data\2019\06\0620����\2.D
 Severity : 2


 Modified : Fri Jun 21 11:08:51 2019
 Event    : Update Calibration 
 Message  : Updated Calibration level 5 using Results from D:\MassHunter\GCMS\1\data\2019\06\0620����\5.D
 Severity : 2


 Modified : Fri Jun 21 11:09:11 2019
 Event    : Update Calibration 
 Message  : Updated Calibration level 4 using Results from D:\MassHunter\GCMS\1\data\2019\06\0620����\10.D
 Severity : 2


 Modified : Fri Jun 21 11:10:04 2019
 Event    : Update Calibration 
 Message  : Updated Calibration level 6 using Results from D:\MassHunter\GCMS\1\data\2019\06\0620����\20.D
 Severity : 2


 Modified : Fri Jun 21 11:12:26 2019
 Event    : Update Calibration 
 Message  : ��ɾ������1
 Severity : 2


 Modified : Fri Jun 21 11:12:26 2019
 Event    : Update Calibration 
 Message  : ��ɾ������2
 Severity : 2


 Modified : Fri Jun 21 11:12:26 2019
 Event    : Update Calibration 
 Message  : ��ɾ������5
 Severity : 2


 Modified : Fri Jun 21 11:12:26 2019
 Event    : Update Calibration 
 Message  : ��ɾ������4
 Severity : 2


 Modified : Fri Jun 21 11:12:26 2019
 Event    : Update Calibration 
 Message  : ��ɾ������6
 Severity : 2


 Modified : Fri Jun 21 11:12:56 2019
 Event    : Update Calibration 
 Message  : Updated Calibration level 1 using Results from D:\MassHunter\GCMS\1\data\2019\06\0620����\1.D
 Severity : 2


 Modified : Fri Jun 21 11:13:24 2019
 Event    : Update Calibration 
 Message  : Updated Calibration level 2 using Results from D:\MassHunter\GCMS\1\data\2019\06\0620����\2.D
 Severity : 2


 Modified : Fri Jun 21 11:13:42 2019
 Event    : Update Calibration 
 Message  : Updated Calibration level 3 using Results from D:\MassHunter\GCMS\1\data\2019\06\0620����\5.D
 Severity : 2


 Modified : Fri Jun 21 11:14:17 2019
 Event    : Update Calibration 
 Message  : Updated Calibration level 4 using Results from D:\MassHunter\GCMS\1\data\2019\06\0620����\10.D
 Severity : 2


 Modified : Fri Jun 21 11:14:37 2019
 Event    : Update Calibration 
 Message  : Updated Calibration level 5 using Results from D:\MassHunter\GCMS\1\data\2019\06\0620����\20.D
 Severity : 2


 Modified : Fri Jun 21 16:39:01 2019
 Event    : Save Method
 Message  : Save Method D:\MassHunter\GCMS\1\methods\2019\0621SVOC-11��-������.M from DA menu.
 Severity : 1


 Modified : Sun Jun 23 09:00:41 2019
 Event    : Update Calibration 
 Message  : ��ɾ������1
 Severity : 2


 Modified : Sun Jun 23 09:00:41 2019
 Event    : Update Calibration 
 Message  : ��ɾ������2
 Severity : 2


 Modified : Sun Jun 23 09:00:41 2019
 Event    : Update Calibration 
 Message  : ��ɾ������3
 Severity : 2


 Modified : Sun Jun 23 09:00:41 2019
 Event    : Update Calibration 
 Message  : ��ɾ������4
 Severity : 2


 Modified : Sun Jun 23 09:00:41 2019
 Event    : Update Calibration 
 Message  : ��ɾ������5
 Severity : 2


 Modified : Sun Jun 23 09:00:55 2019
 Event    : Update Calibration 
 Message  : Updated Calibration level 1 using Results from D:\MassHunter\GCMS\1\data\2019\06\0621����\1.D
 Severity : 2


 Modified : Sun Jun 23 09:01:13 2019
 Event    : Update Calibration 
 Message  : Updated Calibration level 2 using Results from D:\MassHunter\GCMS\1\data\2019\06\0621����\2.D
 Severity : 2


 Modified : Sun Jun 23 09:01:31 2019
 Event    : Update Calibration 
 Message  : Updated Calibration level 3 using Results from D:\MassHunter\GCMS\1\data\2019\06\0621����\5.D
 Severity : 2


 Modified : Sun Jun 23 09:01:51 2019
 Event    : Update Calibration 
 Message  : Updated Calibration level 4 using Results from D:\MassHunter\GCMS\1\data\2019\06\0621����\10.D
 Severity : 2


 Modified : Sun Jun 23 09:02:12 2019
 Event    : Update Calibration 
 Message  : Updated Calibration level 5 using Results from D:\MassHunter\GCMS\1\data\2019\06\0621����\20.D
 Severity : 2


 Modified : Mon Jun 24 09:21:53 2019
 Event    : Update Calibration 
 Message  : Updated Calibration level 1 using Results from D:\MassHunter\GCMS\1\data\2019\06\0623����\1.D
 Severity : 2


 Modified : Mon Jun 24 09:22:12 2019
 Event    : Update Calibration 
 Message  : Updated Calibration level 2 using Results from D:\MassHunter\GCMS\1\data\2019\06\0623����\2.D
 Severity : 2


 Modified : Mon Jun 24 09:22:31 2019
 Event    : Update Calibration 
 Message  : Updated Calibration level 3 using Results from D:\MassHunter\GCMS\1\data\2019\06\0623����\5.D
 Severity : 2


 Modified : Mon Jun 24 09:22:49 2019
 Event    : Update Calibration 
 Message  : Updated Calibration level 4 using Results from D:\MassHunter\GCMS\1\data\2019\06\0623����\10.D
 Severity : 2


 Modified : Mon Jun 24 09:23:05 2019
 Event    : Update Calibration 
 Message  : Updated Calibration level 5 using Results from D:\MassHunter\GCMS\1\data\2019\06\0623����\20.D
 Severity : 2


 Modified : Mon Jun 24 09:25:43 2019
 Event    : Save Method
 Message  : Save Method D:\MassHunter\GCMS\1\methods\2019\0623SVOC-11��-������.M from DA menu.
 Severity : 1


 Modified : Tue Jun 25 12:50:29 2019
 Event    : Save Method
 Message  : Save Method D:\MassHunter\GCMS\1\methods\2019\0623SVOC-11��-������.M from DA menu.
 Severity : 1


 Modified : Thu Jun 27 12:36:30 2019
 Event    : Save Method
 Message  : Save Method D:\MassHunter\GCMS\1\methods\2019\0627SVOC-11��-������.M from DA menu.
 Severity : 1


 Modified : Thu Jun 27 16:27:40 2019
 Event    : Save Method
 Message  : Save Method to D:\MassHunter\GCMS\1\methods\2019\0627SVOC-11种-不分流-2.M
 Why      : Instrument Control method save
 Severity : 1


 Modified : Fri Jun 28 08:31:04 2019
 Event    : Save Method
 Message  : Save Method to D:\MassHunter\GCMS\1\methods\2019\0627SVOC-11种-不分流-2.M
 Why      : Instrument Control method save
 Severity : 1


 Modified : Fri Jun 28 08:58:52 2019
 Event    : Save Method
 Message  : Save Method to D:\MassHunter\GCMS\1\methods\2019\0627SVOC-11种-不分流-2.M
 Why      : Instrument Control method save
 Severity : 1


 Modified : Fri Jun 28 09:23:48 2019
 Event    : Save Method
 Message  : Save Method to D:\MassHunter\GCMS\1\methods\2019\0627SVOC-11种-不分流-2.M
 Why      : Instrument Control method save
 Severity : 1


 Modified : Fri Jun 28 09:24:11 2019
 Event    : Save Method
 Message  : Save Method to D:\MassHunter\GCMS\1\methods\2019\0627SVOC-11种-不分流-2.M
 Why      : Instrument Control method save
 Severity : 1


 Modified : Fri Jun 28 10:50:43 2019
 Event    : Save Method
 Message  : Save Method to D:\MassHunter\GCMS\1\methods\2019\0627SVOC-11种-不分流-2.M
 Why      : Instrument Control method save
 Severity : 1


 Modified : Fri Jun 28 10:53:09 2019
 Event    : Save Method
 Message  : Save Method to D:\MassHunter\GCMS\1\methods\2019\0627SVOC-11种-不分流-2.M
 Why      : Instrument Control method save
 Severity : 1


 Modified : Fri Jun 28 11:25:17 2019
 Event    : Save Method
 Message  : Save Method to D:\MassHunter\GCMS\1\methods\2019\0627SVOC-11种-不分流-2.M
 Why      : Instrument Control method save
 Severity : 1


 Modified : Fri Jun 28 16:46:30 2019
 Event    : Save Method
 Message  : Save Method to D:\MassHunter\GCMS\1\methods\2019\0627SVOC-11种-不分流-2.M
 Why      : Instrument Control method save
 Severity : 1


 Modified : Thu Aug 08 15:20:28 2019
 Event    : Save Method
 Message  : Save Method to D:\MassHunter\GCMS\1\methods\2019\0808SVOC-11种-不分流-2.M
 Why      : Instrument Control method save
 Severity : 1


 Modified : Thu Aug 08 15:22:39 2019
 Event    : Save Method
 Message  : Save Method to D:\MassHunter\GCMS\1\methods\2019\0808SVOC-11种-不分流-2.M
 Why      : Instrument Control method save
 Severity : 1


 Modified : Fri Aug 09 14:02:40 2019
 Event    : Save Method
 Message  : Save Method to D:\MassHunter\GCMS\1\methods\2019\0808SVOC-11种-不分流试.M
 Why      : Instrument Control method save
 Severity : 1


 Modified : Thu Aug 22 11:21:37 2019
 Event    : Save Method
 Message  : Save Method to D:\MassHunter\GCMS\1\methods\2019\0821SVOC-11种-不分流-2.M
 Why      : Instrument Control method save
 Severity : 1


 Modified : Thu Aug 22 11:25:35 2019
 Event    : Save Method
 Message  : Save Method to D:\MassHunter\GCMS\1\methods\2019\0821SVOC-11种-不分流-2.M
 Why      : Instrument Control method save
 Severity : 1


 Modified : Mon Aug 26 10:46:48 2019
 Event    : Update Calibration 
 Message  : Updated Calibration level 1 using Results from D:\MassHunter\GCMS\1\data\2019\08\0821SVOC����\1.D
 Severity : 2


 Modified : Mon Aug 26 10:47:10 2019
 Event    : Update Calibration 
 Message  : Updated Calibration level 2 using Results from D:\MassHunter\GCMS\1\data\2019\08\0821SVOC����\2.D
 Severity : 2


 Modified : Mon Aug 26 10:47:32 2019
 Event    : Update Calibration 
 Message  : Updated Calibration level 3 using Results from D:\MassHunter\GCMS\1\data\2019\08\0821SVOC����\5.D
 Severity : 2


 Modified : Mon Aug 26 10:47:51 2019
 Event    : Update Calibration 
 Message  : Updated Calibration level 4 using Results from D:\MassHunter\GCMS\1\data\2019\08\0821SVOC����\10.D
 Severity : 2


 Modified : Mon Aug 26 10:48:13 2019
 Event    : Update Calibration 
 Message  : Updated Calibration level 5 using Results from D:\MassHunter\GCMS\1\data\2019\08\0821SVOC����\20.D
 Severity : 2


 Modified : Mon Aug 26 10:49:41 2019
 Event    : Update Calibration 
 Message  : Updated Calibration level 1 using Results from D:\MassHunter\GCMS\1\data\2019\08\0821SVOC����\BSB\1.D
 Severity : 2


 Modified : Mon Aug 26 10:50:20 2019
 Event    : Update Calibration 
 Message  : Updated Calibration level 2 using Results from D:\MassHunter\GCMS\1\data\2019\08\0821SVOC����\BSB\2.D
 Severity : 2


 Modified : Mon Aug 26 10:51:00 2019
 Event    : Update Calibration 
 Message  : Updated Calibration level 3 using Results from D:\MassHunter\GCMS\1\data\2019\08\0821SVOC����\BSB\5.D
 Severity : 2


 Modified : Mon Aug 26 10:51:40 2019
 Event    : Update Calibration 
 Message  : Updated Calibration level 4 using Results from D:\MassHunter\GCMS\1\data\2019\08\0821SVOC����\BSB\10.D
 Severity : 2


 Modified : Mon Aug 26 10:52:24 2019
 Event    : Update Calibration 
 Message  : Updated Calibration level 5 using Results from D:\MassHunter\GCMS\1\data\2019\08\0821SVOC����\BSB\20.D
 Severity : 2


 Modified : Tue Aug 27 08:27:21 2019
 Event    : Save Method
 Message  : Save Method to D:\MassHunter\GCMS\1\methods\2019\0821SVOC-11种-不分流试.M
 Why      : Instrument Control method save
 Severity : 1


 Modified : Tue Aug 27 08:28:35 2019
 Event    : Save Method
 Message  : Save Method to D:\MassHunter\GCMS\1\methods\2019\0821SVOC-11种-不分流试.M
 Why      : Instrument Control method save
 Severity : 1


 Modified : Tue Aug 27 08:53:17 2019
 Event    : Save Method
 Message  : Save Method to D:\MassHunter\GCMS\1\methods\2019\0821SVOC-11种-不分流试.M
 Why      : Instrument Control method save
 Severity : 1


 Modified : Tue Aug 27 09:46:09 2019
 Event    : Save Method
 Message  : Save Method to D:\MassHunter\GCMS\1\methods\2019\0821SVOC-11种-不分流试.M
 Why      : Instrument Control method save
 Severity : 1


 Modified : Tue Aug 27 10:36:59 2019
 Event    : Save Method
 Message  : Save Method to D:\MassHunter\GCMS\1\methods\2019\0827SVOC-11种做样.M
 Why      : Instrument Control method save
 Severity : 1


 Modified : Tue Aug 27 17:42:56 2019
 Event    : Update Calibration 
 Message  : Updated Calibration level 1 using Results from D:\MassHunter\GCMS\1\data\2019\08\0827SVOC����\1.D
 Severity : 2


 Modified : Tue Aug 27 17:43:30 2019
 Event    : Update Calibration 
 Message  : Updated Calibration level 2 using Results from D:\MassHunter\GCMS\1\data\2019\08\0827SVOC����\2.D
 Severity : 2


 Modified : Tue Aug 27 17:43:46 2019
 Event    : Update Calibration 
 Message  : Updated Calibration level 3 using Results from D:\MassHunter\GCMS\1\data\2019\08\0827SVOC����\5.D
 Severity : 2


 Modified : Tue Aug 27 17:44:17 2019
 Event    : Update Calibration 
 Message  : Updated Calibration level 4 using Results from D:\MassHunter\GCMS\1\data\2019\08\0827SVOC����\10.D
 Severity : 2


 Modified : Tue Aug 27 17:44:34 2019
 Event    : Update Calibration 
 Message  : Updated Calibration level 5 using Results from D:\MassHunter\GCMS\1\data\2019\08\0827SVOC����\20.D
 Severity : 2


 Modified : Tue Aug 27 17:45:21 2019
 Event    : Save Method
 Message  : Save Method D:\MassHunter\GCMS\1\methods\2019\0827SVOC-11�ַ���.M from DA menu.
 Severity : 1


 Modified : Fri Aug 30 16:19:28 2019
 Event    : Save Method
 Message  : Save Method D:\MassHunter\GCMS\1\methods\2019\0827SVOC-11�ַ���.M from DA menu.
 Severity : 1


 Modified : Wed Sep 11 09:52:51 2019
 Event    : Save Method
 Message  : Save Method D:\MassHunter\GCMS\1\methods\2019\0827SVOC-11�ַ���2.M from DA menu.
 Severity : 1


 Modified : Mon Jan 06 08:52:19 2020
 Event    : Save Method
 Message  : Save Method to D:\MassHunter\GCMS\1\methods\2019\0827SVOC-11种分析2.M
 Why      : Instrument Control method save
 Severity : 1


 Modified : Mon Jan 06 08:53:01 2020
 Event    : Save Method
 Message  : Save Method to D:\MassHunter\GCMS\1\methods\2020\0106SVOC.M
 Why      : Instrument Control method save
 Severity : 1


 Modified : Tue Jan 07 10:30:34 2020
 Event    : Save Method
 Message  : Save Method to D:\MassHunter\GCMS\1\methods\2020\0106SVOC.M
 Why      : Instrument Control method save
 Severity : 1


 Modified : Tue Jan 07 11:03:59 2020
 Event    : Save Method
 Message  : Save Method to D:\MassHunter\GCMS\1\methods\2020\0106SVOC.M
 Why      : Instrument Control method save
 Severity : 1


 Modified : Fri Jan 17 10:17:38 2020
 Event    : Save Method
 Message  : Save Method to D:\MassHunter\GCMS\1\methods\2020\0106SVOC.M
 Why      : Instrument Control method save
 Severity : 1


 Modified : Wed Mar 04 12:14:28 2020
 Event    : Save Method
 Message  : Save Method D:\MassHunter\GCMS\1\methods\2020\0304SVOC.M from DA menu.
 Severity : 1


 Modified : Wed Mar 04 14:39:28 2020
 Event    : Update Calibration 
 Message  : Updated Calibration level 1 using Results from D:\MassHunter\GCMS\1\data\2020\02\0224����\10.D
 Severity : 2


 Modified : Wed Mar 04 14:39:50 2020
 Event    : Update Calibration 
 Message  : Updated Calibration level 2 using Results from D:\MassHunter\GCMS\1\data\2020\02\0224����\20.D
 Severity : 2


 Modified : Wed Mar 04 14:40:09 2020
 Event    : Update Calibration 
 Message  : Updated Calibration level 3 using Results from D:\MassHunter\GCMS\1\data\2020\02\0224����\50.D
 Severity : 2


 Modified : Wed Mar 04 14:40:31 2020
 Event    : Update Calibration 
 Message  : Updated Calibration level 4 using Results from D:\MassHunter\GCMS\1\data\2020\02\0224����\100.D
 Severity : 2


 Modified : Wed Mar 04 14:40:48 2020
 Event    : Update Calibration 
 Message  : Updated Calibration level 5 using Results from D:\MassHunter\GCMS\1\data\2020\02\0224����\200.D
 Severity : 2


 Modified : Wed Mar 04 14:46:17 2020
 Event    : Save Method
 Message  : Save Method D:\MassHunter\GCMS\1\methods\2020\0304SVOC.M from DA menu.
 Severity : 1


 Modified : Wed Mar 04 14:48:01 2020
 Event    : Save Method
 Message  : Save Method D:\MassHunter\GCMS\1\methods\2020\0304SVOC.M from DA menu.
 Severity : 1


 Modified : Wed Mar 04 14:52:17 2020
 Event    : Save Method
 Message  : Save Method D:\MassHunter\GCMS\1\methods\2020\0304SVOC.M from DA menu.
 Severity : 1


 Modified : Sat Mar 07 15:34:36 2020
 Event    : Save Method
 Message  : Save Method D:\MassHunter\GCMS\1\methods\2020\0307SVOC.M from DA menu.
 Severity : 1


 Modified : Sat Mar 07 16:44:15 2020
 Event    : Update Calibration 
 Message  : Updated Calibration level 1 using Results from D:\MassHunter\GCMS\1\data\2020\03\0305��\1.D
 Severity : 2


 Modified : Sat Mar 07 16:45:00 2020
 Event    : Update Calibration 
 Message  : Updated Calibration level 2 using Results from D:\MassHunter\GCMS\1\data\2020\03\0305��\2.D
 Severity : 2


 Modified : Sat Mar 07 16:45:18 2020
 Event    : Update Calibration 
 Message  : Updated Calibration level 3 using Results from D:\MassHunter\GCMS\1\data\2020\03\0305��\5.D
 Severity : 2


 Modified : Sat Mar 07 16:45:41 2020
 Event    : Update Calibration 
 Message  : Updated Calibration level 4 using Results from D:\MassHunter\GCMS\1\data\2020\03\0305��\10.D
 Severity : 2


 Modified : Mon Mar 09 08:51:02 2020
 Event    : Update Calibration 
 Message  : Updated Calibration level 1 using Results from D:\MassHunter\GCMS\1\data\2020\03\0305��\1.D
 Severity : 2


 Modified : Mon Mar 09 08:51:24 2020
 Event    : Update Calibration 
 Message  : Updated Calibration level 2 using Results from D:\MassHunter\GCMS\1\data\2020\03\0305��\2.D
 Severity : 2


 Modified : Mon Mar 09 08:51:43 2020
 Event    : Update Calibration 
 Message  : Updated Calibration level 3 using Results from D:\MassHunter\GCMS\1\data\2020\03\0305��\5.D
 Severity : 2


 Modified : Mon Mar 09 08:52:08 2020
 Event    : Update Calibration 
 Message  : Updated Calibration level 4 using Results from D:\MassHunter\GCMS\1\data\2020\03\0305��\10.D
 Severity : 2


 Modified : Mon Mar 09 08:52:28 2020
 Event    : Update Calibration 
 Message  : Updated Calibration level 5 using Results from D:\MassHunter\GCMS\1\data\2020\03\0305��\20.D
 Severity : 2


 Modified : Mon Mar 09 08:52:47 2020
 Event    : Update Calibration 
 Message  : Updated Calibration level 6 using Results from D:\MassHunter\GCMS\1\data\2020\03\0305��\50.D
 Severity : 2


 Modified : Mon Mar 09 08:54:55 2020
 Event    : Update Calibration 
 Message  : Deleted level 5
 Severity : 2


 Modified : Mon Mar 09 08:56:04 2020
 Event    : Update Calibration 
 Message  : Deleted level 6
 Severity : 2


 Modified : Mon Mar 09 08:57:04 2020
 Event    : Update Calibration 
 Message  : Updated Calibration level 5 using Results from D:\MassHunter\GCMS\1\data\2020\03\0305��\20.D
 Severity : 2


 Modified : Mon Mar 09 09:06:12 2020
 Event    : Update Calibration 
 Message  : Updated Calibration level 6 using Results from D:\MassHunter\GCMS\1\data\2020\03\0305��\50.D
 Severity : 2


 Modified : Mon Mar 09 09:07:25 2020
 Event    : Update Calibration 
 Message  : Deleted level 5
 Severity : 2


 Modified : Mon Mar 09 10:08:14 2020
 Event    : Update Calibration 
 Message  : Updated Calibration level 5 using Results from D:\MassHunter\GCMS\1\data\2020\03\0305��\20.D
 Severity : 2


 Modified : Mon Mar 09 10:15:55 2020
 Event    : Save Method
 Message  : Save Method D:\MassHunter\GCMS\1\methods\2020\0307SVOC.M from DA menu.
 Severity : 1


 Modified : Mon Mar 09 16:21:15 2020
 Event    : Save Method
 Message  : Save Method D:\MassHunter\GCMS\1\methods\2020\0307SVOC.M from DA menu.
 Severity : 1


 Modified : Tue Mar 10 14:32:00 2020
 Event    : Save Method
 Message  : Save Method D:\MassHunter\GCMS\1\methods\2020\0310SVOC������.M from DA menu.
 Severity : 1


 Modified : Tue Mar 10 14:34:54 2020
 Event    : Save Method
 Message  : Save Method to D:\MassHunter\GCMS\1\methods\2020\0310SVOC六六六.M
 Why      : Instrument Control method save
 Severity : 1


 Modified : Wed Mar 11 14:36:27 2020
 Event    : Update Calibration 
 Message  : ��ɾ������1
 Severity : 2


 Modified : Wed Mar 11 14:36:27 2020
 Event    : Update Calibration 
 Message  : ��ɾ������2
 Severity : 2


 Modified : Wed Mar 11 14:36:27 2020
 Event    : Update Calibration 
 Message  : ��ɾ������3
 Severity : 2


 Modified : Wed Mar 11 14:36:27 2020
 Event    : Update Calibration 
 Message  : ��ɾ������4
 Severity : 2


 Modified : Wed Mar 11 14:36:27 2020
 Event    : Update Calibration 
 Message  : ��ɾ������5
 Severity : 2


 Modified : Wed Mar 11 15:05:39 2020
 Event    : Save Method
 Message  : Save Method D:\MassHunter\GCMS\1\methods\2020\0310SVOC������.M from DA menu.
 Severity : 1


 Modified : Wed Mar 11 15:05:56 2020
 Event    : Update Calibration 
 Message  : Updated Calibration level 1 using Results from D:\MassHunter\GCMS\1\data\2020\03\0310��\SVOC������2.D
 Severity : 2


 Modified : Wed Mar 11 17:43:34 2020
 Event    : Save Method
 Message  : Save Method to D:\MassHunter\GCMS\1\methods\2020\0310SVOC六六六.M
 Why      : Instrument Control method save
 Severity : 1


 Modified : Wed Mar 11 17:45:42 2020
 Event    : Save Method
 Message  : Save Method to D:\MassHunter\GCMS\1\methods\2020\0310SVOC有机氯.M
 Why      : Instrument Control method save
 Severity : 1


 Modified : Thu Mar 12 08:35:44 2020
 Event    : Update Calibration 
 Message  : ��ɾ������1
 Severity : 2


 Modified : Thu Mar 12 08:36:08 2020
 Event    : Update Calibration 
 Message  : Updated Calibration level 1 using Results from D:\MassHunter\GCMS\1\data\2020\03\0311SVOC�л�������\10.D
 Severity : 2


 Modified : Thu Mar 12 08:36:55 2020
 Event    : Update Calibration 
 Message  : Updated Calibration level 2 using Results from D:\MassHunter\GCMS\1\data\2020\03\0311SVOC�л�������\20.D
 Severity : 2


 Modified : Thu Mar 12 08:37:13 2020
 Event    : Update Calibration 
 Message  : Updated Calibration level 3 using Results from D:\MassHunter\GCMS\1\data\2020\03\0311SVOC�л�������\50.D
 Severity : 2


 Modified : Thu Mar 12 08:37:38 2020
 Event    : Update Calibration 
 Message  : Updated Calibration level 4 using Results from D:\MassHunter\GCMS\1\data\2020\03\0311SVOC�л�������\100.D
 Severity : 2


 Modified : Thu Mar 12 08:37:58 2020
 Event    : Update Calibration 
 Message  : Updated Calibration level 5 using Results from D:\MassHunter\GCMS\1\data\2020\03\0311SVOC�л�������\200.D
 Severity : 2


 Modified : Thu Mar 12 08:45:06 2020
 Event    : Save Method
 Message  : Save Method D:\MassHunter\GCMS\1\methods\2020\0310SVOC������.M from DA menu.
 Severity : 1


 Modified : Thu Mar 12 08:45:33 2020
 Event    : Save Method
 Message  : Save Method D:\MassHunter\GCMS\1\methods\2020\0312SVOC�л���.M from DA menu.
 Severity : 1


 Modified : Thu Mar 12 08:47:51 2020
 Event    : Save Method
 Message  : Save Method D:\MassHunter\GCMS\1\methods\2020\0312SVOC�л���.M from DA menu.
 Severity : 1


 Modified : Thu Mar 12 08:50:12 2020
 Event    : Save Method
 Message  : Save Method D:\MassHunter\GCMS\1\methods\2020\0312SVOC�л���.M from DA menu.
 Severity : 1


 Modified : Fri Mar 13 08:21:09 2020
 Event    : Save Method
 Message  : Save Method D:\MassHunter\GCMS\1\methods\2020\0312SVOC�л���.M from DA menu.
 Severity : 1


 Modified : Mon Mar 16 12:46:09 2020
 Event    : Update Calibration 
 Message  : ��ɾ������1
 Severity : 2


 Modified : Mon Mar 16 12:46:09 2020
 Event    : Update Calibration 
 Message  : ��ɾ������2
 Severity : 2


 Modified : Mon Mar 16 12:46:09 2020
 Event    : Update Calibration 
 Message  : ��ɾ������3
 Severity : 2


 Modified : Mon Mar 16 12:46:09 2020
 Event    : Update Calibration 
 Message  : ��ɾ������4
 Severity : 2


 Modified : Mon Mar 16 12:46:09 2020
 Event    : Update Calibration 
 Message  : ��ɾ������5
 Severity : 2


 Modified : Mon Mar 16 12:47:30 2020
 Event    : Update Calibration 
 Message  : Updated Calibration level 1 using Results from D:\MassHunter\GCMS\1\data\2020\03\0311SVOC�л�������\10.D
 Severity : 2


 Modified : Mon Mar 16 12:47:46 2020
 Event    : Update Calibration 
 Message  : Updated Calibration level 2 using Results from D:\MassHunter\GCMS\1\data\2020\03\0311SVOC�л�������\20.D
 Severity : 2


 Modified : Mon Mar 16 12:48:36 2020
 Event    : Update Calibration 
 Message  : Updated Calibration level 3 using Results from D:\MassHunter\GCMS\1\data\2020\03\0311SVOC�л�������\50.D
 Severity : 2


 Modified : Mon Mar 16 12:49:18 2020
 Event    : Update Calibration 
 Message  : Updated Calibration level 4 using Results from D:\MassHunter\GCMS\1\data\2020\03\0311SVOC�л�������\100.D
 Severity : 2


 Modified : Mon Mar 16 12:49:34 2020
 Event    : Update Calibration 
 Message  : Updated Calibration level 5 using Results from D:\MassHunter\GCMS\1\data\2020\03\0311SVOC�л�������\200.D
 Severity : 2


 Modified : Mon Mar 16 12:51:35 2020
 Event    : Save Method
 Message  : Save Method D:\MassHunter\GCMS\1\methods\2020\0312SVOC�л���.M from DA menu.
 Severity : 1


 Modified : Mon Mar 16 12:53:30 2020
 Event    : Save Method
 Message  : Save Method D:\MassHunter\GCMS\1\methods\2020\0312SVOC�л���.M from DA menu.
 Severity : 1


 Modified : Mon Mar 16 12:53:36 2020
 Event    : Save Method
 Message  : Save Method D:\MassHunter\GCMS\1\methods\2020\0312SVOC�л���2.M from DA menu.
 Severity : 1


 Modified : Tue Mar 24 14:12:11 2020
 Event    : Save Method
 Message  : Save Method D:\MassHunter\GCMS\1\methods\2020\0324SVOC.M from DA menu.
 Severity : 1


 Modified : Tue Mar 24 14:13:56 2020
 Event    : Save Method
 Message  : Save Method D:\MassHunter\GCMS\1\methods\2020\0324SVOC.M from DA menu.
 Severity : 1


 Modified : Wed Mar 25 12:07:49 2020
 Event    : Save Method
 Message  : Save Method D:\MassHunter\GCMS\1\methods\2020\0324SVOC.M from DA menu.
 Severity : 1


 Modified : Wed Mar 25 13:05:14 2020
 Event    : Save Method
 Message  : Save Method D:\MassHunter\GCMS\1\methods\2020\0324SVOC.M from DA menu.
 Severity : 1


 Modified : Thu Mar 26 18:06:12 2020
 Event    : Save Method
 Message  : Save Method D:\MassHunter\GCMS\1\methods\2020����\0310��������������.M from DA menu.
 Severity : 1


 Modified : Fri Apr 17 15:19:44 2020
 Event    : Save Method
 Message  : Save Method D:\MassHunter\GCMS\1\methods\2020\0417SVOC.M from DA menu.
 Severity : 1


 Modified : Fri Apr 17 15:20:11 2020
 Event    : Update Calibration 
 Message  : ��ɾ������1
 Severity : 2


 Modified : Fri Apr 17 15:20:11 2020
 Event    : Update Calibration 
 Message  : ��ɾ������2
 Severity : 2


 Modified : Fri Apr 17 15:20:11 2020
 Event    : Update Calibration 
 Message  : ��ɾ������3
 Severity : 2


 Modified : Fri Apr 17 15:20:11 2020
 Event    : Update Calibration 
 Message  : ��ɾ������4
 Severity : 2


 Modified : Fri Apr 17 15:20:11 2020
 Event    : Update Calibration 
 Message  : ��ɾ������5
 Severity : 2


 Modified : Fri Apr 17 15:20:28 2020
 Event    : Update Calibration 
 Message  : Updated Calibration level 1 using Results from D:\MassHunter\GCMS\1\data\2020\04\0416SVOCS����\10-.D
 Severity : 2


 Modified : Fri Apr 17 15:20:56 2020
 Event    : Update Calibration 
 Message  : Updated Calibration level 2 using Results from D:\MassHunter\GCMS\1\data\2020\04\0416SVOCS����\20.D
 Severity : 2


 Modified : Fri Apr 17 15:21:14 2020
 Event    : Update Calibration 
 Message  : Updated Calibration level 3 using Results from D:\MassHunter\GCMS\1\data\2020\04\0416SVOCS����\50.D
 Severity : 2


 Modified : Fri Apr 17 15:21:38 2020
 Event    : Update Calibration 
 Message  : Updated Calibration level 4 using Results from D:\MassHunter\GCMS\1\data\2020\04\0416SVOCS����\100.D
 Severity : 2


 Modified : Fri Apr 17 15:21:54 2020
 Event    : Update Calibration 
 Message  : Updated Calibration level 5 using Results from D:\MassHunter\GCMS\1\data\2020\04\0416SVOCS����\200.D
 Severity : 2


 Modified : Sat Apr 18 10:38:27 2020
 Event    : Save Method
 Message  : Save Method D:\MassHunter\GCMS\1\methods\2020\0417SVOC.M from DA menu.
 Severity : 1


 Modified : Sat Apr 18 13:59:37 2020
 Event    : Save Method
 Message  : Save Method D:\MassHunter\GCMS\1\methods\2020\0417SVOC.M from DA menu.
 Severity : 1


 Modified : Mon Apr 20 10:18:14 2020
 Event    : Save Method
 Message  : Save Method D:\MassHunter\GCMS\1\methods\2020\0417SVOC.M from DA menu.
 Severity : 1


 Modified : Sun Apr 19 20:12:33 2020
 Event    : Save Method
 Message  : Save Method D:\MassHunter\GCMS\1\methods\2020\0417SVOC.M from DA menu.
 Severity : 1


 Modified : Mon Apr 27 16:47:12 2020
 Event    : Save Method
 Message  : Save Method D:\MassHunter\GCMS\1\methods\2020\0417����.M from DA menu.
 Severity : 1


 Modified : Mon Feb 24 12:50:22 2020
 Event    : Save Method
 Message  : Save Method to D:\MassHunter\GCMS\1\methods\2020\0224有机氯农药33.M
 Why      : Instrument Control method save
 Severity : 1


 Modified : Thu May 28 12:24:18 2020
 Event    : Save Method
 Message  : Save Method to D:\MassHunter\GCMS\1\methods\2020\0528乐果 敌敌畏.M
 Why      : Instrument Control method save
 Severity : 1


 Modified : Fri May 29 14:40:07 2020
 Event    : Save Method
 Message  : Save Method D:\MassHunter\GCMS\1\methods\2020\0417SVOC.M from DA menu.
 Severity : 1


 Modified : Sat Jun 06 10:07:21 2020
 Event    : Save Method
 Message  : Save Method D:\MassHunter\GCMS\1\methods\2020\0606��������.M from DA menu.
 Severity : 1


 Modified : Sat Jun 06 11:50:16 2020
 Event    : Save Method
 Message  : Save Method D:\MassHunter\GCMS\1\methods\2020\0417SVOC.M from DA menu.
 Severity : 1


 Modified : Thu Jun 11 14:38:53 2020
 Event    : Save Method
 Message  : Save Method to D:\MassHunter\GCMS\1\methods\2020\0611SVOC试.M
 Why      : Instrument Control method save
 Severity : 1


 Modified : Thu Jun 11 20:12:29 2020
 Event    : Save Method
 Message  : Save Method to D:\MassHunter\GCMS\1\methods\2020\0417SVOC.M
 Why      : Instrument Control method save
 Severity : 1


 Modified : Fri Jun 12 09:03:03 2020
 Event    : Save Method
 Message  : Save Method D:\MassHunter\GCMS\1\methods\2020\0611SVOC.M from DA menu.
 Severity : 1


 Modified : Fri Jun 12 09:03:15 2020
 Event    : Update Calibration 
 Message  : ��ɾ������1
 Severity : 2


 Modified : Fri Jun 12 09:03:15 2020
 Event    : Update Calibration 
 Message  : ��ɾ������2
 Severity : 2


 Modified : Fri Jun 12 09:03:15 2020
 Event    : Update Calibration 
 Message  : ��ɾ������3
 Severity : 2


 Modified : Fri Jun 12 09:03:15 2020
 Event    : Update Calibration 
 Message  : ��ɾ������4
 Severity : 2


 Modified : Fri Jun 12 09:03:15 2020
 Event    : Update Calibration 
 Message  : ��ɾ������5
 Severity : 2


 Modified : Fri Jun 12 09:12:33 2020
 Event    : Update Calibration 
 Message  : Updated Calibration level 1 using Results from D:\MassHunter\GCMS\1\data\2020\06\0611SVOC��Ʒ\1.D
 Severity : 2


 Modified : Fri Jun 12 09:15:38 2020
 Event    : Update Calibration 
 Message  : Updated Calibration level 1 using Results from D:\MassHunter\GCMS\1\data\2020\06\0611SVOC��Ʒ\1.D
 Severity : 2


 Modified : Fri Jun 12 09:16:58 2020
 Event    : Update Calibration 
 Message  : Updated Calibration level 2 using Results from D:\MassHunter\GCMS\1\data\2020\06\0611SVOC��Ʒ\2.D
 Severity : 2


 Modified : Fri Jun 12 09:18:12 2020
 Event    : Update Calibration 
 Message  : Updated Calibration level 3 using Results from D:\MassHunter\GCMS\1\data\2020\06\0611SVOC��Ʒ\5.D
 Severity : 2


 Modified : Fri Jun 12 09:19:07 2020
 Event    : Update Calibration 
 Message  : Updated Calibration level 4 using Results from D:\MassHunter\GCMS\1\data\2020\06\0611SVOC��Ʒ\10.D
 Severity : 2


 Modified : Fri Jun 12 09:19:34 2020
 Event    : Update Calibration 
 Message  : Updated Calibration level 5 using Results from D:\MassHunter\GCMS\1\data\2020\06\0611SVOC��Ʒ\20.D
 Severity : 2


 Modified : Fri Jun 12 09:23:50 2020
 Event    : Save Method
 Message  : Save Method D:\MassHunter\GCMS\1\methods\2020\0611SVOC.M from DA menu.
 Severity : 1


 Modified : Fri Jun 12 09:35:45 2020
 Event    : Save Method
 Message  : Save Method D:\MassHunter\GCMS\1\methods\2020\0611SVOC.M from DA menu.
 Severity : 1


 Modified : Tue Jun 16 09:12:16 2020
 Event    : Save Method
 Message  : Save Method to D:\MassHunter\GCMS\1\methods\2020\0611SVOC.M
 Why      : Instrument Control method save
 Severity : 1


 Modified : Wed Jun 24 17:35:14 2020
 Event    : Save Method
 Message  : Save Method to D:\MassHunter\GCMS\1\methods\2020\0624苯胺（水）.M
 Why      : Instrument Control method save
 Severity : 1


 Modified : Wed Jun 24 17:37:05 2020
 Event    : Save Method
 Message  : Save Method to D:\MassHunter\GCMS\1\methods\2020\0624苯胺（水）.M
 Why      : Instrument Control method save
 Severity : 1


 Modified : Thu Jun 25 08:14:30 2020
 Event    : Save Method
 Message  : Save Method D:\MassHunter\GCMS\1\methods\2020\0624������ˮ��-����.M from DA menu.
 Severity : 1


 Modified : Tue Jun 23 17:34:08 2020
 Event    : Update Calibration 
 Message  : Updated Calibration level 1 using Results from D:\MassHunter\GCMS\1\data\2020\06\0623������ˮ��\5.D
 Severity : 2


 Modified : Tue Jun 23 17:34:28 2020
 Event    : Update Calibration 
 Message  : Updated Calibration level 2 using Results from D:\MassHunter\GCMS\1\data\2020\06\0623������ˮ��\10.D
 Severity : 2


 Modified : Tue Jun 23 17:34:45 2020
 Event    : Update Calibration 
 Message  : Updated Calibration level 3 using Results from D:\MassHunter\GCMS\1\data\2020\06\0623������ˮ��\20.D
 Severity : 2


 Modified : Tue Jun 23 17:35:02 2020
 Event    : Update Calibration 
 Message  : Updated Calibration level 4 using Results from D:\MassHunter\GCMS\1\data\2020\06\0623������ˮ��\30.D
 Severity : 2


 Modified : Tue Jun 23 17:35:16 2020
 Event    : Update Calibration 
 Message  : Updated Calibration level 5 using Results from D:\MassHunter\GCMS\1\data\2020\06\0623������ˮ��\50.D
 Severity : 2


 Modified : Tue Jun 23 17:35:56 2020
 Event    : Save Method
 Message  : Save Method D:\MassHunter\GCMS\1\methods\2020\0624������ˮ��-����.M from DA menu.
 Severity : 1


 Modified : Tue Jun 23 17:36:16 2020
 Event    : Save Method
 Message  : Save Method D:\MassHunter\GCMS\1\methods\2020\0623������ˮ��-����.M from DA menu.
 Severity : 1


 Modified : Fri Jun 26 17:46:04 2020
 Event    : Save Method
 Message  : Save Method D:\MassHunter\GCMS\1\methods\2020\0624������ˮ��-����.M from DA menu.
 Severity : 1


 Modified : Tue Jul 07 17:04:19 2020
 Event    : Save Method
 Message  : Save Method D:\MassHunter\GCMS\1\methods\2020\0707������-����.M from DA menu.
 Severity : 1


 Modified : Tue Jul 07 17:38:49 2020
 Event    : Update Calibration 
 Message  : Updated Calibration level 1 using Results from D:\MassHunter\GCMS\1\data\2020\07\0707����ˮ\5.D
 Severity : 2


 Modified : Tue Jul 07 17:39:08 2020
 Event    : Update Calibration 
 Message  : Updated Calibration level 2 using Results from D:\MassHunter\GCMS\1\data\2020\07\0707����ˮ\10.D
 Severity : 2


 Modified : Tue Jul 07 17:39:24 2020
 Event    : Update Calibration 
 Message  : Updated Calibration level 3 using Results from D:\MassHunter\GCMS\1\data\2020\07\0707����ˮ\20.D
 Severity : 2


 Modified : Tue Jul 07 17:39:39 2020
 Event    : Update Calibration 
 Message  : Updated Calibration level 4 using Results from D:\MassHunter\GCMS\1\data\2020\07\0707����ˮ\30.D
 Severity : 2


 Modified : Tue Jul 07 17:39:55 2020
 Event    : Update Calibration 
 Message  : Updated Calibration level 5 using Results from D:\MassHunter\GCMS\1\data\2020\07\0707����ˮ\50.D
 Severity : 2


 Modified : Tue Jul 07 17:46:22 2020
 Event    : Update Calibration 
 Message  : Updated Calibration level 4 using Results from D:\MassHunter\GCMS\1\data\2020\07\0707����ˮ\30����.D
 Severity : 2


 Modified : Tue Jul 07 17:47:24 2020
 Event    : Save Method
 Message  : Save Method D:\MassHunter\GCMS\1\methods\2020\0707������-����.M from DA menu.
 Severity : 1


 Modified : Thu Jul 09 14:57:20 2020
 Event    : Save Method
 Message  : Save Method D:\MassHunter\GCMS\1\methods\2020\0707������-����-2��.M from DA menu.
 Severity : 1


 Modified : Mon Aug 17 14:18:08 2020
 Event    : Update Calibration 
 Message  : ��ɾ������1
 Severity : 2


 Modified : Mon Aug 17 14:18:08 2020
 Event    : Update Calibration 
 Message  : ��ɾ������2
 Severity : 2


 Modified : Mon Aug 17 14:18:08 2020
 Event    : Update Calibration 
 Message  : ��ɾ������3
 Severity : 2


 Modified : Mon Aug 17 14:18:08 2020
 Event    : Update Calibration 
 Message  : ��ɾ������4
 Severity : 2


 Modified : Mon Aug 17 14:18:08 2020
 Event    : Update Calibration 
 Message  : ��ɾ������5
 Severity : 2


 Modified : Mon Aug 17 14:22:20 2020
 Event    : Update Calibration 
 Message  : Updated Calibration level 1 using Results from D:\MassHunter\GCMS\1\data\2020\08\0814����\5.D
 Severity : 2


 Modified : Mon Aug 17 14:22:20 2020
 Event    : Update Calibration 
 Message  : ��������������: 
 Severity : 1


 Modified : Mon Aug 17 14:22:46 2020
 Event    : Update Calibration 
 Message  : Updated Calibration level 2 using Results from D:\MassHunter\GCMS\1\data\2020\08\0814����\10.D
 Severity : 2


 Modified : Mon Aug 17 14:22:46 2020
 Event    : Update Calibration 
 Message  : ��������������: 
 Severity : 1


 Modified : Mon Aug 17 14:23:11 2020
 Event    : Update Calibration 
 Message  : Updated Calibration level 3 using Results from D:\MassHunter\GCMS\1\data\2020\08\0814����\20.D
 Severity : 2


 Modified : Mon Aug 17 14:23:11 2020
 Event    : Update Calibration 
 Message  : ��������������: 
 Severity : 1


 Modified : Mon Aug 17 14:23:28 2020
 Event    : Update Calibration 
 Message  : Updated Calibration level 4 using Results from D:\MassHunter\GCMS\1\data\2020\08\0814����\30.D
 Severity : 2


 Modified : Mon Aug 17 14:23:29 2020
 Event    : Update Calibration 
 Message  : ��������������: 
 Severity : 1


 Modified : Mon Aug 17 14:23:51 2020
 Event    : Update Calibration 
 Message  : Updated Calibration level 5 using Results from D:\MassHunter\GCMS\1\data\2020\08\0814����\50.D
 Severity : 2


 Modified : Mon Aug 17 14:23:51 2020
 Event    : Update Calibration 
 Message  : ��������������: 
 Severity : 1


 Modified : Mon Aug 17 14:26:28 2020
 Event    : Save Method
 Message  : Save Method D:\MassHunter\GCMS\1\methods\2020\0814������-19��.M from DA menu.
 Severity : 1


 Modified : Mon Aug 17 14:31:53 2020
 Event    : Update Calibration 
 Message  : Updated Calibration level 1 using Results from D:\MassHunter\GCMS\1\data\2020\08\0814����\50.D
 Severity : 2


 Modified : Mon Aug 17 14:31:53 2020
 Event    : Update Calibration 
 Message  : ��������������: 
 Severity : 1


 Modified : Mon Aug 17 14:32:13 2020
 Event    : Update Calibration 
 Message  : Updated Calibration level 1 using Results from D:\MassHunter\GCMS\1\data\2020\08\0814����\5.D
 Severity : 2


 Modified : Mon Aug 17 14:32:13 2020
 Event    : Update Calibration 
 Message  : ��������������: 
 Severity : 1


 Modified : Mon Aug 17 14:32:40 2020
 Event    : Update Calibration 
 Message  : Updated Calibration level 2 using Results from D:\MassHunter\GCMS\1\data\2020\08\0814����\10.D
 Severity : 2


 Modified : Mon Aug 17 14:32:40 2020
 Event    : Update Calibration 
 Message  : ��������������: 
 Severity : 1


 Modified : Mon Aug 17 14:32:55 2020
 Event    : Update Calibration 
 Message  : Updated Calibration level 3 using Results from D:\MassHunter\GCMS\1\data\2020\08\0814����\20.D
 Severity : 2


 Modified : Mon Aug 17 14:32:55 2020
 Event    : Update Calibration 
 Message  : ��������������: 
 Severity : 1


 Modified : Mon Aug 17 14:33:14 2020
 Event    : Update Calibration 
 Message  : Updated Calibration level 4 using Results from D:\MassHunter\GCMS\1\data\2020\08\0814����\30.D
 Severity : 2


 Modified : Mon Aug 17 14:33:14 2020
 Event    : Update Calibration 
 Message  : ��������������: 
 Severity : 1


 Modified : Mon Aug 17 14:33:33 2020
 Event    : Update Calibration 
 Message  : Updated Calibration level 5 using Results from D:\MassHunter\GCMS\1\data\2020\08\0814����\50.D
 Severity : 2


 Modified : Mon Aug 17 14:33:33 2020
 Event    : Update Calibration 
 Message  : ��������������: 
 Severity : 1


 Modified : Mon Aug 17 14:34:01 2020
 Event    : Save Method
 Message  : Save Method D:\MassHunter\GCMS\1\methods\2020\0814����.M from DA menu.
 Severity : 1


 Modified : Tue Apr 06 15:28:03 2021
 Event    : Update Calibration 
 Message  : Updated Calibration level 1 using Results from D:\MassHunter\GCMS\1\data\2021����\0402������\20-����.D
 Severity : 2


 Modified : Tue Apr 06 15:28:03 2021
 Event    : Update Calibration 
 Message  : ��������������: 
 Severity : 1


 Modified : Tue Apr 06 15:28:48 2021
 Event    : Save Method
 Message  : Save Method D:\MassHunter\GCMS\1\methods\2021����\0406��������-19��.M from DA menu.
 Severity : 1


 Modified : Thu Apr 08 08:19:38 2021
 Event    : Update Calibration 
 Message  : Updated Calibration level 1 using Results from D:\MassHunter\GCMS\1\data\2021����\0406��������-19��\5.D
 Severity : 2


 Modified : Thu Apr 08 08:19:38 2021
 Event    : Update Calibration 
 Message  : ��������������: 
 Severity : 1


 Modified : Thu Apr 08 08:20:18 2021
 Event    : Update Calibration 
 Message  : ��ɾ������1
 Severity : 2


 Modified : Thu Apr 08 08:21:21 2021
 Event    : Update Calibration 
 Message  : Updated Calibration level 1 using Results from D:\MassHunter\GCMS\1\data\2021����\0406��������-19��\5.D
 Severity : 2


 Modified : Thu Apr 08 08:21:21 2021
 Event    : Update Calibration 
 Message  : ��������������: 
 Severity : 1


 Modified : Thu Apr 08 08:22:05 2021
 Event    : Update Calibration 
 Message  : Updated Calibration level 2 using Results from D:\MassHunter\GCMS\1\data\2021����\0406��������-19��\10.D
 Severity : 2


 Modified : Thu Apr 08 08:22:05 2021
 Event    : Update Calibration 
 Message  : ��������������: 
 Severity : 1


 Modified : Thu Apr 08 08:22:27 2021
 Event    : Update Calibration 
 Message  : Updated Calibration level 3 using Results from D:\MassHunter\GCMS\1\data\2021����\0406��������-19��\20.D
 Severity : 2


 Modified : Thu Apr 08 08:22:27 2021
 Event    : Update Calibration 
 Message  : ��������������: 
 Severity : 1


 Modified : Thu Apr 08 08:23:04 2021
 Event    : Update Calibration 
 Message  : Updated Calibration level 4 using Results from D:\MassHunter\GCMS\1\data\2021����\0406��������-19��\30.D
 Severity : 2


 Modified : Thu Apr 08 08:23:04 2021
 Event    : Update Calibration 
 Message  : ��������������: 
 Severity : 1


 Modified : Thu Apr 08 08:23:26 2021
 Event    : Update Calibration 
 Message  : Updated Calibration level 5 using Results from D:\MassHunter\GCMS\1\data\2021����\0406��������-19��\50.D
 Severity : 2


 Modified : Thu Apr 08 08:23:26 2021
 Event    : Update Calibration 
 Message  : ��������������: 
 Severity : 1


 Modified : Thu Apr 08 08:25:15 2021
 Event    : Update Calibration 
 Message  : Updated Calibration level 1 using Results from D:\MassHunter\GCMS\1\data\2021����\0406��������-19��\5.D
 Severity : 2


 Modified : Thu Apr 08 08:25:15 2021
 Event    : Update Calibration 
 Message  : ��������������: 
 Severity : 1


 Modified : Thu Apr 08 08:25:32 2021
 Event    : Update Calibration 
 Message  : Updated Calibration level 2 using Results from D:\MassHunter\GCMS\1\data\2021����\0406��������-19��\10.D
 Severity : 2


 Modified : Thu Apr 08 08:25:32 2021
 Event    : Update Calibration 
 Message  : ��������������: 
 Severity : 1


 Modified : Thu Apr 08 08:26:00 2021
 Event    : Save Method
 Message  : Save Method D:\MassHunter\GCMS\1\methods\2021����\0406��������-19��.M from DA menu.
 Severity : 1


 Modified : Thu Apr 08 09:44:13 2021
 Event    : Save Method
 Message  : Save Method D:\MassHunter\GCMS\1\methods\2021����\0408��������-19�ֶ���.M from DA menu.
 Severity : 1


 Modified : Mon Aug 09 10:43:08 2021
 Event    : Save Method
 Message  : Save Method to D:\MassHunter\GCMS\1\methods\2021扩项\0806分析-ZQ.M
 Why      : Instrument Control method save
 Severity : 1


 Modified : Mon Aug 09 11:01:31 2021
 Event    : Save Method
 Message  : Save Method to D:\MassHunter\GCMS\1\methods\2021扩项\0806分析-ZQ.M
 Why      : Instrument Control method save
 Severity : 1


 Modified : Wed Aug 11 09:04:32 2021
 Event    : Save Method
 Message  : Save Method to D:\MassHunter\GCMS\1\methods\2021扩项\0806分析-ZQ.M
 Why      : Instrument Control method save
 Severity : 1


 Modified : Mon Aug 16 08:35:39 2021
 Event    : Save Method
 Message  : Save Method to D:\MassHunter\GCMS\1\methods\2021扩项\0806分析-ZQ.M
 Why      : Instrument Control method save
 Severity : 1


 Modified : Mon Oct 25 10:28:47 2021
 Event    : Save Method
 Message  : Save Method to D:\MassHunter\GCMS\1\methods\2021扩项\0806分析-ZQ.M
 Why      : Instrument Control method save
 Severity : 1


 Modified : Wed Dec 01 10:23:03 2021
 Event    : Save Method
 Message  : Save Method to D:\MassHunter\GCMS\1\methods\2021扩项\0806分析-ZQ.M
 Why      : Instrument Control method save
 Severity : 1


 Modified : Wed Dec 01 10:45:32 2021
 Event    : Save Method
 Message  : Save Method to D:\MassHunter\GCMS\1\methods\2021扩项\0806分析-ZQ.M
 Why      : Instrument Control method save
 Severity : 1


 Modified : Wed Dec 01 10:46:44 2021
 Event    : Save Method
 Message  : Save Method to D:\MassHunter\GCMS\1\methods\2021扩项\0806分析-ZQ.M
 Why      : Instrument Control method save
 Severity : 1


 Modified : Wed Dec 01 10:59:18 2021
 Event    : Save Method
 Message  : Save Method to D:\MassHunter\GCMS\1\methods\2021扩项\0806分析-ZQ.M
 Why      : Instrument Control method save
 Severity : 1


 Modified : Thu Feb 24 11:14:02 2022
 Event    : Save Method
 Message  : Save Method to D:\MassHunter\GCMS\1\methods\2022\0224分析-禾川.M
 Why      : Instrument Control method save
 Severity : 1


 Modified : Mon Feb 28 08:33:13 2022
 Event    : Save Method
 Message  : Save Method to D:\MassHunter\GCMS\1\methods\2022\0124分析-KAI.M
 Why      : Instrument Control method save
 Severity : 1


 Modified : Fri Jul 22 08:56:12 2022
 Event    : Save Method
 Message  : Save Method to D:\MassHunter\GCMS\1\methods\2022\2022SVOC做样-11种.M
 Why      : Instrument Control method save
 Severity : 1


 Modified : Mon Mar 13 16:31:30 2023
 Event    : Save Method
 Message  : Save Method to D:\MassHunter\GCMS\1\methods\2023\2023SVOC做样-11种.M
 Why      : Instrument Control method save
 Severity : 1


 Modified : Fri Mar 17 15:10:58 2023
 Event    : Update Calibration 
 Message  : Updated Calibration level 5 using Results from D:\MassHunter\GCMS\1\data\2023\0313��Ʒ\20.D
 Severity : 2


 Modified : Fri Mar 17 15:12:52 2023
 Event    : Update Calibration 
 Message  : Updated Calibration level 1 using Results from D:\MassHunter\GCMS\1\data\2023\0313��Ʒ\1.D
 Severity : 2


 Modified : Fri Mar 17 15:13:55 2023
 Event    : Update Calibration 
 Message  : ��ɾ������5
 Severity : 2


 Modified : Fri Mar 17 15:13:55 2023
 Event    : Update Calibration 
 Message  : ��ɾ������1
 Severity : 2


 Modified : Fri Mar 17 15:14:13 2023
 Event    : Update Calibration 
 Message  : Updated Calibration level 1 using Results from D:\MassHunter\GCMS\1\data\2023\0313��Ʒ\1.D
 Severity : 2


 Modified : Fri Mar 17 15:14:46 2023
 Event    : Update Calibration 
 Message  : Updated Calibration level 2 using Results from D:\MassHunter\GCMS\1\data\2023\0313��Ʒ\2.D
 Severity : 2


 Modified : Fri Mar 17 15:15:08 2023
 Event    : Update Calibration 
 Message  : Updated Calibration level 3 using Results from D:\MassHunter\GCMS\1\data\2023\0313��Ʒ\5.D
 Severity : 2


 Modified : Fri Mar 17 15:15:36 2023
 Event    : Update Calibration 
 Message  : Updated Calibration level 4 using Results from D:\MassHunter\GCMS\1\data\2023\0313��Ʒ\10.D
 Severity : 2


 Modified : Fri Mar 17 15:15:55 2023
 Event    : Update Calibration 
 Message  : Updated Calibration level 5 using Results from D:\MassHunter\GCMS\1\data\2023\0313��Ʒ\20.D
 Severity : 2


 Modified : Fri Mar 17 15:17:06 2023
 Event    : Save Method
 Message  : Save Method D:\MassHunter\GCMS\1\methods\2023\0313SVOC����-11��.M from DA menu.
 Severity : 1


 Modified : Fri Mar 31 14:38:48 2023
 Event    : Save Method
 Message  : Save Method to D:\MassHunter\GCMS\1\methods\2023\2023做样.M
 Why      : Instrument Control method save
 Severity : 1


 Modified : Fri Mar 31 14:51:09 2023
 Event    : Save Method
 Message  : Save Method to D:\MassHunter\GCMS\1\methods\2023\2023做样.M
 Why      : Instrument Control method save
 Severity : 1


 Modified : Tue May 09 09:14:44 2023
 Event    : Save Method
 Message  : Save Method to D:\MassHunter\GCMS\1\methods\2023\2023有机农药和氯苯类做样.M
 Why      : Instrument Control method save
 Severity : 1


 Modified : Tue May 23 10:12:51 2023
 Event    : Save Method
 Message  : Save Method to D:\MassHunter\GCMS\1\methods\2023\SZJL2023-MIX.M
 Why      : Instrument Control method save
 Severity : 1


 Modified : Tue Jun 13 10:12:21 2023
 Event    : Save Method
 Message  : Save Method to D:\MassHunter\GCMS\1\methods\2023\2023做样分流比.M
 Why      : Instrument Control method save
 Severity : 1


 Modified : Mon Jun 26 08:23:47 2023
 Event    : Save Method
 Message  : Save Method to D:\MassHunter\GCMS\1\methods\2023\2023做样.M
 Why      : Instrument Control method save
 Severity : 1


 Modified : Tue Sep 05 08:17:24 2023
 Event    : Save Method
 Message  : Save Method to D:\MassHunter\GCMS\1\methods\2023\2023做样.M
 Why      : Instrument Control method save
 Severity : 1


 Modified : Tue Sep 05 14:03:05 2023
 Event    : Save Method
 Message  : Save Method to D:\MassHunter\GCMS\1\methods\2023\2023做样.M
 Why      : Instrument Control method save
 Severity : 1


 Modified : Fri Sep 08 08:29:00 2023
 Event    : Save Method
 Message  : Save Method to D:\MassHunter\GCMS\1\methods\2023\2023做样.M
 Why      : Instrument Control method save
 Severity : 1


 Modified : Tue Oct 10 14:34:21 2023
 Event    : Save Method
 Message  : Save Method to D:\MassHunter\GCMS\1\methods\2023\2023做样.M
 Why      : Instrument Control method save
 Severity : 1


 Modified : Tue Oct 10 15:09:25 2023
 Event    : Save Method
 Message  : Save Method to D:\MassHunter\GCMS\1\methods\2023\2023做样.M
 Why      : Instrument Control method save
 Severity : 1


 Modified : Mon Oct 16 08:01:47 2023
 Event    : Save Method
 Message  : Save Method to D:\MassHunter\GCMS\1\methods\2023\2023做样.M
 Why      : Instrument Control method save
 Severity : 1


 Modified : Thu Nov 30 08:06:22 2023
 Event    : Save Method
 Message  : Save Method to D:\MassHunter\GCMS\1\methods\2023\2023做样-2.M
 Why      : Instrument Control method save
 Severity : 1


 Modified : Fri Dec 01 08:18:01 2023
 Event    : Save Method
 Message  : Save Method to D:\MassHunter\GCMS\1\methods\2023\2023做样-2.M
 Why      : Instrument Control method save
 Severity : 1
