# Supplementary material for: Spermacoce alata Aubl. Essential Oil: Chemical Composition, In Vitro Antioxidant Activity, and Inhibitory Effects of Acetylcholinesterase, α-Glucosidase and β-Lactamase
Source: Molecules. 2024 Jun 16;29(12):2869. doi: 10.3390/molecules29122869 (PMC11206966; doi:10.3390/molecules29122869)
Supplement: Supplementary file 1 [file molecules-29-02869-s001.zip › EO2304.D/AcqData/2023sample-2.M/bfb.val]

[header]
method=CLPBFB
base_mass=95
other_base=-1
print_tab=0
num_comparisons=9
[criteria]
1= 50.00,  95.00,  15.00,  40.00, 0
2= 75.00,  95.00,  30.00,  60.00, 0
3= 95.00,  95.00, 100.00, 100.00, 0
4= 96.00,  95.00,   5.00,   9.00, 0
5=173.00, 174.00,   0.00,   2.00, 0
6=174.00,  95.00,  50.00, 100.00, 0
7=175.00, 174.00,   5.00,   9.00, 0
8=176.00, 174.00,  95.00, 101.00, 0
9=177.00, 176.00,   5.00,   9.00, 0
