# Supplementary material for: Spermacoce alata Aubl. Essential Oil: Chemical Composition, In Vitro Antioxidant Activity, and Inhibitory Effects of Acetylcholinesterase, α-Glucosidase and β-Lactamase
Source: Molecules. 2024 Jun 16;29(12):2869. doi: 10.3390/molecules29122869 (PMC11206966; doi:10.3390/molecules29122869)
Supplement: Supplementary file 1 [file molecules-29-02869-s001.zip › EO2304.D/AcqData/2023sample-2.M/checksum.xml]

<?xml version="1.0" encoding="utf-8"?>
<!--Checksum file.-->
<Checksum SchemaVersion="2" ALGO_VERSION="1">
  <MAIN HASHCODE="F5-DD-69-83-87-E5-EA-19-D6-EE-17-C3-42-A0-4B-C4-9C-04-7D-FA-AB-19-5B-23-4C-6D-D0-59-95-83-3E-BF-79-9E-45-6C-58-46-36-DB-1E-8E-6C-DA-5F-60-DC-65-BF-F5-29-14-E2-95-D0-B7-4B-75-86-4C-75-D6-F7-06">
    <Folder name="__ROOT">D2-0E-59-E9-04-42-5C-1C-08-C2-68-19-3A-FB-65-6E-A0-34-44-8C-CC-28-08-21-80-A1-0C-24-29-61-49-5F-30-BA-56-B8-AF-0F-95-88-11-21-D7-E3-C9-D9-09-4A-1A-B9-03-EC-82-CD-45-78-E0-16-0E-09-BC-97-47-D3</Folder>
  </MAIN>
</Checksum>
