# Supplementary material for: Spermacoce alata Aubl. Essential Oil: Chemical Composition, In Vitro Antioxidant Activity, and Inhibitory Effects of Acetylcholinesterase, α-Glucosidase and β-Lactamase
Source: Molecules. 2024 Jun 16;29(12):2869. doi: 10.3390/molecules29122869 (PMC11206966; doi:10.3390/molecules29122869)
Supplement: Supplementary file 1 [file molecules-29-02869-s001.zip › EO2304.D/AcqData/2023sample-2.M/ctc.mth]

[Files]
Method=CTC.PMX

[Parameters]
Volume=1.00

[Details]
Cycle=GC-Inj
MP1=Air Volume (µl)
MV1=0
MP2=Pre Clean with Solvent 1 ()
MV2=0
MP3=Pre Clean with Solvent 2 ()
MV3=0
MP4=Pre Clean with Sample ()
MV4=0
MP5=Filling Speed (µl/s)
MV5=5
MP6=Filling Strokes ()
MV6=1
MP7=Inject to
MV7=GC Inj1
MP8=Injection Speed (µl/s)
MV8=50
MP9=Pre Inject Delay (ms)
MV9=500
MP10=Post Inject Delay (ms)
MV10=500
MP11=Post Clean with Solvent 1 ()
MV11=1
MP12=Post Clean with Solvent 2 ()
MV12=1
MP13=Valve Clean with Solvent 1 ()
MV13=1
MP14=Valve Clean with Solvent 2 ()
MV14=1
Macros=12
ATOM1=LOCK_TERMINAL(On,)
ATOM2=WAIT_FOR_DS()
ATOM3=WAIT_SYNC_SIG(Start,)
ATOM4=CLEANUP(Wash1,Off,Off,On,Off,On,Off,Off,)
ATOM5=CLEAN_SYR(Wash1,0,,,,,,,)
ATOM6=CLEAN_SYR(Wash2,0,,,,,,,)
ATOM7=REPEAT(0,)
ATOM8=GET_SAMPLE(SL.Tray,SL.Index,SL.Volume,,,,5,,,0,Off,,,)
ATOM9=PUT_SAMPLE(Waste,1,,,,,)
ATOM10=END()
ATOM11=GET_SAMPLE(SL.Tray,SL.Index,SL.Volume,0,,,5,,,1,Off,,,)
ATOM12=INJ_SAMPLE(GC Inj1,Inject,Injected,,,500,50,500,1,)
ATOM13=SET_INJECTED()
ATOM14=CLEAN_SYR(Wash1,1,,,,,,,)
ATOM15=CLEAN_SYR(Wash2,1,,,,,,,)
ATOM16=CLEANUP(Wash1,Off,Off,Off,Off,Off,Off,On,)
ATOM17=LOCK_TERMINAL(Off,)
ATOM18=CLEAN_INJ(Wash2,LC Vlv1,1,,,,,,,,8,)
ATOM19=CLEANUP(Wash1,Off,Off,Off,On,Off,Off,On,)
ATOM20=LOCK_TERMINAL(Off,)
Atoms=17
Syringe=10ul
