# Supplementary material for: Spermacoce alata Aubl. Essential Oil: Chemical Composition, In Vitro Antioxidant Activity, and Inhibitory Effects of Acetylcholinesterase, α-Glucosidase and β-Lactamase
Source: Molecules. 2024 Jun 16;29(12):2869. doi: 10.3390/molecules29122869 (PMC11206966; doi:10.3390/molecules29122869)
Supplement: Supplementary file 1 [file molecules-29-02869-s001.zip › EO2304.D/AcqData/2023sample-2.M/CumulativeAuditTrail.xml]

<?xml version="1.0" standalone="yes"?>
<AuditTrailDataSet xmlns="http://tempuri.org/AuditTrailDataSet.xsd">
  <AuditTrailEntry>
    <ID>0</ID>
    <ComputerName>DESKTOP-5FBB0CV</ComputerName>
    <User>DESKTOP-5FBB0CV\SGH</User>
    <TimeStamp>2023-03-31T14:38:50.6345994+08:00</TimeStamp>
    <Reason>没有定义任何值</Reason>
    <Comment>生成的新方法： 2023做样.M</Comment>
  </AuditTrailEntry>
  <AuditTrailEntry>
    <ID>1</ID>
    <ComputerName>DESKTOP-5FBB0CV</ComputerName>
    <User>system</User>
    <TimeStamp>2023-06-26T08:23:48.9896546+08:00</TimeStamp>
    <Reason>没有定义任何值</Reason>
    <Comment>更新 D:\MassHunter\GCMS\1\methods\2023\2023做样.M 的 GC 方法设置</Comment>
  </AuditTrailEntry>
  <AuditTrailEntry>
    <ID>2</ID>
    <ComputerName>DESKTOP-5FBB0CV</ComputerName>
    <User>system</User>
    <TimeStamp>2023-09-05T08:17:25.468038+08:00</TimeStamp>
    <Reason>没有定义任何值</Reason>
    <Comment>更新 D:\MassHunter\GCMS\1\methods\2023\2023做样.M 的 GC 方法设置</Comment>
  </AuditTrailEntry>
  <AuditTrailEntry>
    <ID>3</ID>
    <ComputerName>DESKTOP-5FBB0CV</ComputerName>
    <User>system</User>
    <TimeStamp>2023-09-05T08:17:25.5366462+08:00</TimeStamp>
    <Reason>没有定义任何值</Reason>
    <Comment>更新 MSD597x 方法参数2023做样.M</Comment>
  </AuditTrailEntry>
  <AuditTrailEntry>
    <ID>4</ID>
    <ComputerName>DESKTOP-5FBB0CV</ComputerName>
    <User>system</User>
    <TimeStamp>2023-09-05T14:03:07.0489489+08:00</TimeStamp>
    <Reason>没有定义任何值</Reason>
    <Comment>更新 D:\MassHunter\GCMS\1\methods\2023\2023做样.M 的 GC 方法设置</Comment>
  </AuditTrailEntry>
  <AuditTrailEntry>
    <ID>5</ID>
    <ComputerName>DESKTOP-5FBB0CV</ComputerName>
    <User>system</User>
    <TimeStamp>2023-09-05T14:03:07.0957941+08:00</TimeStamp>
    <Reason>没有定义任何值</Reason>
    <Comment>更新 MSD597x 方法参数2023做样.M</Comment>
  </AuditTrailEntry>
  <AuditTrailEntry>
    <ID>6</ID>
    <ComputerName>DESKTOP-5FBB0CV</ComputerName>
    <User>system</User>
    <TimeStamp>2023-09-08T08:29:01.5886841+08:00</TimeStamp>
    <Reason>没有定义任何值</Reason>
    <Comment>更新 MSD597x 方法参数2023做样.M</Comment>
  </AuditTrailEntry>
  <AuditTrailEntry>
    <ID>7</ID>
    <ComputerName>DESKTOP-5FBB0CV</ComputerName>
    <User>system</User>
    <TimeStamp>2023-10-10T14:34:22.6386761+08:00</TimeStamp>
    <Reason>没有定义任何值</Reason>
    <Comment>更新 MSD597x 方法参数2023做样.M</Comment>
  </AuditTrailEntry>
  <AuditTrailEntry>
    <ID>8</ID>
    <ComputerName>DESKTOP-5FBB0CV</ComputerName>
    <User>system</User>
    <TimeStamp>2023-10-10T15:09:26.8058635+08:00</TimeStamp>
    <Reason>没有定义任何值</Reason>
    <Comment>更新 MSD597x 方法参数2023做样.M</Comment>
  </AuditTrailEntry>
  <AuditTrailEntry>
    <ID>9</ID>
    <ComputerName>DESKTOP-5FBB0CV</ComputerName>
    <User>system</User>
    <TimeStamp>2023-11-30T08:05:47.6581371+08:00</TimeStamp>
    <Reason>没有定义任何值</Reason>
    <Comment>更新 D:\MassHunter\GCMS\1\methods\2023\2023做样-2.M 的 GC 方法设置</Comment>
  </AuditTrailEntry>
  <AuditTrailEntry>
    <ID>10</ID>
    <ComputerName>DESKTOP-5FBB0CV</ComputerName>
    <User>system</User>
    <TimeStamp>2023-11-30T08:05:47.6581371+08:00</TimeStamp>
    <Reason>没有定义任何值</Reason>
    <Comment>更新 D:\MassHunter\GCMS\1\methods\2023\2023做样-2.M 的 GC 方法设置</Comment>
  </AuditTrailEntry>
  <AuditTrailEntry>
    <ID>11</ID>
    <ComputerName>DESKTOP-5FBB0CV</ComputerName>
    <User>system</User>
    <TimeStamp>2023-11-30T08:05:47.7373245+08:00</TimeStamp>
    <Reason>没有定义任何值</Reason>
    <Comment>更新 MSD597x 方法参数2023做样-2.M</Comment>
  </AuditTrailEntry>
  <AuditTrailEntry>
    <ID>12</ID>
    <ComputerName>DESKTOP-5FBB0CV</ComputerName>
    <User>system</User>
    <TimeStamp>2023-12-01T08:18:02.7023292+08:00</TimeStamp>
    <Reason>没有定义任何值</Reason>
    <Comment>更新 D:\MassHunter\GCMS\1\methods\2023\2023做样-2.M 的 GC 方法设置</Comment>
  </AuditTrailEntry>
  <LoggableModification>
    <AuditLogEntryID>0</AuditLogEntryID>
    <LoggableModificationID>0</LoggableModificationID>
    <ChangeDescription>初始版本</ChangeDescription>
  </LoggableModification>
  <LoggableModification>
    <AuditLogEntryID>1</AuditLogEntryID>
    <LoggableModificationID>1</LoggableModificationID>
    <ChangeDescription>已更改 前进样口 总流量: 开启 54 mL/min -&gt; 开启 104 mL/min。</ChangeDescription>
  </LoggableModification>
  <LoggableModification>
    <AuditLogEntryID>1</AuditLogEntryID>
    <LoggableModificationID>2</LoggableModificationID>
    <ChangeDescription>已更改 前进样口 分流比: 50:1 -&gt; 100:1。</ChangeDescription>
  </LoggableModification>
  <LoggableModification>
    <AuditLogEntryID>1</AuditLogEntryID>
    <LoggableModificationID>3</LoggableModificationID>
    <ChangeDescription>已更改 前进样口 分流流量: 50 mL/min -&gt; 100 mL/min。</ChangeDescription>
  </LoggableModification>
  <LoggableModification>
    <AuditLogEntryID>2</AuditLogEntryID>
    <LoggableModificationID>4</LoggableModificationID>
    <ChangeDescription>已更改 前进样口 总流量: 开启 104 mL/min -&gt; 开启 14 mL/min。</ChangeDescription>
  </LoggableModification>
  <LoggableModification>
    <AuditLogEntryID>2</AuditLogEntryID>
    <LoggableModificationID>5</LoggableModificationID>
    <ChangeDescription>已更改 前进样口 分流比: 100:1 -&gt; 10:1。</ChangeDescription>
  </LoggableModification>
  <LoggableModification>
    <AuditLogEntryID>2</AuditLogEntryID>
    <LoggableModificationID>6</LoggableModificationID>
    <ChangeDescription>已更改 前进样口 分流流量: 100 mL/min -&gt; 10 mL/min。</ChangeDescription>
  </LoggableModification>
  <LoggableModification>
    <AuditLogEntryID>3</AuditLogEntryID>
    <LoggableModificationID>7</LoggableModificationID>
    <ChangeDescription>溶剂延迟 (min) 已从 0 更改为 1.59</ChangeDescription>
  </LoggableModification>
  <LoggableModification>
    <AuditLogEntryID>3</AuditLogEntryID>
    <LoggableModificationID>8</LoggableModificationID>
    <ChangeDescription>已删除：扫描时间段：(时间 0，扫描起点 30， 扫描终点 590，阈值 150，采样点数 8)</ChangeDescription>
  </LoggableModification>
  <LoggableModification>
    <AuditLogEntryID>3</AuditLogEntryID>
    <LoggableModificationID>9</LoggableModificationID>
    <ChangeDescription>添加：扫描时间段：(时间 1.59，扫描起点 30， 扫描终点 590，阈值 150，采样点数 8)</ChangeDescription>
  </LoggableModification>
  <LoggableModification>
    <AuditLogEntryID>4</AuditLogEntryID>
    <LoggableModificationID>10</LoggableModificationID>
    <ChangeDescription>已更改 前进样口 总流量: 开启 14 mL/min -&gt; 开启 104 mL/min。</ChangeDescription>
  </LoggableModification>
  <LoggableModification>
    <AuditLogEntryID>4</AuditLogEntryID>
    <LoggableModificationID>11</LoggableModificationID>
    <ChangeDescription>已更改 前进样口 分流比: 10:1 -&gt; 100:1。</ChangeDescription>
  </LoggableModification>
  <LoggableModification>
    <AuditLogEntryID>4</AuditLogEntryID>
    <LoggableModificationID>12</LoggableModificationID>
    <ChangeDescription>已更改 前进样口 分流流量: 10 mL/min -&gt; 100 mL/min。</ChangeDescription>
  </LoggableModification>
  <LoggableModification>
    <AuditLogEntryID>5</AuditLogEntryID>
    <LoggableModificationID>13</LoggableModificationID>
    <ChangeDescription>溶剂延迟 (min) 已从 1.59 更改为 0</ChangeDescription>
  </LoggableModification>
  <LoggableModification>
    <AuditLogEntryID>5</AuditLogEntryID>
    <LoggableModificationID>14</LoggableModificationID>
    <ChangeDescription>已删除：扫描时间段：(时间 1.59，扫描起点 30， 扫描终点 590，阈值 150，采样点数 8)</ChangeDescription>
  </LoggableModification>
  <LoggableModification>
    <AuditLogEntryID>5</AuditLogEntryID>
    <LoggableModificationID>15</LoggableModificationID>
    <ChangeDescription>添加：扫描时间段：(时间 0，扫描起点 30， 扫描终点 590，阈值 150，采样点数 8)</ChangeDescription>
  </LoggableModification>
  <LoggableModification>
    <AuditLogEntryID>6</AuditLogEntryID>
    <LoggableModificationID>16</LoggableModificationID>
    <ChangeDescription>开始时间为 0.000 min 的扫描时间段有一个不同的地方：</ChangeDescription>
  </LoggableModification>
  <LoggableModification>
    <AuditLogEntryID>6</AuditLogEntryID>
    <LoggableModificationID>17</LoggableModificationID>
    <ChangeDescription> -- 低质量 已从 30 更改为 1.6</ChangeDescription>
  </LoggableModification>
  <LoggableModification>
    <AuditLogEntryID>7</AuditLogEntryID>
    <LoggableModificationID>18</LoggableModificationID>
    <ChangeDescription>溶剂延迟 (min) 已从 0 更改为 2.5</ChangeDescription>
  </LoggableModification>
  <LoggableModification>
    <AuditLogEntryID>7</AuditLogEntryID>
    <LoggableModificationID>19</LoggableModificationID>
    <ChangeDescription>已删除：扫描时间段：(时间 0，扫描起点 1.6， 扫描终点 590，阈值 150，采样点数 8)</ChangeDescription>
  </LoggableModification>
  <LoggableModification>
    <AuditLogEntryID>7</AuditLogEntryID>
    <LoggableModificationID>20</LoggableModificationID>
    <ChangeDescription>添加：扫描时间段：(时间 2.5，扫描起点 1.6， 扫描终点 590，阈值 150，采样点数 8)</ChangeDescription>
  </LoggableModification>
  <LoggableModification>
    <AuditLogEntryID>8</AuditLogEntryID>
    <LoggableModificationID>21</LoggableModificationID>
    <ChangeDescription>溶剂延迟 (min) 已从 2.5 更改为 0</ChangeDescription>
  </LoggableModification>
  <LoggableModification>
    <AuditLogEntryID>8</AuditLogEntryID>
    <LoggableModificationID>22</LoggableModificationID>
    <ChangeDescription>已删除：扫描时间段：(时间 2.5，扫描起点 1.6， 扫描终点 590，阈值 150，采样点数 8)</ChangeDescription>
  </LoggableModification>
  <LoggableModification>
    <AuditLogEntryID>8</AuditLogEntryID>
    <LoggableModificationID>23</LoggableModificationID>
    <ChangeDescription>添加：扫描时间段：(时间 0，扫描起点 1.6， 扫描终点 590，阈值 150，采样点数 8)</ChangeDescription>
  </LoggableModification>
  <LoggableModification>
    <AuditLogEntryID>9</AuditLogEntryID>
    <LoggableModificationID>24</LoggableModificationID>
    <ChangeDescription>已更改 柱箱 程序: 40 °C 持续 2 min -&gt; 50 °C 持续 4 min。</ChangeDescription>
  </LoggableModification>
  <LoggableModification>
    <AuditLogEntryID>9</AuditLogEntryID>
    <LoggableModificationID>25</LoggableModificationID>
    <ChangeDescription>已更改 柱箱 程序[1]: 然后以 10 °C/min 升温到 220 °C 持续 1 min -&gt; 然后以 6 °C/min 升温到 280 °C 持续 3 min。</ChangeDescription>
  </LoggableModification>
  <LoggableModification>
    <AuditLogEntryID>9</AuditLogEntryID>
    <LoggableModificationID>26</LoggableModificationID>
    <ChangeDescription>已删除 柱箱 程序[2]。</ChangeDescription>
  </LoggableModification>
  <LoggableModification>
    <AuditLogEntryID>9</AuditLogEntryID>
    <LoggableModificationID>27</LoggableModificationID>
    <ChangeDescription>已更改 色谱柱 #1 （初始值）: 40 °C -&gt; 50 °C。</ChangeDescription>
  </LoggableModification>
  <LoggableModification>
    <AuditLogEntryID>9</AuditLogEntryID>
    <LoggableModificationID>28</LoggableModificationID>
    <ChangeDescription>已更改 色谱柱 #1 压力: 7.0699 psi -&gt; 8.743 psi。</ChangeDescription>
  </LoggableModification>
  <LoggableModification>
    <AuditLogEntryID>9</AuditLogEntryID>
    <LoggableModificationID>29</LoggableModificationID>
    <ChangeDescription>已更改 色谱柱 #1 流量: 1 mL/min -&gt; 1.1 mL/min。</ChangeDescription>
  </LoggableModification>
  <LoggableModification>
    <AuditLogEntryID>9</AuditLogEntryID>
    <LoggableModificationID>30</LoggableModificationID>
    <ChangeDescription>已更改 色谱柱 #1 保持时间: 1.3789 min -&gt; 1.3081 min。</ChangeDescription>
  </LoggableModification>
  <LoggableModification>
    <AuditLogEntryID>9</AuditLogEntryID>
    <LoggableModificationID>31</LoggableModificationID>
    <ChangeDescription>已更改 色谱柱 #1 流量: 1 mL/min 持续 0 min -&gt; 1.1 mL/min 持续 0 min。</ChangeDescription>
  </LoggableModification>
  <LoggableModification>
    <AuditLogEntryID>9</AuditLogEntryID>
    <LoggableModificationID>32</LoggableModificationID>
    <ChangeDescription>已更改 前进样器 进样体积: 0.5 μL -&gt; 0.3 μL。</ChangeDescription>
  </LoggableModification>
  <LoggableModification>
    <AuditLogEntryID>9</AuditLogEntryID>
    <LoggableModificationID>33</LoggableModificationID>
    <ChangeDescription>已更改 前进样口 模式: 分流 -&gt; 不分流。</ChangeDescription>
  </LoggableModification>
  <LoggableModification>
    <AuditLogEntryID>9</AuditLogEntryID>
    <LoggableModificationID>34</LoggableModificationID>
    <ChangeDescription>已更改 前进样口 加热器: 开启 280 °C -&gt; 开启 250 °C。</ChangeDescription>
  </LoggableModification>
  <LoggableModification>
    <AuditLogEntryID>9</AuditLogEntryID>
    <LoggableModificationID>35</LoggableModificationID>
    <ChangeDescription>已更改 前进样口 压力: 开启 7.0699 psi -&gt; 开启 8.743 psi。</ChangeDescription>
  </LoggableModification>
  <LoggableModification>
    <AuditLogEntryID>9</AuditLogEntryID>
    <LoggableModificationID>36</LoggableModificationID>
    <ChangeDescription>已更改 前进样口 总流量: 开启 104 mL/min -&gt; 开启 104.1 mL/min。</ChangeDescription>
  </LoggableModification>
  <LoggableModification>
    <AuditLogEntryID>9</AuditLogEntryID>
    <LoggableModificationID>37</LoggableModificationID>
    <ChangeDescription>已添加 前进样口 隔垫吹扫流量模式。切换</ChangeDescription>
  </LoggableModification>
  <LoggableModification>
    <AuditLogEntryID>9</AuditLogEntryID>
    <LoggableModificationID>38</LoggableModificationID>
    <ChangeDescription>已删除 前进样口 分流比。</ChangeDescription>
  </LoggableModification>
  <LoggableModification>
    <AuditLogEntryID>9</AuditLogEntryID>
    <LoggableModificationID>39</LoggableModificationID>
    <ChangeDescription>已删除 前进样口 分流流量。</ChangeDescription>
  </LoggableModification>
  <LoggableModification>
    <AuditLogEntryID>9</AuditLogEntryID>
    <LoggableModificationID>40</LoggableModificationID>
    <ChangeDescription>已添加 前进样口 到分流出口的吹扫流量。100 mL/min 吹扫时间 1 min</ChangeDescription>
  </LoggableModification>
  <LoggableModification>
    <AuditLogEntryID>10</AuditLogEntryID>
    <LoggableModificationID>41</LoggableModificationID>
    <ChangeDescription>已更改 MSD 放空方法 前进样器 进样体积: 0.5 μL -&gt; 0.3 μL。</ChangeDescription>
  </LoggableModification>
  <LoggableModification>
    <AuditLogEntryID>11</AuditLogEntryID>
    <LoggableModificationID>42</LoggableModificationID>
    <ChangeDescription>溶剂延迟 (min) 已从 0 更改为 4</ChangeDescription>
  </LoggableModification>
  <LoggableModification>
    <AuditLogEntryID>11</AuditLogEntryID>
    <LoggableModificationID>43</LoggableModificationID>
    <ChangeDescription>已删除：扫描时间段：(时间 0，扫描起点 1.6， 扫描终点 590，阈值 150，采样点数 8)</ChangeDescription>
  </LoggableModification>
  <LoggableModification>
    <AuditLogEntryID>11</AuditLogEntryID>
    <LoggableModificationID>44</LoggableModificationID>
    <ChangeDescription>添加：扫描时间段：(时间 4，扫描起点 25， 扫描终点 500，阈值 150，采样点数 4)</ChangeDescription>
  </LoggableModification>
  <LoggableModification>
    <AuditLogEntryID>12</AuditLogEntryID>
    <LoggableModificationID>45</LoggableModificationID>
    <ChangeDescription>已更改 柱箱 平衡时间: 0.5 min -&gt; 0.3 min。</ChangeDescription>
  </LoggableModification>
</AuditTrailDataSet>
