# Supplementary material for: Spermacoce alata Aubl. Essential Oil: Chemical Composition, In Vitro Antioxidant Activity, and Inhibitory Effects of Acetylcholinesterase, α-Glucosidase and β-Lactamase
Source: Molecules. 2024 Jun 16;29(12):2869. doi: 10.3390/molecules29122869 (PMC11206966; doi:10.3390/molecules29122869)
Supplement: Supplementary file 1 [file molecules-29-02869-s001.zip › EO2304.D/AcqData/2023sample-2.M/dftpp.val]

[header]
method=DFTPP
base_mass=198
other_base=-1
print_tab=0
num_comparisons=13
[criteria]
1= 51.00, 198.00,  30.00,  60.00, 0
2= 68.00,  69.00,   0.00,   2.00, 0
3= 69.00, 198.00,   0.00, 100.00, 0
4= 70.00,  69.00,   0.00,   2.00, 0
5=127.00, 198.00,  30.00,  60.00, 0
6=197.00, 198.00,   0.00,   1.00, 0
7=198.00, 198.00, 100.00, 100.00, 0
8=199.00, 198.00,   5.00,   9.00, 0
9=275.00, 198.00,  10.00,  30.00, 0
10=365.00, 198.00,   1.00, 100.00, 0
11=441.00, 443.00,   0.00, 100.00, 0
12=442.00, 198.00,  39.00, 100.00, 0
13=443.00, 442.00,  17.00,  23.00, 0
