# Supplementary material for: Spermacoce alata Aubl. Essential Oil: Chemical Composition, In Vitro Antioxidant Activity, and Inhibitory Effects of Acetylcholinesterase, α-Glucosidase and β-Lactamase
Source: Molecules. 2024 Jun 16;29(12):2869. doi: 10.3390/molecules29122869 (PMC11206966; doi:10.3390/molecules29122869)
Supplement: Supplementary file 1 [file molecules-29-02869-s001.zip › EO2304.D/AcqData/2023sample-2.M/events.e]

NAME IEvents
  CLREVENTS
  INITWIDTH    0.020
  INITTHRESH     15.8
  INITREJECT      1.0
  SHOULDERS OFF
  INTEGRATOR OFF,   0.001
  INTEGRATOR ON,   5.000
  INTEGRATOR OFF,  13.000
  REMOVE IEvents
  RETURN
