# Supplementary material for: Spermacoce alata Aubl. Essential Oil: Chemical Composition, In Vitro Antioxidant Activity, and Inhibitory Effects of Acetylcholinesterase, α-Glucosidase and β-Lactamase
Source: Molecules. 2024 Jun 16;29(12):2869. doi: 10.3390/molecules29122869 (PMC11206966; doi:10.3390/molecules29122869)
Supplement: Supplementary file 1 [file molecules-29-02869-s001.zip › EO2304.D/AcqData/2023sample-2.M/LastData.mac]

Name LastDataFile
  LastDataPath$ = "D:\MassHunter\GCMS\1\data\做样\1204-2\" 
  LastDataFile$ = "EO2302.D" 
  LastDataSize  = 22265914
  remove LastDataFile
  return
