# Supplementary material for: Spermacoce alata Aubl. Essential Oil: Chemical Composition, In Vitro Antioxidant Activity, and Inhibitory Effects of Acetylcholinesterase, α-Glucosidase and β-Lactamase
Source: Molecules. 2024 Jun 16;29(12):2869. doi: 10.3390/molecules29122869 (PMC11206966; doi:10.3390/molecules29122869)
Supplement: Supplementary file 1 [file molecules-29-02869-s001.zip › EO2304.D/AcqData/2023sample-2.M/method.ini]

[global]
MethSaveTime=Fri Dec 01 08:18:03 2023
MethSaveWHO=msinsctl
gc6890scale=1
AcqVersion=MassHunter GC/MS Acquisition  B.07.06.2704  18-Jul-2017  Copyright ? 1989-2017 Agilent Technologies, Inc.
qcal_time=Fri Mar 17 15:15:55 2023
Instrument=GCMS
enhreports=0
drsrunmethod=0
Screenerrunmethod=0
ucal_time=Tue Jul 07 17:45:34 2020
C_Labels=2
[intfiles]
first_signal_genie=events.e
second_signal_genie=events2.e
third_signal_genie=events3.e
first_signal_rte=rteint.p
second_signal_rte=rteint2.p
third_signal_rte=rteint3.p
[Parameters]
GainFactorUpdate=1
[Compliance]
_iscompliant=0
_isRandR=0
_isSecureFS=0
_isSecureRemoteFS=0
[scaling]
p_scalemode=0
[level7]
ID=7
Time=14 Apr 2019  10:32    
Path=D:\MassHunter\GCMS\1\data\2019\04\0414ÁÚ±½¶þ¼×ËáÖ¬Àà\150.D
QTTime=Apr 14 21:26 2019
UpdTime=Sun Apr 14 21:26:47 2019
[level3]
ID=3
Time=13 Mar 2023  18:33                                                                                            
Path=D:\MassHunter\GCMS\1\data\2023\0313ÑùÆ·\5.D
QTTime=Mar 17 15:15 2023
UpdTime=Fri Mar 17 15:15:08 2023
[level4]
ID=4
Time=13 Mar 2023  19:12                                                                                                
Path=D:\MassHunter\GCMS\1\data\2023\0313ÑùÆ·\10.D
QTTime=Mar 17 15:15 2023
UpdTime=Fri Mar 17 15:15:36 2023
[AO_MZ]
MZ1=0
MZ2=-1
MZ3=-1
MZ4=-1
MZ5=-1
MZ6=-1
[level5]
ID=5
Time=13 Mar 2023  19:51                
Path=D:\MassHunter\GCMS\1\data\2023\0313ÑùÆ·\20.D
QTTime=Mar 17 15:15 2023
UpdTime=Fri Mar 17 15:15:55 2023
[level1]
ID=1
Time=13 Mar 2023  17:15                
Path=D:\MassHunter\GCMS\1\data\2023\0313ÑùÆ·\1.D
QTTime=Mar 17 15:14 2023
UpdTime=Fri Mar 17 15:14:13 2023
[level2]
ID=2
Time=13 Mar 2023  17:54    
Path=D:\MassHunter\GCMS\1\data\2023\0313ÑùÆ·\2.D
QTTime=Mar 17 15:14 2023
UpdTime=Fri Mar 17 15:14:46 2023
