# Supplementary material for: Spermacoce alata Aubl. Essential Oil: Chemical Composition, In Vitro Antioxidant Activity, and Inhibitory Effects of Acetylcholinesterase, α-Glucosidase and β-Lactamase
Source: Molecules. 2024 Jun 16;29(12):2869. doi: 10.3390/molecules29122869 (PMC11206966; doi:10.3390/molecules29122869)
Supplement: Supplementary file 1 [file molecules-29-02869-s001.zip › EO2304.D/AcqData/2023sample-2.M/method.mac]

NAME METHINFO
  EditMethPanel 1,1,0
  MethInfoPanel 1,0,1,1,0,,,,,,
  IF CHECK("Command", "LOADTOPMETHOD") = 1
    LOADTOPMETHOD
  ENDIF
  REMOVE METHINFO
