# Supplementary material for: Spermacoce alata Aubl. Essential Oil: Chemical Composition, In Vitro Antioxidant Activity, and Inhibitory Effects of Acetylcholinesterase, α-Glucosidase and β-Lactamase
Source: Molecules. 2024 Jun 16;29(12):2869. doi: 10.3390/molecules29122869 (PMC11206966; doi:10.3390/molecules29122869)
Supplement: Supplementary file 1 [file molecules-29-02869-s001.zip › EO2304.D/AcqData/2023sample-2.M/method.txt]

Additional Information for SNAP_IDL.M
File created Thu Dec 06 07:19:20 2012

Method : D:\MassHunter\GCMS\2\METHODS\DEFAULT.M
Renamed: D:\MassHunter\GCMS\2\METHODS\SNAP_IDL.M
Thu Dec 06 07:19:20 2012
-----------------------------------------

Method : D:\OFN_IDL.M
Renamed: D:\\OFN_IDL.M
Mon Feb 25 12:05:55 2013
-----------------------------------------

Method : D:\MassHunter\GCMS\1\methods\InstallationCheckout\OFN_IDL.M
Renamed: D:\MassHunter\GCMS\1\methods\EIIDL-7890.m
Wed Jul 10 09:08:02 2013
-----------------------------------------

方法：D:\MassHunter\GCMS\1\methods\2018\09\0927测试.M
重新命名：D:\MassHunter\GCMS\1\methods\2018\09\szjl20181011.M
Thu Jan 19 18:49:36 2017
-----------------------------------------

方法：D:\MassHunter\GCMS\1\methods\2018\09\szjl20181011.M
重新命名：D:\MassHunter\GCMS\1\methods\2018\09\szjl20181011bfn.M
Thu Jan 19 19:51:08 2017
-----------------------------------------

方法：D:\MassHunter\GCMS\1\methods\2018\扩项\多环芳烃\20181016多环芳烃定性.M
重新命名：D:\MassHunter\GCMS\1\methods\2018\扩项\64种半挥发有机物\1024半挥发性-64.M
Wed Oct 24 10:18:22 2018
-----------------------------------------

方法：D:\MassHunter\GCMS\1\methods\2018\扩项\64种半挥发有机物\1024半挥发性-64.M
重新命名：D:\MassHunter\GCMS\1\methods\2018\扩项\64种半挥发有机物\1024半挥发性-64-2.M
Wed Oct 24 15:03:26 2018
-----------------------------------------

方法：D:\MassHunter\GCMS\1\methods\2018\扩项\64种半挥发有机物\1024半挥发性-64-2.M
重新命名：D:\MassHunter\GCMS\1\methods\2018\扩项\64种半挥发有机物\1015半挥发性-64-2.M
Tue Oct 16 08:46:42 2018
-----------------------------------------

������ : D:\MassHunter\GCMS\1\methods\2018\����\64�ְ�ӷ��л���\1015��ӷ���-64-2.M
����������D:\MassHunter\GCMS\1\methods\2018\����\64�ְ�ӷ��л���\1016��ӷ���-64-2.M
Fri Oct 19 08:19:22 2018
-----------------------------------------

������ : D:\MassHunter\GCMS\1\methods\2018\����\64�ְ�ӷ��л���\1015��ӷ���-64-2.M
����������D:\MassHunter\GCMS\1\methods\2018\����\64�ְ�ӷ��л���\1017��ӷ���-64-2.M
Fri Oct 19 08:24:53 2018
-----------------------------------------

������ : D:\MassHunter\GCMS\1\methods\2018\����\64�ְ�ӷ��л���\1015��ӷ���-64-2.M
����������D:\MassHunter\GCMS\1\methods\2018\����\64�ְ�ӷ��л���\1015��ӷ���-64-3.M
Tue Oct 23 13:04:16 2018
-----------------------------------------

������ : D:\MassHunter\GCMS\1\methods\2018\����\64�ְ�ӷ��л���\1015��ӷ���-64-2.M
����������D:\MassHunter\GCMS\1\methods\2018\����\64�ְ�ӷ��л���\1015��ӷ���-64-3.M
Fri Oct 26 08:03:22 2018
-----------------------------------------

方法：D:\MassHunter\GCMS\1\methods\2018\扩项\64种半挥发有机物\1015半挥发性-64-2.M
重新命名：D:\MassHunter\GCMS\1\methods\2019\0114半挥发性有机物.M
Mon Jan 14 09:48:55 2019
-----------------------------------------

������ : D:\MassHunter\GCMS\1\methods\2019\0114��ӷ����л���.M
����������D:\MassHunter\GCMS\1\methods\2019\0114��ӷ����л���-2.M
Mon Jan 21 08:48:34 2019
-----------------------------------------

������ : D:\MassHunter\GCMS\1\methods\2019\0114��ӷ����л���-2.M
����������D:\MassHunter\GCMS\1\methods\2019\0114��ӷ����л���.M
Mon Jan 21 08:53:30 2019
-----------------------------------------

方法：D:\MassHunter\GCMS\1\methods\2019\0114半挥发性有机物-2.M
重新命名：D:\MassHunter\GCMS\1\methods\2019\0318半挥发性有机物.M
Mon Mar 18 14:20:28 2019
-----------------------------------------

方法：D:\MassHunter\GCMS\1\methods\2019\0318半挥发性有机物.M
重新命名：D:\MassHunter\GCMS\1\methods\2019\0319半挥发-11种.M
Tue Mar 19 15:46:51 2019
-----------------------------------------

������ : D:\MassHunter\GCMS\1\methods\2019\0319��ӷ�-11��.M
����������D:\MassHunter\GCMS\1\methods\2019\0322�����-6��.M
Fri Mar 22 20:30:41 2019
-----------------------------------------

������ : D:\MassHunter\GCMS\1\methods\2019\0319��ӷ�-11��.M
����������D:\MassHunter\GCMS\1\methods\2019\0319��ӷ�-11��-1.M
Sun Mar 24 12:54:53 2019
-----------------------------------------

������ : D:\MassHunter\GCMS\1\methods\2019\0319��ӷ�-11��-1.M
����������D:\MassHunter\GCMS\1\methods\2019\0321��ӷ�-11��-2.M
Mon Mar 25 15:08:37 2019
-----------------------------------------

������ : D:\MassHunter\GCMS\1\methods\2019\0321��ӷ�-11��-2.M
����������D:\MassHunter\GCMS\1\methods\2019\0323��ӷ�-11��-3.M
Mon Mar 25 20:03:13 2019
-----------------------------------------

方法：D:\MassHunter\GCMS\1\methods\2019\0323半挥发-11种-3.M
重新命名：D:\MassHunter\GCMS\1\methods\2019\0415SVOC-11种-3.M
Mon Apr 15 10:13:03 2019
-----------------------------------------

方法：D:\MassHunter\GCMS\1\methods\2019\0415SVOC-11种-3.M
重新命名：D:\MassHunter\GCMS\1\methods\2019\0415SVOC-11种.M
Mon Apr 15 10:14:03 2019
-----------------------------------------

方法：D:\MassHunter\GCMS\1\methods\2019\0415SVOC-11种.M
重新命名：D:\MassHunter\GCMS\1\methods\2019\0415SVOC-11种-不分流.M
Mon Apr 15 20:32:36 2019
-----------------------------------------

������ : D:\MassHunter\GCMS\1\methods\2019\0415SVOC-11��-������.M
����������D:\MassHunter\GCMS\1\methods\2019\0414�ڱ�����������.M
Sun Apr 14 21:28:34 2019
-----------------------------------------

������ : D:\MassHunter\GCMS\1\methods\2019\0415SVOC-11��-������.M
����������D:\MassHunter\GCMS\1\methods\2019\0415SVOC-11��-������-2.M
Sat Apr 20 16:02:19 2019
-----------------------------------------

������ : D:\MassHunter\GCMS\1\methods\2019\0415SVOC-11��-������.M
����������D:\MassHunter\GCMS\1\methods\2019\0415SVOC-11��-������-2.M
Mon Apr 22 11:04:54 2019
-----------------------------------------

������ : D:\MassHunter\GCMS\1\methods\2019\0415SVOC-11��-������.M
����������D:\MassHunter\GCMS\1\methods\2019\0506SVOC-11��-������.M
Mon May 06 12:53:06 2019
-----------------------------------------

������ : D:\MassHunter\GCMS\1\methods\2019\0506SVOC-11��-������.M
����������D:\MassHunter\GCMS\1\methods\2019\0506SVOC-11��-������-2.M
Thu May 16 10:28:12 2019
-----------------------------------------

������ : D:\MassHunter\GCMS\1\methods\2019\0506SVOC-11��-������-2.M
����������D:\MassHunter\GCMS\1\methods\2019\0611SVOC-11��-������.M
Tue Jun 11 11:11:48 2019
-----------------------------------------

������ : D:\MassHunter\GCMS\1\methods\2019\0611SVOC-11��-������.M
����������D:\MassHunter\GCMS\1\methods\2019\0611SVOC-11��-������-2.M
Fri Jun 14 16:24:23 2019
-----------------------------------------

������ : D:\MassHunter\GCMS\1\methods\2019\0611SVOC-11��-������.M
����������D:\MassHunter\GCMS\1\methods\2019\0621SVOC-11��-������.M
Fri Jun 21 09:20:26 2019
-----------------------------------------

������ : D:\MassHunter\GCMS\1\methods\2019\0621SVOC-11��-������.M
����������D:\MassHunter\GCMS\1\methods\2019\0623SVOC-11��-������.M
Mon Jun 24 09:25:43 2019
-----------------------------------------

������ : D:\MassHunter\GCMS\1\methods\2019\0623SVOC-11��-������.M
����������D:\MassHunter\GCMS\1\methods\2019\0627SVOC-11��-������.M
Thu Jun 27 12:36:30 2019
-----------------------------------------

方法：D:\MassHunter\GCMS\1\methods\2019\0623SVOC-11种-不分流.M
重新命名：D:\MassHunter\GCMS\1\methods\2019\0627SVOC-11种-不分流-2.M
Thu Jun 27 16:27:40 2019
-----------------------------------------

方法：D:\MassHunter\GCMS\1\methods\2019\0627SVOC-11种-不分流-2.M
重新命名：D:\MassHunter\GCMS\1\methods\2019\0808SVOC-11种-不分流-2.M
Thu Aug 08 15:20:29 2019
-----------------------------------------

方法：D:\MassHunter\GCMS\1\methods\2019\0808SVOC-11种-不分流-2.M
重新命名：D:\MassHunter\GCMS\1\methods\2019\0821SVOC-11种-不分流-2.M
Thu Aug 22 11:21:37 2019
-----------------------------------------

方法：D:\MassHunter\GCMS\1\methods\2019\0821SVOC-11种-不分流-2.M
重新命名：D:\MassHunter\GCMS\1\methods\2019\0821SVOC-11种-不分流试.M
Tue Aug 27 08:27:22 2019
-----------------------------------------

方法：D:\MassHunter\GCMS\1\methods\2019\0821SVOC-11种-不分流试.M
重新命名：D:\MassHunter\GCMS\1\methods\2019\0827SVOC-11种做样.M
Tue Aug 27 10:36:59 2019
-----------------------------------------

������ : D:\MassHunter\GCMS\1\methods\2019\0827SVOC-11������.M
����������D:\MassHunter\GCMS\1\methods\2019\0827SVOC-11�ַ���.M
Tue Aug 27 17:45:21 2019
-----------------------------------------

������ : D:\MassHunter\GCMS\1\methods\2019\0827SVOC-11�ַ���.M
����������D:\MassHunter\GCMS\1\methods\2019\0827SVOC-11�ַ���2.M
Wed Sep 11 09:52:51 2019
-----------------------------------------

方法：D:\MassHunter\GCMS\1\methods\2019\0827SVOC-11种分析2.M
重新命名：D:\MassHunter\GCMS\1\methods\2020\0106SVOC.M
Mon Jan 06 08:53:02 2020
-----------------------------------------

������ : D:\MassHunter\GCMS\1\methods\2020\0106SVOC.M
����������D:\MassHunter\GCMS\1\methods\2020\0304SVOC.M
Wed Mar 04 12:14:27 2020
-----------------------------------------

������ : D:\MassHunter\GCMS\1\methods\2020\0304SVOC.M
����������D:\MassHunter\GCMS\1\methods\2020\0307SVOC.M
Sat Mar 07 15:34:36 2020
-----------------------------------------

������ : D:\MassHunter\GCMS\1\methods\2020\0307SVOC.M
����������D:\MassHunter\GCMS\1\methods\2020\0310SVOC������.M
Tue Mar 10 14:32:00 2020
-----------------------------------------

������ : D:\MassHunter\GCMS\1\methods\2020\0310SVOC������.M
����������D:\MassHunter\GCMS\1\methods\2020\0312SVOC�л���.M
Thu Mar 12 08:45:33 2020
-----------------------------------------

������ : D:\MassHunter\GCMS\1\methods\2020\0312SVOC�л���.M
����������D:\MassHunter\GCMS\1\methods\2020\0312SVOC�л���2.M
Mon Mar 16 12:53:36 2020
-----------------------------------------

������ : D:\MassHunter\GCMS\1\methods\2020\0312SVOC�л���.M
����������D:\MassHunter\GCMS\1\methods\2020\0324SVOC.M
Tue Mar 24 14:12:10 2020
-----------------------------------------

������ : D:\MassHunter\GCMS\1\methods\2020\0324SVOC.M
����������D:\MassHunter\GCMS\1\methods\2020����\0310��������������.M
Thu Mar 26 18:06:12 2020
-----------------------------------------

������ : D:\MassHunter\GCMS\1\methods\2020\0324SVOC.M
����������D:\MassHunter\GCMS\1\methods\2020\0417SVOC.M
Fri Apr 17 15:19:44 2020
-----------------------------------------

������ : D:\MassHunter\GCMS\1\methods\2020\0417SVOC.M
����������D:\MassHunter\GCMS\1\methods\2020\0417����.M
Mon Apr 27 16:47:11 2020
-----------------------------------------

������ : D:\MassHunter\GCMS\1\methods\2020\0417SVOC.M
����������D:\MassHunter\GCMS\1\methods\2020\0606��������.M
Sat Jun 06 10:07:21 2020
-----------------------------------------

������ : D:\MassHunter\GCMS\1\methods\2020\0417SVOC.M
����������D:\MassHunter\GCMS\1\methods\2020\0611SVOC.M
Fri Jun 12 09:03:03 2020
-----------------------------------------

方法：D:\MassHunter\GCMS\1\methods\2020\0611SVOC.M
重新命名：D:\MassHunter\GCMS\1\methods\2020\0624苯胺（水）.M
Wed Jun 24 17:35:14 2020
-----------------------------------------

������ : D:\MassHunter\GCMS\1\methods\2020\0624������ˮ��.M
����������D:\MassHunter\GCMS\1\methods\2020\0624������ˮ��-����.M
Thu Jun 25 08:14:30 2020
-----------------------------------------

������ : D:\MassHunter\GCMS\1\methods\2020\0624������ˮ��-����.M
����������D:\MassHunter\GCMS\1\methods\2020\0623������ˮ��-����.M
Tue Jun 23 17:36:15 2020
-----------------------------------------

������ : D:\MassHunter\GCMS\1\methods\2020\0624������ˮ��-����.M
����������D:\MassHunter\GCMS\1\methods\2020\0707������-����.M
Tue Jul 07 17:04:19 2020
-----------------------------------------

������ : D:\MassHunter\GCMS\1\methods\2020\0707������-����.M
����������D:\MassHunter\GCMS\1\methods\2020\0707������-����-2��.M
Thu Jul 09 14:57:20 2020
-----------------------------------------

������ : D:\MassHunter\GCMS\1\methods\2020\0707������-����.M
����������D:\MassHunter\GCMS\1\methods\2020\0814������-19��.M
Mon Aug 17 14:26:28 2020
-----------------------------------------

������ : D:\MassHunter\GCMS\1\methods\2020\0814������-19��.M
����������D:\MassHunter\GCMS\1\methods\2020\0814����.M
Mon Aug 17 14:34:01 2020
-----------------------------------------

������ : D:\MassHunter\GCMS\1\methods\2020\0814������-19��.M
����������D:\MassHunter\GCMS\1\methods\2021����\0406��������-19��.M
Tue Apr 06 15:28:48 2021
-----------------------------------------

������ : D:\MassHunter\GCMS\1\methods\2021����\0406��������-19��.M
����������D:\MassHunter\GCMS\1\methods\2021����\0408��������-19�ֶ���.M
Thu Apr 08 09:44:13 2021
-----------------------------------------

方法：D:\MassHunter\GCMS\1\methods\2022\0721-SVOC.M
重新命名：D:\MassHunter\GCMS\1\methods\2022\2022SVOC做样-11种.M
Fri Jul 22 08:56:12 2022
-----------------------------------------

方法：D:\MassHunter\GCMS\1\methods\2022\2022SVOC做样-11种.M
重新命名：D:\MassHunter\GCMS\1\methods\2023\2023SVOC做样-11种.M
Mon Mar 13 16:31:31 2023
-----------------------------------------

������ : D:\MassHunter\GCMS\1\methods\2023\2023SVOC����-11��.M
����������D:\MassHunter\GCMS\1\methods\2023\0313SVOC����-11��.M
Fri Mar 17 15:17:06 2023
-----------------------------------------

方法：D:\MassHunter\GCMS\1\methods\2023\2023SVOC做样-11种.M
重新命名：D:\MassHunter\GCMS\1\methods\2023\2023做样.M
Fri Mar 31 14:38:49 2023
-----------------------------------------
