# Supplementary material for: Spermacoce alata Aubl. Essential Oil: Chemical Composition, In Vitro Antioxidant Activity, and Inhibitory Effects of Acetylcholinesterase, α-Glucosidase and β-Lactamase
Source: Molecules. 2024 Jun 16;29(12):2869. doi: 10.3390/molecules29122869 (PMC11206966; doi:10.3390/molecules29122869)
Supplement: Supplementary file 1 [file molecules-29-02869-s001.zip › EO2304.D/AcqData/2023sample-2.M/msdamisc.mac]

NAME RteMethParms
  RTEINTPARMS 0, 100, 100, -1, 0.2, 0, 5, 100, 0, 0, 1, 0
  RETURN

NAME LoadMiscParams
  LOCAL a$,b$,c$,d$
  a$="D:\MassHunter\Library\DEMO.L"
  b$=""
  c$=""
  d$=""
  QUALRPTOPT 0,0,1,0,"",0
  QUALPARMS a$,b$,c$,0.000000,0.000000,1,0.000000,0,d$
  PCTRPTOPT 0,0,1,0,"",0,0,""
  SPECTRAL_WINDOW = 0.200100
  PCTSCWIN = 0.020000
  MZRANGE = -0.300000:0.700000
  RteMethParms
  RETURN
