# Supplementary material for: Spermacoce alata Aubl. Essential Oil: Chemical Composition, In Vitro Antioxidant Activity, and Inhibitory Effects of Acetylcholinesterase, α-Glucosidase and β-Lactamase
Source: Molecules. 2024 Jun 16;29(12):2869. doi: 10.3390/molecules29122869 (PMC11206966; doi:10.3390/molecules29122869)
Supplement: Supplementary file 1 [file molecules-29-02869-s001.zip › EO2304.D/AcqData/2023sample-2.M/msinsctl-exe-unhandled-exception-stack-trace.txt]

   at System.Media.SoundPlayer.ValidateSoundFile(String fileName)
   at System.Media.SoundPlayer.LoadAndPlay(Int32 flags)
   at System.Media.SoundPlayer.Play()
   at Microsoft.VisualBasic.Devices.Audio.Play(SoundPlayer sound, AudioPlayMode mode)
   at Microsoft.VisualBasic.Devices.Audio.Play(String location, AudioPlayMode playMode)
   at HIA.MSDChemCmd.msdchemcmd_command_playsound(String strAudioFile, Int32 iParam) in C:\ccviews\Bronco\Mustang\parts\msinsctl.net\MSDChemCmd\RenderingCommands.cs:line 35
   at HIA.MSDChemCmd.msdchemcmd_command_playsound(CCpClient cpClient, OBJ_BASECLASS[] args) in C:\ccviews\Bronco\Mustang\parts\msinsctl.net\MSDChemCmd\RenderingCommands.cs:line 22
   at Agilent.MassSpectrometry.CommandProcessor.ExecOOCPcommand(CP_CMDENTRY cmdTblEntry, Parse pParse) in C:\ccviews\Bronco\Mustang\parts\cp.net\CommandProcessor.cs:line 2636
   at Agilent.MassSpectrometry.CommandProcessor.commandline(CP_CMDENTRY p, String pCmd, Parse pParse) in C:\ccviews\Bronco\Mustang\parts\cp.net\CommandProcessor.cs:line 2522
   at Agilent.MassSpectrometry.CommandProcessor.DoSingleCPcmd(String pCmd, Parse pParse) in C:\ccviews\Bronco\Mustang\parts\cp.net\CommandProcessor.cs:line 2052
   at Agilent.MassSpectrometry.CommandProcessor.DoCmdLoop(Parse pParse) in C:\ccviews\Bronco\Mustang\parts\cp.net\CommandProcessor.cs:line 1409
