# Supplementary material for: Spermacoce alata Aubl. Essential Oil: Chemical Composition, In Vitro Antioxidant Activity, and Inhibitory Effects of Acetylcholinesterase, α-Glucosidase and β-Lactamase
Source: Molecules. 2024 Jun 16;29(12):2869. doi: 10.3390/molecules29122869 (PMC11206966; doi:10.3390/molecules29122869)
Supplement: Supplementary file 1 [file molecules-29-02869-s001.zip › EO2304.D/AcqData/2023sample-2.M/qqqacqmethod.xml]

<?xml version="1.0"?>
<MSAcqMethod xmlns:xsi="http://www.w3.org/2001/XMLSchema-instance" xmlns:xsd="http://www.w3.org/2001/XMLSchema">
  <msInstrument>QQQ</msInstrument>
  <ionSource>EI</ionSource>
  <tuneFile>atunes.ei.tune.xml</tuneFile>
  <stopMode>ByStopTime</stopMode>
  <stopTime>1</stopTime>
  <solventDelay>0.5</solventDelay>
  <collisionGasOn>true</collisionGasOn>
  <sourceParameters>
    <sourceParameter>
      <id>SourceHeater</id>
      <posPolarityValue>230</posPolarityValue>
      <negPolarityValue>230</negPolarityValue>
    </sourceParameter>
  </sourceParameters>
  <isTimeFilterEnabled>true</isTimeFilterEnabled>
  <timeFilterPeakWidth>0.0166667</timeFilterPeakWidth>
  <timeSegments>
    <timeSegment>
      <index>1</index>
      <startTime>0</startTime>
      <isDataSaved>true</isDataSaved>
      <scanSegments>
        <scanSegment>
          <index>1</index>
          <scanType>MRM</scanType>
          <scanElements>
            <scanElement>
              <index>1</index>
              <compoundName>Compound1</compoundName>
              <isISTD>false</isISTD>
              <ms1LowMz>350</ms1LowMz>
              <ms1Res>Unit</ms1Res>
              <ms2LowMz>200</ms2LowMz>
              <ms2Res>Unit</ms2Res>
              <dwell>200</dwell>
              <collisionEnergy>0</collisionEnergy>
              <deltaEMV>0</deltaEMV>
            </scanElement>
          </scanElements>
        </scanSegment>
      </scanSegments>
    </timeSegment>
  </timeSegments>
  <instrumentCurves>
    <samplingRate>5</samplingRate>
  </instrumentCurves>
  <chromatograms>
    <chromatogram>
      <index>1</index>
      <chromType>TIC</chromType>
      <tic />
      <label>TIC</label>
      <offset>0</offset>
      <yRange>1E+07</yRange>
    </chromatogram>
  </chromatograms>
</MSAcqMethod>
