# Supplementary material for: Spermacoce alata Aubl. Essential Oil: Chemical Composition, In Vitro Antioxidant Activity, and Inhibitory Effects of Acetylcholinesterase, α-Glucosidase and β-Lactamase
Source: Molecules. 2024 Jun 16;29(12):2869. doi: 10.3390/molecules29122869 (PMC11206966; doi:10.3390/molecules29122869)
Supplement: Supplementary file 1 [file molecules-29-02869-s001.zip › EO2304.D/AcqData/2023sample-2.M/win.pos]

[Instrument Control Window]
WindowPosition=0,0,851,319,1

[6850 GC]
GCINFRTTEMP=255,165,1,100.00,100.00,0.00,0,100.00,0.00
GCOVENTEMP=380,165,1,350.00,320.00,50.00,1,100.00,0.00
GCCOL1FLOW=505,165,1,100.00,100.00,0.00,0,100.00,0.00
GCAUX2TEMP=505,230,1,100.00,100.00,0.00,0,100.00,0.00

[6890 GC]
Signal0=0.10,0.16,0.79,0.68,1
Signal1=0.14,0.21,0.79,0.68,2
Monitor0=80,200
Monitor1=80,265
Plot0=5.00,0,10,0
Plot1=5.00,0,10,0
Status=5,165,1
GCINFRTTEMP=255,165,1,100.00,100.00,0.00,0,100.00,0.00
GCOVENTEMP=380,165,1,350.00,320.00,50.00,1,100.00,0.00
GCCOL1FLOW=505,165,1,100.00,100.00,0.00,0,100.00,0.00
GCAUX2TEMP=505,230,1,100.00,100.00,0.00,0,100.00,0.00

[7890 GC]
GCINFRTTEMP=5,165,1,100.00,100.00,0.00,0,100.00,0.00
GCOVENTEMP=130,165,1,350.00,320.00,50.00,1,100.00,0.00
GCCOL1FLOW=255,165,1,100.00,100.00,0.00,0,100.00,0.00
GCAUX2TEMP=380,165,1,100.00,100.00,0.00,0,100.00,0.00

[GC STATUS]
TurnedOn=1
