# Supplementary material for: Spermacoce alata Aubl. Essential Oil: Chemical Composition, In Vitro Antioxidant Activity, and Inhibitory Effects of Acetylcholinesterase, α-Glucosidase and β-Lactamase
Source: Molecules. 2024 Jun 16;29(12):2869. doi: 10.3390/molecules29122869 (PMC11206966; doi:10.3390/molecules29122869)
Supplement: Supplementary file 1 [file molecules-29-02869-s001.zip › EO2304.D/AcqData/Devices.xml]

<?xml version="1.0" encoding="utf-8"?>
<Devices>
    <Version>1</Version>
    <Device DeviceID="1">
        <Name>SingleQuadrupole</Name>
        <DriverVersion>7.6.0.0</DriverVersion>
        <FirmwareVersion>6.00.34</FirmwareVersion>
        <ModelNumber>5977</ModelNumber>
        <OrdinalNumber>1</OrdinalNumber>
        <SerialNumber>US1830R009</SerialNumber>
        <Type>2</Type>
        <StoredDataType>8</StoredDataType>
        <Delay>0</Delay>
        <Vendor>1</Vendor>
    </Device>
</Devices>
