# Supplementary material for: Spermacoce alata Aubl. Essential Oil: Chemical Composition, In Vitro Antioxidant Activity, and Inhibitory Effects of Acetylcholinesterase, α-Glucosidase and β-Lactamase
Source: Molecules. 2024 Jun 16;29(12):2869. doi: 10.3390/molecules29122869 (PMC11206966; doi:10.3390/molecules29122869)
Supplement: Supplementary file 1 [file molecules-29-02869-s001.zip › EO2304.D/AcqData/sample_info.xml]

<SampleInfo>
  <Version>1.0</Version>
  <Field>
    <Name>Dilution</Name>
    <DisplayName>稀释</DisplayName>
    <Value>1</Value>
    <DataType>8</DataType>
    <Units>
    </Units>
  </Field>
  <Field>
    <Name>Inj Vol (µl)</Name>
    <DisplayName>Inj Vol (µl)</DisplayName>
    <Value>0.3</Value>
    <DataType>8</DataType>
    <Units>
    </Units>
  </Field>
  <Field>
    <Name>Wt/Vol</Name>
    <DisplayName>Wt/Vol</DisplayName>
    <Value>0</Value>
    <DataType>8</DataType>
    <Units>
    </Units>
  </Field>
  <Field>
    <Name>Sample ID</Name>
    <DisplayName>样品 ID</DisplayName>
    <Value>
    </Value>
    <DataType>8</DataType>
    <Units>
    </Units>
  </Field>
  <Field>
    <Name>Sample Name</Name>
    <DisplayName>样品名称</DisplayName>
    <Value>Sample 5</Value>
    <DataType>8</DataType>
    <Units>
    </Units>
  </Field>
  <Field>
    <Name>Sample Position</Name>
    <DisplayName>样品位置</DisplayName>
    <Value>5</Value>
    <DataType>8</DataType>
    <Units>
    </Units>
  </Field>
  <Field>
    <Name>Sample Type</Name>
    <DisplayName>样品类型</DisplayName>
    <Value>
    </Value>
    <DataType>8</DataType>
    <Units>
    </Units>
  </Field>
  <Field>
    <Name>Data File</Name>
    <DisplayName>数据文件</DisplayName>
    <Value>D:\MassHunter\GCMS\1\data\做样\1204-2\EO2304.D</Value>
    <DataType>8</DataType>
    <Units>
    </Units>
  </Field>
  <Field>
    <Name>Method</Name>
    <DisplayName>方法</DisplayName>
    <Value>D:\MassHunter\GCMS\1\methods\2023\2023做样-2.M</Value>
    <DataType>8</DataType>
    <Units>
    </Units>
  </Field>
  <Field>
    <Name>Override DA Method</Name>
    <DisplayName>覆盖 DA 方法</DisplayName>
    <Value>
    </Value>
    <DataType>8</DataType>
    <Units>
    </Units>
  </Field>
  <Field>
    <Name>Level Name</Name>
    <DisplayName>级别名称</DisplayName>
    <Value>
    </Value>
    <DataType>8</DataType>
    <Units>
    </Units>
  </Field>
  <Field>
    <Name>Comment</Name>
    <DisplayName>注释</DisplayName>
    <Value>
    </Value>
    <DataType>8</DataType>
    <Units>
    </Units>
  </Field>
  <Field>
    <Name>Balance Override</Name>
    <DisplayName>平衡覆盖</DisplayName>
    <Value>
    </Value>
    <DataType>8</DataType>
    <Units>
    </Units>
  </Field>
  <Field>
    <Name>Barcode</Name>
    <DisplayName>条形码</DisplayName>
    <Value>
    </Value>
    <DataType>8</DataType>
    <Units>
    </Units>
  </Field>
  <Field>
    <Name>Equilib Time (min)</Name>
    <DisplayName>平衡时间（min）</DisplayName>
    <Value>0.3</Value>
    <DataType>8</DataType>
    <Units>
    </Units>
  </Field>
  <Field>
    <Name>Plate Code</Name>
    <DisplayName>样品盘代码</DisplayName>
    <Value>
    </Value>
    <DataType>8</DataType>
    <Units>
    </Units>
  </Field>
  <Field>
    <Name>Plate Position</Name>
    <DisplayName>样品盘位置</DisplayName>
    <Value>
    </Value>
    <DataType>8</DataType>
    <Units>
    </Units>
  </Field>
  <Field>
    <Name>Rack Code</Name>
    <DisplayName>样品架代码</DisplayName>
    <Value>
    </Value>
    <DataType>8</DataType>
    <Units>
    </Units>
  </Field>
  <Field>
    <Name>Rack Position</Name>
    <DisplayName>样品架位置</DisplayName>
    <Value>
    </Value>
    <DataType>8</DataType>
    <Units>
    </Units>
  </Field>
  <Field>
    <Name>1326728065</Name>
    <DisplayName>预期条形码</DisplayName>
    <Value>
    </Value>
    <DataType>8</DataType>
    <Units>
    </Units>
  </Field>
  <Field>
    <Name>21724255398</Name>
    <DisplayName>样品量</DisplayName>
    <Value>
    </Value>
    <DataType>8</DataType>
    <Units>
    </Units>
  </Field>
  <Field>
    <Name>31500313329</Name>
    <DisplayName>双进样体积</DisplayName>
    <Value>0.3</Value>
    <DataType>8</DataType>
    <Units>
    </Units>
  </Field>
  <Field>
    <Name>4592801660</Name>
    <DisplayName>调谐文件</DisplayName>
    <Value>atune.u</Value>
    <DataType>8</DataType>
    <Units>
    </Units>
  </Field>
  <Field>
    <Name>51525944708</Name>
    <DisplayName>调谐路径</DisplayName>
    <Value>D:\MassHunter\GCMS\1\5977\</Value>
    <DataType>8</DataType>
    <Units>
    </Units>
  </Field>
  <Field>
    <Name>6803642065</Name>
    <DisplayName>调谐日期时间</DisplayName>
    <Value>2023-10-08T13:32:22+08:00</Value>
    <DataType>8</DataType>
    <Units>
    </Units>
  </Field>
  <Field>
    <Name>71456871016</Name>
    <DisplayName>MS固件版本</DisplayName>
    <Value>6.00.34</Value>
    <DataType>8</DataType>
    <Units>
    </Units>
  </Field>
  <Field>
    <Name>OperatorName</Name>
    <DisplayName>操作者名字</DisplayName>
    <Value>
    </Value>
    <DataType>8</DataType>
    <Units>
    </Units>
  </Field>
  <Field>
    <Name>AcqTime</Name>
    <DisplayName>采集时间</DisplayName>
    <Value>2023-12-04T19:03:27.2911509+08:00</Value>
    <DataType>8</DataType>
    <Units>
    </Units>
  </Field>
  <Field>
    <Name>SampleLockedRunMode</Name>
    <DisplayName>样品锁定运行模式</DisplayName>
    <Value>False</Value>
    <DataType>8</DataType>
    <Units>
    </Units>
  </Field>
  <Field>
    <Name>RunCompletedFlag</Name>
    <DisplayName>运行已完成标记</DisplayName>
    <Value>True</Value>
    <DataType>8</DataType>
    <Units>
    </Units>
  </Field>
  <Field>
    <Name>InstrumentName</Name>
    <DisplayName>仪器名称</DisplayName>
    <Value>GCMS</Value>
    <DataType>8</DataType>
    <Units>
    </Units>
  </Field>
</SampleInfo>
