# Supplementary material for: Spermacoce alata Aubl. Essential Oil: Chemical Composition, In Vitro Antioxidant Activity, and Inhibitory Effects of Acetylcholinesterase, α-Glucosidase and β-Lactamase
Source: Molecules. 2024 Jun 16;29(12):2869. doi: 10.3390/molecules29122869 (PMC11206966; doi:10.3390/molecules29122869)
Supplement: Supplementary file 1 [file molecules-29-02869-s001.zip › EO2304.D/checksum.xml]

<?xml version="1.0" encoding="utf-8"?>
<!--Checksum file.-->
<Checksum SchemaVersion="2" ALGO_VERSION="1">
  <MAIN HASHCODE="58-50-47-28-BB-1A-67-BA-8F-A7-72-C3-72-9B-B1-BB-D6-42-4E-EB-46-A3-2A-7B-57-11-84-9F-C0-81-72-B5-D1-0A-97-28-0E-D2-AB-04-B0-AC-45-AD-44-21-DC-00-E7-86-0F-22-FF-81-5C-9E-55-F9-2D-F5-49-67-C4-D9">
    <Folder name="AcqData">F9-81-F9-3A-48-B8-6D-38-DF-9A-BC-30-7A-36-7A-6F-1F-30-31-A1-69-10-10-A8-F8-CD-70-CE-B1-00-35-AD-FB-3F-F3-44-03-0B-BC-EC-9C-23-9D-3C-03-7E-0A-7B-D8-31-7B-50-93-C3-60-D4-C7-C9-10-C5-03-42-FC-1A</Folder>
  </MAIN>
</Checksum>
