# Supplementary material for: Spermacoce alata Aubl. Essential Oil: Chemical Composition, In Vitro Antioxidant Activity, and Inhibitory Effects of Acetylcholinesterase, α-Glucosidase and β-Lactamase
Source: Molecules. 2024 Jun 16;29(12):2869. doi: 10.3390/molecules29122869 (PMC11206966; doi:10.3390/molecules29122869)
Supplement: Supplementary file 1 [file molecules-29-02869-s001.zip › EO2304.D/GC.ini]

[7890 DriverItem]
gc.fw=B.02.05.1
gc.sn=CN18303152
gc.ready=3
gc.status=1
ALS.fr.present=1
ALS.fr.syringe=10
ALS.fr.volume=0.3
ALS.bk.present=0
ALS.bk.syringe=-1.79769313486232E+308
ALS.bk.volume=-1.79769313486232E+308
ALS.tray.present=1
ALS.bcr.present=0
gc.runlength=45.3333333333333
gc.runtime=45.3326906166621
gc.postrun=0
gc.posttime=-1.79769313486232E+308
gc.pressureunits=1
Oven.T.state=1
Oven.T.actual=255.6331247
Oven.T.setpoint=50
oven.T.ramp=50,50,4,6,280,3
inlet.fr.T.state=1
inlet.fr.T.actual=249.998776
inlet.fr.T.setpoint=250
inlet.fr.column=1
inlet.bk.T.state=-1.79769313486232E+308
inlet.bk.T.actual=-1.79769313486232E+308
inlet.bk.T.setpoint=-1.79769313486232E+308
inlet.bk.column=-1.79769313486232E+308
inlet.fr.gas=He
inlet.fr.p.actual=1485763
inlet.fr.f.actual=-0.02067299579
inlet.fr.mode=SPLITLESS
inlet.fr.splitratio=100
inlet.bk.gas=!HW Item is not supported
inlet.bk.p.actual=-1.79769313486232E+308
inlet.bk.f.actual=-1.79769313486232E+308
inlet.bk.mode=!HW Item is not supported
inlet.bk.splitratio=-1.79769313486232E+308
Column.1.F.actual=1.170970825
Column.2.F.actual=0
Column.3.F.actual=0
Column.4.F.actual=0
Column.5.F.actual=0
Column.6.F.actual=0
column.1.L=30
column.1.D=0.00025
column.1.t=2.5E-07
column.1.max=325
column.1.name=Agilent 19091S-433UI
column.1.type=HP-5ms Ultra Inert
column.2.L=0
column.2.D=0
column.2.t=0
column.2.max=325
column.2.name= 
column.3.L=25
column.3.D=0.00032
column.3.t=0
column.3.max=450
column.3.name= 
column.4.L=25
column.4.D=0.00032
column.4.t=0
column.4.max=450
column.4.name= 
column.5.L=25
column.5.D=0.00032
column.5.t=0
column.5.max=450
column.5.name= 
column.6.L=25
column.6.D=0.00032
column.6.t=0
column.6.max=450
column.6.name= 
Column.1.description.Present=true
Column.1.description.NominalLength=30
Column.1.description.NominalDiameter=0.00025
Column.1.description.FilmThickness=2.5E-07
Column.1.description.InletConnection=FRONT_INLET
Column.1.description.OutletConnection=VACUUM
Column.1.description.CalculatedLength=30
Column.1.description.CalculatedDiameter=0.00025
Column.1.description.CalibrationMode=UNCALIBRATED
Column.1.description.CalibrationDateTime=2000-01-02T00:00:00
Column.1.description.ColumnMaxTemp=325
Column.1.description.Name=Agilent 19091S-433UI
Column.1.description.Type=HP-5ms Ultra Inert
Column.1.description.SerialNumber=""
Column.2.description.Present=false
Column.2.description.NominalLength=0
Column.2.description.NominalDiameter=0
Column.2.description.FilmThickness=0
Column.2.description.InletConnection=NONE
Column.2.description.OutletConnection=NONE
Column.2.description.CalculatedLength=0
Column.2.description.CalculatedDiameter=0
Column.2.description.CalibrationMode=UNCALIBRATED
Column.2.description.CalibrationDateTime=2000-01-02T00:00:00
Column.2.description.ColumnMaxTemp=325
Column.2.description.Name= 
Column.2.description.Type=""
Column.2.description.SerialNumber=""
Column.3.description.Present=true
Column.3.description.NominalLength=25
Column.3.description.NominalDiameter=0.00032
Column.3.description.FilmThickness=0
Column.3.description.InletConnection=NONE
Column.3.description.OutletConnection=NONE
Column.3.description.CalculatedLength=25
Column.3.description.CalculatedDiameter=0.00032
Column.3.description.CalibrationMode=UNCALIBRATED
Column.3.description.CalibrationDateTime=2000-01-02T00:00:00
Column.3.description.ColumnMaxTemp=450
Column.3.description.Name= 
Column.3.description.Type=""
Column.3.description.SerialNumber=""
Column.4.description.Present=true
Column.4.description.NominalLength=25
Column.4.description.NominalDiameter=0.00032
Column.4.description.FilmThickness=0
Column.4.description.InletConnection=NONE
Column.4.description.OutletConnection=NONE
Column.4.description.CalculatedLength=25
Column.4.description.CalculatedDiameter=0.00032
Column.4.description.CalibrationMode=UNCALIBRATED
Column.4.description.CalibrationDateTime=2000-01-02T00:00:00
Column.4.description.ColumnMaxTemp=450
Column.4.description.Name= 
Column.4.description.Type=""
Column.4.description.SerialNumber=""
Column.5.description.Present=true
Column.5.description.NominalLength=25
Column.5.description.NominalDiameter=0.00032
Column.5.description.FilmThickness=0
Column.5.description.InletConnection=NONE
Column.5.description.OutletConnection=NONE
Column.5.description.CalculatedLength=25
Column.5.description.CalculatedDiameter=0.00032
Column.5.description.CalibrationMode=UNCALIBRATED
Column.5.description.CalibrationDateTime=2000-01-02T00:00:00
Column.5.description.ColumnMaxTemp=450
Column.5.description.Name= 
Column.5.description.Type=""
Column.5.description.SerialNumber=""
Column.6.description.Present=true
Column.6.description.NominalLength=25
Column.6.description.NominalDiameter=0.00032
Column.6.description.FilmThickness=0
Column.6.description.InletConnection=NONE
Column.6.description.OutletConnection=NONE
Column.6.description.CalculatedLength=25
Column.6.description.CalculatedDiameter=0.00032
Column.6.description.CalibrationMode=UNCALIBRATED
Column.6.description.CalibrationDateTime=2000-01-02T00:00:00
Column.6.description.ColumnMaxTemp=450
Column.6.description.Name= 
Column.6.description.Type=""
Column.6.description.SerialNumber=""
det.fr.T.state=-1.79769313486232E+308
det.fr.T.setpoint=-1.79769313486232E+308
det.fr.T.actual=-1.79769313486232E+308
det.fr.Signal.actual=-1.79769313486232E+308
det.fr.Fuel.actual=-1.79769313486232E+308
det.fr.Utility.actual=-1.79769313486232E+308
det.fr.makeup.actual=-1.79769313486232E+308
det.bk.T.state=-1.79769313486232E+308
det.bk.T.setpoint=-1.79769313486232E+308
det.bk.T.actual=-1.79769313486232E+308
det.bk.Signal.actual=-1.79769313486232E+308
det.bk.Fuel.actual=-1.79769313486232E+308
det.bk.Utility.actual=-1.79769313486232E+308
det.bk.makeup.actual=-1.79769313486232E+308
det.aux.T.state=-1.79769313486232E+308
det.aux.T.setpoint=-1.79769313486232E+308
det.aux.T.actual=-1.79769313486232E+308
det.aux.Signal.actual=-1.79769313486232E+308
det.aux.Fuel.actual=-1.79769313486232E+308
det.aux.Utility.actual=-1.79769313486232E+308
det.aux.makeup.actual=-1.79769313486232E+308
det.4th.T.state=-1.79769313486232E+308
det.4th.T.setpoint=-1.79769313486232E+308
det.4th.T.actual=-1.79769313486232E+308
det.4th.Signal.actual=-1.79769313486232E+308
det.4th.Fuel.actual=-1.79769313486232E+308
det.4th.Utility.actual=-1.79769313486232E+308
det.4th.makeup.actual=-1.79769313486232E+308
AuxH.1.T.state=-1.79769313486232E+308
AuxH.1.T.type=-1.79769313486232E+308
AuxH.1.T.actual=-1.79769313486232E+308
AuxH.1.T.setpoint=-1.79769313486232E+308
AuxH.2.T.state=1
AuxH.2.T.type=-1.79769313486232E+308
AuxH.2.T.actual=280.0295537
AuxH.2.T.setpoint=280
AuxH.3.T.state=-1.79769313486232E+308
AuxH.3.T.type=-1.79769313486232E+308
AuxH.3.T.actual=-1.79769313486232E+308
AuxH.3.T.setpoint=-1.79769313486232E+308
rtlpressure=602811.069434047
rtlpressure.1=602811.069434047
rtlpressure.2=-1.79769313486232E+308
rtlpressure.3=-1.79769313486232E+308
rtlpressure.4=-1.79769313486232E+308
rtlpressure.5=-1.79769313486232E+308
rtlpressure.6=-1.79769313486232E+308
Valve.1.state=0
Valve.2.state=0
Valve.3.state=0
Valve.4.state=0
Valve.5.state=0
Valve.6.state=0
Valve.7.state=0
Valve.8.state=0
APC.1.A.P.actual=-1.79769313486232E+308
APC.1.B.P.actual=-1.79769313486232E+308
APC.1.C.P.actual=-1.79769313486232E+308
APC.2.A.P.actual=-1.79769313486232E+308
APC.2.B.P.actual=-1.79769313486232E+308
APC.2.C.P.actual=-1.79769313486232E+308
APC.3.A.P.actual=-1.79769313486232E+308
APC.3.B.P.actual=-1.79769313486232E+308
APC.3.C.P.actual=-1.79769313486232E+308
APC.1.A.P.setpoint=-1.79769313486232E+308
APC.1.B.P.setpoint=-1.79769313486232E+308
APC.1.C.P.setpoint=-1.79769313486232E+308
APC.2.A.P.setpoint=-1.79769313486232E+308
APC.2.B.P.setpoint=-1.79769313486232E+308
APC.2.C.P.setpoint=-1.79769313486232E+308
APC.3.A.P.setpoint=-1.79769313486232E+308
APC.3.B.P.setpoint=-1.79769313486232E+308
APC.3.C.P.setpoint=-1.79769313486232E+308
APC.1.A.gas=!HW Item is not supported
APC.1.B.gas=!HW Item is not supported
APC.1.C.gas=!HW Item is not supported
APC.2.A.gas=!HW Item is not supported
APC.2.B.gas=!HW Item is not supported
APC.2.C.gas=!HW Item is not supported
APC.3.A.gas=!HW Item is not supported
APC.3.B.gas=!HW Item is not supported
APC.3.C.gas=!HW Item is not supported
pcm.1.a.P.setpoint=-1.79769313486232E+308
pcm.1.b.P.setpoint=-1.79769313486232E+308
pcm.2.a.P.setpoint=-1.79769313486232E+308
pcm.2.b.P.setpoint=-1.79769313486232E+308
pcm.3.a.P.setpoint=-1.79769313486232E+308
pcm.3.b.P.setpoint=-1.79769313486232E+308
pcm.1.a.P.actual=-1.79769313486232E+308
pcm.1.b.P.actual=-1.79769313486232E+308
pcm.2.a.P.actual=-1.79769313486232E+308
pcm.2.b.P.actual=-1.79769313486232E+308
pcm.3.a.P.actual=-1.79769313486232E+308
pcm.3.b.P.actual=-1.79769313486232E+308
pcm.1.a.F.actual=-1.79769313486232E+308
pcm.1.b.F.actual=-1.79769313486232E+308
pcm.2.a.F.actual=-1.79769313486232E+308
pcm.2.b.F.actual=-1.79769313486232E+308
pcm.3.a.F.actual=-1.79769313486232E+308
pcm.3.b.F.actual=-1.79769313486232E+308
pcm.1.a.gas=-1.79769313486232E+308
pcm.1.b.gas=-1.79769313486232E+308
pcm.2.a.gas=-1.79769313486232E+308
pcm.2.b.gas=-1.79769313486232E+308
pcm.3.a.gas=-1.79769313486232E+308
pcm.3.b.gas=-1.79769313486232E+308
AuxP.1.P.actual=-1.79769313486232E+308
AuxP.2.P.actual=-1.79769313486232E+308
AuxP.3.P.actual=-1.79769313486232E+308
AuxP.4.P.actual=-1.79769313486232E+308
AuxP.5.P.actual=-1.79769313486232E+308
AuxP.6.P.actual=-1.79769313486232E+308
AuxP.7.P.actual=-1.79769313486232E+308
AuxP.8.P.actual=-1.79769313486232E+308
AuxP.9.P.actual=-1.79769313486232E+308
²ÎÊýÃû: APC.3.C.gas
²ÎÊýÃû: APC.3.B.gas
²ÎÊýÃû: APC.3.A.gas
²ÎÊýÃû: APC.2.C.gas
²ÎÊýÃû: APC.2.B.gas
²ÎÊýÃû: APC.2.A.gas
²ÎÊýÃû: APC.1.C.gas
²ÎÊýÃû: APC.1.B.gas
²ÎÊýÃû: APC.1.A.gas
²ÎÊýÃû: inlet.bk.mode
²ÎÊýÃû: inlet.bk.gas
