# Supplementary material for: Spermacoce alata Aubl. Essential Oil: Chemical Composition, In Vitro Antioxidant Activity, and Inhibitory Effects of Acetylcholinesterase, α-Glucosidase and β-Lactamase
Source: Molecules. 2024 Jun 16;29(12):2869. doi: 10.3390/molecules29122869 (PMC11206966; doi:10.3390/molecules29122869)
Supplement: Supplementary file 1 [file molecules-29-02869-s001.zip › EO2304.D/PRE_POST.INI]

[POSTRUN]
SOURCE=MS
Application=MassHunter GC/MS Acquisition  B.07.06.2704  18-Jul-2017  Copyright ? 1989-2017 Agilent Technologies, Inc.
Date=Mon Dec 04 19:48:49 2023
SampleAmount=0
Multiplier=1
SmartCard=AGILENT TECHNOLOGIES,5977,US1830R009,6.00.34
serial_n=US1830R009
acqmode=0
TuneName=atune.u
TunePath=D:\MassHunter\GCMS\1\5977\
TuneDate= 8 Oct 2023   1:32 pm
CImode=0
CIpolarity=0
SourceTemp=230
QuadTemp=150
Pressure=-1.00E+00
Matrix=1
InitialAmt=1
FinalAmt=1
PrimaryFile=\data.ms
PrimaryType=hgfile
DataRecord=REV2:PARAFIT3
SourceConf=101
Observedm1=69.0218575728967
Observedm2=219.006908426339
Observedm3=502.020847567363
Instrument Name=GCMS
controller=Top Sequence
[Scan Parameters]
scanstart1=4
lowmass1=25
highmass1=500
[TuneValues]
massgain=43
massoffset=-24
amugain=2327
amuoffset=136.9375
dcpolarity=0
emission=34.592541048648
electron=70.0073246658121
emvolts=1325.94762863944
ACTUAL_EMVOLTS=1463.5
GAIN FACTOR= 1.00
entrance_lens=22.6722032242306
filament=1
ionfocus=90.3308509339519
repeller=27.7276370406544
entlensoffset=13.0710535954096
[MS_Faults]
NUM_MS_Faults=0
[firmware]
MSSC=6.00.34
BSP=1.2/27.16T
HTTP=0.1
LUI=04.32A.20160325
[Type]
Type=1
MHAcq=1
[Sequence]
_methpath$=D:\MassHunter\GCMS\1\methods\2023\
_methfile$=2023×öÑù-2.M
SeqFileName=D:\MassHunter\GCMS\1\sequence\2023\2023×öÑù.sequence.xml
[HW Config]
Smartcard=SC3.3 (SC33,40.0,32M,0K,64M,0x3722)
Sideboard=5975HI_SIDEBOARD
Log Amplifier=LOG02,114,52,2,CAL,r418050833
Vacuum Pump=TURBO_PUMP
Vacuum Guage=NO_VGAUGE
CI Flow Control=NO_FCB
HES Driver PCA=SRC_PCA_TYPE_UNK
[Factors]
Mist=20
Scan=NORM
A/Ds=16.00
AVG.=1
Samp=4
Step=0.03
Filter=Mass:ISTD
Qual=PARAFIT3
SimSampPer=16
Madly=800,9
5975NoiseReduction=1
5975EMSaver=-1
LagFactors=-0.0285:8e-05:0
tbyrst=40
mbyrst=40
tdomain=COEF,1.000000
mdomain=-0.005964,-0.016017,0.008343,0.108516,0.247621
[GainCoefficients]
Squared_=24.3872336625936
Linear__=39.4691521124914
Constant=656.408866488375
[Injection]
Tower=0
F. SyringeVolume=10
F. MethodVolume=0.3
F. OverrideVolume=0
R. SyringeVolume=0
R. MethodVolume=0
R. OverrideVolume=0
Maxvial-1=150
Maxvial-2=0
Maxvial-3=0
method specified sample prep=<none>
[FC_VGauge]
CI=NO_FCB
Gauge=NO_VGAUGE
[Compliance]
_iscompliant=0
_isRandR=0
_isSecureFS=0
_isSecureRemoteFS=0
