# Supplementary material for: Spermacoce alata Aubl. Essential Oil: Chemical Composition, In Vitro Antioxidant Activity, and Inhibitory Effects of Acetylcholinesterase, α-Glucosidase and β-Lactamase
Source: Molecules. 2024 Jun 16;29(12):2869. doi: 10.3390/molecules29122869 (PMC11206966; doi:10.3390/molecules29122869)
Supplement: Supplementary file 1 [file molecules-29-02869-s001.zip › EO2304.D/Results/Qual/Version4/deanwhite202311.m/DaMethod/Qual/qualitative.xml]

<Method>
    <Parameter id="MethodName">
        <Value>deanwhite202311.m</Value>
    </Parameter>
    <Parameter id="OriginalMethodLocation">
        <Value>InMemoryMethod</Value>
    </Parameter>
    <Parameter id="ExactCopyOfOriginal">
        <Value>true</Value>
    </Parameter>
    <Parameter id="factoryInstalledMethod">
        <Value>false</Value>
    </Parameter>
    <Parameter id="VersionNumber">
        <Value>9001</Value>
        <Limits />
        <XUnits>Unspecified</XUnits>
        <DataValueType>Unspecified</DataValueType>
        <PrecisionType>DigitsAfterDecimal</PrecisionType>
        <PrecisionDigits>2</PrecisionDigits>
        <ConversionSupport>None</ConversionSupport>
    </Parameter>
    <Method>
        <ParameterSet usagekey="DAReportCommand" displayName="自动化报告选项" assembly="" class="Agilent.MassSpectrometry.DataAnalysis.PSetReportCommand">
            <Parameters>
                <Parameter id="UseDefaultFilename">
                    <DisplayName>在数据文件位置上自动生成文件夹</DisplayName>
                    <Value>true</Value>
                </Parameter>
                <Parameter id="ReportDestination">
                    <DisplayName>报告目标文件</DisplayName>
                    <Value>Print</Value>
                </Parameter>
                <Parameter id="DestinationPath">
                    <DisplayName>打印机名称:</DisplayName>
                    <Value>&lt;缺省&gt;</Value>
                </Parameter>
                <Parameter id="ResultsToInclude">
                    <DisplayName>要包括的结果:</DisplayName>
                    <Value>HighlightedResults</Value>
                </Parameter>
                <Parameter id="SpectralPeakLimit">
                    <DisplayName>质谱峰的最大数:</DisplayName>
                    <Value>10</Value>
                    <Limits>
                        <Minimum type="Inclusive">1</Minimum>
                        <Maximum type="Inclusive">9223372036854775807</Maximum>
                    </Limits>
                    <XUnits>Unspecified</XUnits>
                    <DataValueType>Unspecified</DataValueType>
                    <PrecisionType>DigitsAfterDecimal</PrecisionType>
                    <PrecisionDigits>0</PrecisionDigits>
                    <ConversionSupport>None</ConversionSupport>
                </Parameter>
                <Parameter id="SpectralPeakLimitFlag">
                    <DisplayName>限制质谱峰:</DisplayName>
                    <Value>false</Value>
                </Parameter>
                <Parameter id="OnlyVisibleColumns">
                    <DisplayName>仅限可见的列</DisplayName>
                    <Value>true</Value>
                </Parameter>
                <Parameter id="ShowOverlayedSignals">
                    <DisplayName>显示叠加信号</DisplayName>
                    <Value>false</Value>
                </Parameter>
                <Parameter id="ChromagtogramAnchoredMode">
                    <DisplayName>色谱图锚定模式</DisplayName>
                    <Value>false</Value>
                </Parameter>
                <Parameter id="UseBlockingCall">
                    <DisplayName>使用阻塞呼叫</DisplayName>
                    <Value>true</Value>
                </Parameter>
                <Parameter id="ReportContents">
                    <DisplayName>报告内容</DisplayName>
                    <Value>AllDataItems</Value>
                </Parameter>
                <Parameter id="DataItemID">
                    <Value>-1</Value>
                    <Limits>
                        <Minimum type="Inclusive">-1</Minimum>
                        <Maximum type="Inclusive">9223372036854775807</Maximum>
                    </Limits>
                    <XUnits>Unspecified</XUnits>
                    <DataValueType>Unspecified</DataValueType>
                    <PrecisionType>DigitsAfterDecimal</PrecisionType>
                    <PrecisionDigits>0</PrecisionDigits>
                    <ConversionSupport>None</ConversionSupport>
                </Parameter>
                <Parameter id="SelectedTemplate">
                    <DisplayName>选定的模板</DisplayName>
                    <Value>Single Analysis</Value>
                </Parameter>
                <Parameter id="OverwriteExistingData">
                    <DisplayName>覆盖现有数据</DisplayName>
                    <Value>false</Value>
                </Parameter>
                <Parameter id="TopPlotID">
                    <Value>-1</Value>
                    <Limits>
                        <Minimum type="Inclusive">-1</Minimum>
                        <Maximum type="Inclusive">9223372036854775807</Maximum>
                    </Limits>
                    <XUnits>Unspecified</XUnits>
                    <DataValueType>Unspecified</DataValueType>
                    <PrecisionType>DigitsAfterDecimal</PrecisionType>
                    <PrecisionDigits>0</PrecisionDigits>
                    <ConversionSupport>None</ConversionSupport>
                </Parameter>
                <Parameter id="ColumnNames">
                    <DisplayName>列名称</DisplayName>
                    <Default />
                    <Value />
                </Parameter>
                <Parameter id="SortingColumnNames">
                    <DisplayName>排序列名称</DisplayName>
                    <Default />
                    <Value />
                </Parameter>
                <Parameter id="SortingOrder">
                    <DisplayName>排序次序</DisplayName>
                    <Default />
                    <Value />
                </Parameter>
                <Parameter id="Delimiter">
                    <DisplayName>分隔符</DisplayName>
                    <Value>,</Value>
                </Parameter>
                <Parameter id="Counter">
                    <Value>0</Value>
                    <Limits>
                        <Minimum type="Inclusive">0</Minimum>
                        <Maximum type="Inclusive">9223372036854775807</Maximum>
                    </Limits>
                    <XUnits>Unspecified</XUnits>
                    <DataValueType>Unspecified</DataValueType>
                    <PrecisionType>DigitsAfterDecimal</PrecisionType>
                    <PrecisionDigits>0</PrecisionDigits>
                    <ConversionSupport>None</ConversionSupport>
                </Parameter>
                <Parameter id="MouseTool">
                    <DisplayName>MouseTool</DisplayName>
                    <Value>RangeSelection</Value>
                </Parameter>
            </Parameters>
        </ParameterSet>
        <ParameterSet usagekey="MaximumEntropyChromPeakFilters" displayName="最大熵峰过滤器设置" assembly="" class="Agilent.MassSpectrometry.DataAnalysis.PSetChromPeakFilter">
            <Parameters>
                <Parameter id="PeakFilter">
                    <Value>MaximumCount, SignalToNoiseThreshold</Value>
                </Parameter>
                <Parameter id="PeakAreaAbsThreshold">
                    <DisplayName>峰面积（counts）&gt;=  </DisplayName>
                    <Value>10000</Value>
                    <Limits>
                        <Minimum type="Inclusive">0</Minimum>
                    </Limits>
                    <XUnits>Abundance</XUnits>
                    <DataValueType>Response</DataValueType>
                    <PrecisionType>DigitsAfterDecimal</PrecisionType>
                    <PrecisionDigits>0</PrecisionDigits>
                    <ConversionSupport>None</ConversionSupport>
                </Parameter>
                <Parameter id="PeakAreaPctUnits">
                    <DisplayName>峰面积 (%) &gt;= </DisplayName>
                    <Value>1</Value>
                    <Limits>
                        <Minimum type="Inclusive">0</Minimum>
                        <Maximum type="Inclusive">100</Maximum>
                    </Limits>
                    <XUnits>Abundance</XUnits>
                    <DataValueType>Response</DataValueType>
                    <PrecisionType>DigitsAfterDecimal</PrecisionType>
                    <PrecisionDigits>3</PrecisionDigits>
                    <ConversionSupport>None</ConversionSupport>
                </Parameter>
                <Parameter id="PeakHeightAbsThreshold">
                    <DisplayName>峰高（counts）&gt;= </DisplayName>
                    <Value>10000</Value>
                    <Limits>
                        <Minimum type="Inclusive">0</Minimum>
                    </Limits>
                    <XUnits>Abundance</XUnits>
                    <DataValueType>Response</DataValueType>
                    <PrecisionType>DigitsAfterDecimal</PrecisionType>
                    <PrecisionDigits>0</PrecisionDigits>
                    <ConversionSupport>None</ConversionSupport>
                </Parameter>
                <Parameter id="PeakHeightPctThreshold">
                    <DisplayName>峰高 (%) &gt;= </DisplayName>
                    <Value>5</Value>
                    <Limits>
                        <Minimum type="Inclusive">0</Minimum>
                        <Maximum type="Inclusive">100</Maximum>
                    </Limits>
                    <XUnits>Abundance</XUnits>
                    <DataValueType>Response</DataValueType>
                    <PrecisionType>DigitsAfterDecimal</PrecisionType>
                    <PrecisionDigits>3</PrecisionDigits>
                    <ConversionSupport>None</ConversionSupport>
                </Parameter>
                <Parameter id="MaximumPeakCount">
                    <DisplayName>数量上限:</DisplayName>
                    <Value>100</Value>
                    <Limits>
                        <Minimum type="Exclusive">0</Minimum>
                    </Limits>
                    <XUnits>Unspecified</XUnits>
                    <DataValueType>Unspecified</DataValueType>
                    <PrecisionType>DigitsAfterDecimal</PrecisionType>
                    <PrecisionDigits>0</PrecisionDigits>
                    <ConversionSupport>None</ConversionSupport>
                </Parameter>
                <Parameter id="DisplayThreshold">
                    <Value>0</Value>
                    <Limits>
                        <Minimum type="Inclusive">0</Minimum>
                    </Limits>
                    <XUnits>Abundance</XUnits>
                    <DataValueType>Response</DataValueType>
                    <PrecisionType>DigitsAfterDecimal</PrecisionType>
                    <PrecisionDigits>2</PrecisionDigits>
                    <ConversionSupport>None</ConversionSupport>
                </Parameter>
                <Parameter id="SNRThreshold">
                    <Value>30</Value>
                    <Limits>
                        <Minimum type="Inclusive">0</Minimum>
                    </Limits>
                    <XUnits>Unspecified</XUnits>
                    <DataValueType>Unspecified</DataValueType>
                    <PrecisionType>DigitsAfterDecimal</PrecisionType>
                    <PrecisionDigits>1</PrecisionDigits>
                    <ConversionSupport>None</ConversionSupport>
                </Parameter>
                <Parameter id="InterimSumObjectCount">
                    <Value>1</Value>
                    <Limits>
                        <Minimum type="Inclusive">1</Minimum>
                    </Limits>
                    <XUnits>Unspecified</XUnits>
                    <DataValueType>Unspecified</DataValueType>
                    <PrecisionType>DigitsAfterDecimal</PrecisionType>
                    <PrecisionDigits>0</PrecisionDigits>
                    <ConversionSupport>None</ConversionSupport>
                </Parameter>
                <Parameter id="FilterOnHeight">
                    <Value>false</Value>
                </Parameter>
                <Parameter id="PerformFragmentAnnotation">
                    <DisplayName>用分子式标注碎片质谱峰</DisplayName>
                    <Value>false</Value>
                </Parameter>
                <Parameter id="PerformFormulaAnnotationForNonFragments">
                    <DisplayName>为非碎片离子（未知）生成分子式</DisplayName>
                    <Value>false</Value>
                </Parameter>
            </Parameters>
            <AllowHeightFilters>true</AllowHeightFilters>
            <AllowAreaFilters>true</AllowAreaFilters>
            <UsedForFragmentFormulaAnnotation>false</UsedForFragmentFormulaAnnotation>
        </ParameterSet>
        <ParameterSet usagekey="LibrarySearch" displayName="谱库检索设置" assembly="" class="Agilent.MassSpectrometry.DataAnalysis.PSetLibrarySearch">
            <Parameters>
                <Parameter id="SpectralLibraryPath">
                    <DisplayName>质谱图谱库路径:</DisplayName>
                    <Value />
                </Parameter>
                <Parameter id="MinMZ">
                    <DisplayName>最小 m/z:</DisplayName>
                    <Value>30</Value>
                    <Limits>
                        <Minimum type="Inclusive">0</Minimum>
                    </Limits>
                    <XUnits>Unspecified</XUnits>
                    <DataValueType>Unspecified</DataValueType>
                    <PrecisionType>DigitsAfterDecimal</PrecisionType>
                    <PrecisionDigits>2</PrecisionDigits>
                    <ConversionSupport>None</ConversionSupport>
                </Parameter>
                <Parameter id="MinMatchScore">
                    <DisplayName>最低匹配分数:</DisplayName>
                    <Value>50</Value>
                    <Limits>
                        <Minimum type="Inclusive">0</Minimum>
                        <Maximum type="Inclusive">100</Maximum>
                    </Limits>
                    <XUnits>Unspecified</XUnits>
                    <DataValueType>Unspecified</DataValueType>
                    <PrecisionType>DigitsAfterDecimal</PrecisionType>
                    <PrecisionDigits>2</PrecisionDigits>
                    <ConversionSupport>None</ConversionSupport>
                </Parameter>
                <Parameter id="MaxHitCount">
                    <DisplayName>每个化合物的最大匹配数</DisplayName>
                    <Value>10</Value>
                    <Limits>
                        <Minimum type="Inclusive">0</Minimum>
                        <Maximum type="Inclusive">100</Maximum>
                    </Limits>
                    <XUnits>Unspecified</XUnits>
                    <DataValueType>Unspecified</DataValueType>
                    <PrecisionType>DigitsAfterDecimal</PrecisionType>
                    <PrecisionDigits>0</PrecisionDigits>
                    <ConversionSupport>None</ConversionSupport>
                </Parameter>
                <Parameter id="RTMatchPenalty">
                    <DisplayName>RT 匹配罚分</DisplayName>
                    <Value>Gaussian</Value>
                </Parameter>
                <Parameter id="StandardDeviation">
                    <DisplayName>标准偏差</DisplayName>
                    <Value>0.1</Value>
                    <Limits>
                        <Minimum type="Inclusive">0</Minimum>
                    </Limits>
                    <XUnits>Unspecified</XUnits>
                    <DataValueType>Unspecified</DataValueType>
                    <PrecisionType>DigitsAfterDecimal</PrecisionType>
                    <PrecisionDigits>2</PrecisionDigits>
                    <ConversionSupport>None</ConversionSupport>
                </Parameter>
                <Parameter id="RTRangeNoPenalty">
                    <DisplayName>无罚分 RT 范围</DisplayName>
                    <Value>0</Value>
                    <Limits>
                        <Minimum type="Inclusive">0</Minimum>
                    </Limits>
                    <XUnits>Unspecified</XUnits>
                    <DataValueType>Unspecified</DataValueType>
                    <PrecisionType>DigitsAfterDecimal</PrecisionType>
                    <PrecisionDigits>2</PrecisionDigits>
                    <ConversionSupport>None</ConversionSupport>
                </Parameter>
                <Parameter id="RTRange">
                    <DisplayName>RT 范围</DisplayName>
                    <Value>0.1</Value>
                    <Limits>
                        <Minimum type="Inclusive">0</Minimum>
                    </Limits>
                    <XUnits>Unspecified</XUnits>
                    <DataValueType>Unspecified</DataValueType>
                    <PrecisionType>DigitsAfterDecimal</PrecisionType>
                    <PrecisionDigits>2</PrecisionDigits>
                    <ConversionSupport>None</ConversionSupport>
                </Parameter>
                <Parameter id="UseRTMatch">
                    <DisplayName>使用 RT 匹配(.L, .xml)</DisplayName>
                    <Value>false</Value>
                </Parameter>
                <Parameter id="UseRIMatch">
                    <DisplayName>适用 RI 匹配</DisplayName>
                    <Value>false</Value>
                </Parameter>
                <Parameter id="UseMaxHitCount">
                    <DisplayName>限制为最佳</DisplayName>
                    <Value>true</Value>
                </Parameter>
                <Parameter id="RTCalibrationFile">
                    <DisplayName>RT - RI转换校正文件: </DisplayName>
                    <Value />
                </Parameter>
                <Parameter id="RTPenalty">
                    <DisplayName>RT 不匹配罚分类型</DisplayName>
                    <Value>Additive</Value>
                </Parameter>
                <Parameter id="MaxRTPenalty">
                    <DisplayName>最大 RT 惩罚值:</DisplayName>
                    <Value>20</Value>
                    <Limits>
                        <Minimum type="Inclusive">0</Minimum>
                    </Limits>
                    <XUnits>Unspecified</XUnits>
                    <DataValueType>Unspecified</DataValueType>
                    <PrecisionType>DigitsAfterDecimal</PrecisionType>
                    <PrecisionDigits>2</PrecisionDigits>
                    <ConversionSupport>None</ConversionSupport>
                </Parameter>
                <Parameter id="SingleMzExpansionMode">
                    <DisplayName>m/z 扩展:</DisplayName>
                    <Value>AsymmetricMz</Value>
                </Parameter>
                <Parameter id="SingleMzWidth">
                    <DisplayName>单一 m/z 峰宽</DisplayName>
                    <Value>0.5</Value>
                    <Limits>
                        <Minimum type="Inclusive">0</Minimum>
                    </Limits>
                    <XUnits>Thompsons</XUnits>
                    <DataValueType>MassToCharge</DataValueType>
                    <PrecisionType>DigitsAfterDecimal</PrecisionType>
                    <PrecisionDigits>1</PrecisionDigits>
                    <ConversionSupport>PrecisionOnly</ConversionSupport>
                </Parameter>
                <Parameter id="SinglePpmWidth">
                    <DisplayName>单 ppm 峰宽</DisplayName>
                    <Value>100</Value>
                    <Limits>
                        <Minimum type="Inclusive">0.01</Minimum>
                        <Maximum type="Inclusive">1000</Maximum>
                    </Limits>
                    <XUnits>Unspecified</XUnits>
                    <DataValueType>Unspecified</DataValueType>
                    <PrecisionType>DigitsAfterDecimal</PrecisionType>
                    <PrecisionDigits>1</PrecisionDigits>
                    <ConversionSupport>None</ConversionSupport>
                </Parameter>
                <Parameter id="AsymmetricMzWidthLow">
                    <DisplayName>不对称 m/z 峰宽下限</DisplayName>
                    <Value>0.3</Value>
                    <Limits>
                        <Minimum type="Inclusive">0</Minimum>
                        <Maximum type="Inclusive">10</Maximum>
                    </Limits>
                    <XUnits>Thompsons</XUnits>
                    <DataValueType>MassToCharge</DataValueType>
                    <PrecisionType>DigitsAfterDecimal</PrecisionType>
                    <PrecisionDigits>1</PrecisionDigits>
                    <ConversionSupport>PrecisionOnly</ConversionSupport>
                </Parameter>
                <Parameter id="AsymmetricMzWidthHigh">
                    <DisplayName>不对称 m/z 峰宽上限</DisplayName>
                    <Value>0.7</Value>
                    <Limits>
                        <Minimum type="Inclusive">0</Minimum>
                        <Maximum type="Inclusive">10</Maximum>
                    </Limits>
                    <XUnits>Thompsons</XUnits>
                    <DataValueType>MassToCharge</DataValueType>
                    <PrecisionType>DigitsAfterDecimal</PrecisionType>
                    <PrecisionDigits>1</PrecisionDigits>
                    <ConversionSupport>PrecisionOnly</ConversionSupport>
                </Parameter>
                <Parameter id="NISTCompatibility">
                    <DisplayName>调整分数</DisplayName>
                    <Value>false</Value>
                </Parameter>
                <Parameter id="EnablePrefiltering">
                    <DisplayName>启用筛选</DisplayName>
                    <Value>true</Value>
                </Parameter>
                <ParameterSet usagekey="PSetMultipleLibrarySearchParameters" assembly="" class="Agilent.MassSpectrometry.DataAnalysis.PSetMultipleLibrarySearchParameters">
                    <Parameters>
                        <OrderIndex>1</OrderIndex>
                        <ParameterSet usagekey="1" displayName="" assembly="" class="Agilent.MassSpectrometry.DataAnalysis.PSetLibrarySearchParameters">
                            <Parameters>
                                <Parameter id="RTMatchPenalty">
                                    <DisplayName>RT 匹配罚分</DisplayName>
                                    <Value>Gaussian</Value>
                                </Parameter>
                                <Parameter id="StandardDeviation">
                                    <DisplayName>标准偏差</DisplayName>
                                    <Value>0.1</Value>
                                    <Limits>
                                        <Minimum type="Inclusive">0</Minimum>
                                    </Limits>
                                    <XUnits>Unspecified</XUnits>
                                    <DataValueType>Unspecified</DataValueType>
                                    <PrecisionType>DigitsAfterDecimal</PrecisionType>
                                    <PrecisionDigits>2</PrecisionDigits>
                                    <ConversionSupport>None</ConversionSupport>
                                </Parameter>
                                <Parameter id="RTRangeNoPenalty">
                                    <DisplayName>无罚分 RT 范围</DisplayName>
                                    <Value>0</Value>
                                    <Limits>
                                        <Minimum type="Inclusive">0</Minimum>
                                    </Limits>
                                    <XUnits>Unspecified</XUnits>
                                    <DataValueType>Unspecified</DataValueType>
                                    <PrecisionType>DigitsAfterDecimal</PrecisionType>
                                    <PrecisionDigits>2</PrecisionDigits>
                                    <ConversionSupport>None</ConversionSupport>
                                </Parameter>
                                <Parameter id="RTRange">
                                    <DisplayName>RT 范围</DisplayName>
                                    <Value>0.1</Value>
                                    <Limits>
                                        <Minimum type="Inclusive">0</Minimum>
                                    </Limits>
                                    <XUnits>Unspecified</XUnits>
                                    <DataValueType>Unspecified</DataValueType>
                                    <PrecisionType>DigitsAfterDecimal</PrecisionType>
                                    <PrecisionDigits>2</PrecisionDigits>
                                    <ConversionSupport>None</ConversionSupport>
                                </Parameter>
                                <Parameter id="UseRTMatch">
                                    <DisplayName>使用 RT 匹配(.L, .xml)</DisplayName>
                                    <Value>false</Value>
                                </Parameter>
                                <Parameter id="RTCalibrationFile">
                                    <DisplayName>RT - RI转换校正文件: </DisplayName>
                                    <Value />
                                </Parameter>
                                <Parameter id="RTPenalty">
                                    <DisplayName>RT 不匹配罚分类型</DisplayName>
                                    <Value>Additive</Value>
                                </Parameter>
                                <Parameter id="MaxRTPenalty">
                                    <DisplayName>最大 RT 惩罚值:</DisplayName>
                                    <Value>20</Value>
                                    <Limits>
                                        <Minimum type="Inclusive">0</Minimum>
                                    </Limits>
                                    <XUnits>Unspecified</XUnits>
                                    <DataValueType>Unspecified</DataValueType>
                                    <PrecisionType>DigitsAfterDecimal</PrecisionType>
                                    <PrecisionDigits>2</PrecisionDigits>
                                    <ConversionSupport>None</ConversionSupport>
                                </Parameter>
                                <Parameter id="SingleMzExpansionMode">
                                    <DisplayName>m/z 扩展:</DisplayName>
                                    <Value>AsymmetricMz</Value>
                                </Parameter>
                                <Parameter id="SingleMzWidth">
                                    <DisplayName>单一 m/z 峰宽</DisplayName>
                                    <Value>0.5</Value>
                                    <Limits>
                                        <Minimum type="Inclusive">0</Minimum>
                                    </Limits>
                                    <XUnits>Thompsons</XUnits>
                                    <DataValueType>MassToCharge</DataValueType>
                                    <PrecisionType>DigitsAfterDecimal</PrecisionType>
                                    <PrecisionDigits>5</PrecisionDigits>
                                    <ConversionSupport>PrecisionOnly</ConversionSupport>
                                </Parameter>
                                <Parameter id="SinglePpmWidth">
                                    <DisplayName>单 ppm 峰宽</DisplayName>
                                    <Value>100</Value>
                                    <Limits>
                                        <Minimum type="Inclusive">10</Minimum>
                                        <Maximum type="Inclusive">1000</Maximum>
                                    </Limits>
                                    <XUnits>Unspecified</XUnits>
                                    <DataValueType>Unspecified</DataValueType>
                                    <PrecisionType>DigitsAfterDecimal</PrecisionType>
                                    <PrecisionDigits>1</PrecisionDigits>
                                    <ConversionSupport>None</ConversionSupport>
                                </Parameter>
                                <Parameter id="AsymmetricMzWidthLow">
                                    <DisplayName>不对称 m/z 峰宽下限</DisplayName>
                                    <Value>0.3</Value>
                                    <Limits>
                                        <Minimum type="Inclusive">0</Minimum>
                                        <Maximum type="Inclusive">10</Maximum>
                                    </Limits>
                                    <XUnits>Thompsons</XUnits>
                                    <DataValueType>MassToCharge</DataValueType>
                                    <PrecisionType>DigitsAfterDecimal</PrecisionType>
                                    <PrecisionDigits>5</PrecisionDigits>
                                    <ConversionSupport>PrecisionOnly</ConversionSupport>
                                </Parameter>
                                <Parameter id="AsymmetricMzWidthHigh">
                                    <DisplayName>不对称 m/z 峰宽上限</DisplayName>
                                    <Value>0.7</Value>
                                    <Limits>
                                        <Minimum type="Inclusive">0</Minimum>
                                        <Maximum type="Inclusive">10</Maximum>
                                    </Limits>
                                    <XUnits>Thompsons</XUnits>
                                    <DataValueType>MassToCharge</DataValueType>
                                    <PrecisionType>DigitsAfterDecimal</PrecisionType>
                                    <PrecisionDigits>5</PrecisionDigits>
                                    <ConversionSupport>PrecisionOnly</ConversionSupport>
                                </Parameter>
                                <Parameter id="NISTCompatibility">
                                    <DisplayName>调整分数</DisplayName>
                                    <Value>true</Value>
                                </Parameter>
                                <Parameter id="EnablePrefiltering">
                                    <DisplayName>启用筛选</DisplayName>
                                    <Value>false</Value>
                                </Parameter>
                                <Parameter id="SearchMethod">
                                    <DisplayName>检索方法</DisplayName>
                                    <Value>Reverse</Value>
                                </Parameter>
                                <Parameter id="MinForwardMatchScore">
                                    <DisplayName>最低正向匹配分数:</DisplayName>
                                    <Value>25</Value>
                                    <Limits>
                                        <Minimum type="Inclusive">0</Minimum>
                                        <Maximum type="Inclusive">100</Maximum>
                                    </Limits>
                                    <XUnits>Unspecified</XUnits>
                                    <DataValueType>MatchScore</DataValueType>
                                    <PrecisionType>DigitsAfterDecimal</PrecisionType>
                                    <PrecisionDigits>2</PrecisionDigits>
                                    <ConversionSupport>None</ConversionSupport>
                                </Parameter>
                                <Parameter id="MinReverseMatchScore">
                                    <DisplayName>最低逆向匹配分数:</DisplayName>
                                    <Value>50</Value>
                                    <Limits>
                                        <Minimum type="Inclusive">0</Minimum>
                                        <Maximum type="Inclusive">100</Maximum>
                                    </Limits>
                                    <XUnits>Unspecified</XUnits>
                                    <DataValueType>MatchScore</DataValueType>
                                    <PrecisionType>DigitsAfterDecimal</PrecisionType>
                                    <PrecisionDigits>2</PrecisionDigits>
                                    <ConversionSupport>None</ConversionSupport>
                                </Parameter>
                                <Parameter id="ExcludePrecursorInReverseScore">
                                    <Value>true</Value>
                                </Parameter>
                            </Parameters>
                        </ParameterSet>
                        <OrderIndex>2</OrderIndex>
                        <ParameterSet usagekey="2" displayName="" assembly="" class="Agilent.MassSpectrometry.DataAnalysis.PSetLibrarySearchParameters">
                            <Parameters>
                                <Parameter id="RTMatchPenalty">
                                    <DisplayName>RT 匹配罚分</DisplayName>
                                    <Value>Gaussian</Value>
                                </Parameter>
                                <Parameter id="StandardDeviation">
                                    <DisplayName>标准偏差</DisplayName>
                                    <Value>0.1</Value>
                                    <Limits>
                                        <Minimum type="Inclusive">0</Minimum>
                                    </Limits>
                                    <XUnits>Unspecified</XUnits>
                                    <DataValueType>Unspecified</DataValueType>
                                    <PrecisionType>DigitsAfterDecimal</PrecisionType>
                                    <PrecisionDigits>2</PrecisionDigits>
                                    <ConversionSupport>None</ConversionSupport>
                                </Parameter>
                                <Parameter id="RTRangeNoPenalty">
                                    <DisplayName>无罚分 RT 范围</DisplayName>
                                    <Value>0</Value>
                                    <Limits>
                                        <Minimum type="Inclusive">0</Minimum>
                                    </Limits>
                                    <XUnits>Unspecified</XUnits>
                                    <DataValueType>Unspecified</DataValueType>
                                    <PrecisionType>DigitsAfterDecimal</PrecisionType>
                                    <PrecisionDigits>2</PrecisionDigits>
                                    <ConversionSupport>None</ConversionSupport>
                                </Parameter>
                                <Parameter id="RTRange">
                                    <DisplayName>RT 范围</DisplayName>
                                    <Value>0.1</Value>
                                    <Limits>
                                        <Minimum type="Inclusive">0</Minimum>
                                    </Limits>
                                    <XUnits>Unspecified</XUnits>
                                    <DataValueType>Unspecified</DataValueType>
                                    <PrecisionType>DigitsAfterDecimal</PrecisionType>
                                    <PrecisionDigits>2</PrecisionDigits>
                                    <ConversionSupport>None</ConversionSupport>
                                </Parameter>
                                <Parameter id="UseRTMatch">
                                    <DisplayName>使用 RT 匹配(.L, .xml)</DisplayName>
                                    <Value>false</Value>
                                </Parameter>
                                <Parameter id="RTCalibrationFile">
                                    <DisplayName>RT - RI转换校正文件: </DisplayName>
                                    <Value />
                                </Parameter>
                                <Parameter id="RTPenalty">
                                    <DisplayName>RT 不匹配罚分类型</DisplayName>
                                    <Value>Additive</Value>
                                </Parameter>
                                <Parameter id="MaxRTPenalty">
                                    <DisplayName>最大 RT 惩罚值:</DisplayName>
                                    <Value>20</Value>
                                    <Limits>
                                        <Minimum type="Inclusive">0</Minimum>
                                    </Limits>
                                    <XUnits>Unspecified</XUnits>
                                    <DataValueType>Unspecified</DataValueType>
                                    <PrecisionType>DigitsAfterDecimal</PrecisionType>
                                    <PrecisionDigits>2</PrecisionDigits>
                                    <ConversionSupport>None</ConversionSupport>
                                </Parameter>
                                <Parameter id="SingleMzExpansionMode">
                                    <DisplayName>m/z 扩展:</DisplayName>
                                    <Value>AsymmetricMz</Value>
                                </Parameter>
                                <Parameter id="SingleMzWidth">
                                    <DisplayName>单一 m/z 峰宽</DisplayName>
                                    <Value>0.5</Value>
                                    <Limits>
                                        <Minimum type="Inclusive">0</Minimum>
                                    </Limits>
                                    <XUnits>Thompsons</XUnits>
                                    <DataValueType>MassToCharge</DataValueType>
                                    <PrecisionType>DigitsAfterDecimal</PrecisionType>
                                    <PrecisionDigits>5</PrecisionDigits>
                                    <ConversionSupport>PrecisionOnly</ConversionSupport>
                                </Parameter>
                                <Parameter id="SinglePpmWidth">
                                    <DisplayName>单 ppm 峰宽</DisplayName>
                                    <Value>100</Value>
                                    <Limits>
                                        <Minimum type="Inclusive">10</Minimum>
                                        <Maximum type="Inclusive">1000</Maximum>
                                    </Limits>
                                    <XUnits>Unspecified</XUnits>
                                    <DataValueType>Unspecified</DataValueType>
                                    <PrecisionType>DigitsAfterDecimal</PrecisionType>
                                    <PrecisionDigits>1</PrecisionDigits>
                                    <ConversionSupport>None</ConversionSupport>
                                </Parameter>
                                <Parameter id="AsymmetricMzWidthLow">
                                    <DisplayName>不对称 m/z 峰宽下限</DisplayName>
                                    <Value>0.3</Value>
                                    <Limits>
                                        <Minimum type="Inclusive">0</Minimum>
                                        <Maximum type="Inclusive">10</Maximum>
                                    </Limits>
                                    <XUnits>Thompsons</XUnits>
                                    <DataValueType>MassToCharge</DataValueType>
                                    <PrecisionType>DigitsAfterDecimal</PrecisionType>
                                    <PrecisionDigits>5</PrecisionDigits>
                                    <ConversionSupport>PrecisionOnly</ConversionSupport>
                                </Parameter>
                                <Parameter id="AsymmetricMzWidthHigh">
                                    <DisplayName>不对称 m/z 峰宽上限</DisplayName>
                                    <Value>0.7</Value>
                                    <Limits>
                                        <Minimum type="Inclusive">0</Minimum>
                                        <Maximum type="Inclusive">10</Maximum>
                                    </Limits>
                                    <XUnits>Thompsons</XUnits>
                                    <DataValueType>MassToCharge</DataValueType>
                                    <PrecisionType>DigitsAfterDecimal</PrecisionType>
                                    <PrecisionDigits>5</PrecisionDigits>
                                    <ConversionSupport>PrecisionOnly</ConversionSupport>
                                </Parameter>
                                <Parameter id="NISTCompatibility">
                                    <DisplayName>调整分数</DisplayName>
                                    <Value>true</Value>
                                </Parameter>
                                <Parameter id="EnablePrefiltering">
                                    <DisplayName>启用筛选</DisplayName>
                                    <Value>false</Value>
                                </Parameter>
                                <Parameter id="SearchMethod">
                                    <DisplayName>检索方法</DisplayName>
                                    <Value>Reverse</Value>
                                </Parameter>
                                <Parameter id="MinForwardMatchScore">
                                    <DisplayName>最低正向匹配分数:</DisplayName>
                                    <Value>25</Value>
                                    <Limits>
                                        <Minimum type="Inclusive">0</Minimum>
                                        <Maximum type="Inclusive">100</Maximum>
                                    </Limits>
                                    <XUnits>Unspecified</XUnits>
                                    <DataValueType>MatchScore</DataValueType>
                                    <PrecisionType>DigitsAfterDecimal</PrecisionType>
                                    <PrecisionDigits>2</PrecisionDigits>
                                    <ConversionSupport>None</ConversionSupport>
                                </Parameter>
                                <Parameter id="MinReverseMatchScore">
                                    <DisplayName>最低逆向匹配分数:</DisplayName>
                                    <Value>70</Value>
                                    <Limits>
                                        <Minimum type="Inclusive">0</Minimum>
                                        <Maximum type="Inclusive">100</Maximum>
                                    </Limits>
                                    <XUnits>Unspecified</XUnits>
                                    <DataValueType>MatchScore</DataValueType>
                                    <PrecisionType>DigitsAfterDecimal</PrecisionType>
                                    <PrecisionDigits>2</PrecisionDigits>
                                    <ConversionSupport>None</ConversionSupport>
                                </Parameter>
                                <Parameter id="ExcludePrecursorInReverseScore">
                                    <Value>true</Value>
                                </Parameter>
                            </Parameters>
                        </ParameterSet>
                        <OrderIndex>3</OrderIndex>
                        <ParameterSet usagekey="3" displayName="" assembly="" class="Agilent.MassSpectrometry.DataAnalysis.PSetLibrarySearchParameters">
                            <Parameters>
                                <Parameter id="RTMatchPenalty">
                                    <DisplayName>RT 匹配罚分</DisplayName>
                                    <Value>Gaussian</Value>
                                </Parameter>
                                <Parameter id="StandardDeviation">
                                    <DisplayName>标准偏差</DisplayName>
                                    <Value>0.1</Value>
                                    <Limits>
                                        <Minimum type="Inclusive">0</Minimum>
                                    </Limits>
                                    <XUnits>Unspecified</XUnits>
                                    <DataValueType>Unspecified</DataValueType>
                                    <PrecisionType>DigitsAfterDecimal</PrecisionType>
                                    <PrecisionDigits>2</PrecisionDigits>
                                    <ConversionSupport>None</ConversionSupport>
                                </Parameter>
                                <Parameter id="RTRangeNoPenalty">
                                    <DisplayName>无罚分 RT 范围</DisplayName>
                                    <Value>0</Value>
                                    <Limits>
                                        <Minimum type="Inclusive">0</Minimum>
                                    </Limits>
                                    <XUnits>Unspecified</XUnits>
                                    <DataValueType>Unspecified</DataValueType>
                                    <PrecisionType>DigitsAfterDecimal</PrecisionType>
                                    <PrecisionDigits>2</PrecisionDigits>
                                    <ConversionSupport>None</ConversionSupport>
                                </Parameter>
                                <Parameter id="RTRange">
                                    <DisplayName>RT 范围</DisplayName>
                                    <Value>0.1</Value>
                                    <Limits>
                                        <Minimum type="Inclusive">0</Minimum>
                                    </Limits>
                                    <XUnits>Unspecified</XUnits>
                                    <DataValueType>Unspecified</DataValueType>
                                    <PrecisionType>DigitsAfterDecimal</PrecisionType>
                                    <PrecisionDigits>2</PrecisionDigits>
                                    <ConversionSupport>None</ConversionSupport>
                                </Parameter>
                                <Parameter id="UseRTMatch">
                                    <DisplayName>使用 RT 匹配(.L, .xml)</DisplayName>
                                    <Value>false</Value>
                                </Parameter>
                                <Parameter id="RTCalibrationFile">
                                    <DisplayName>RT - RI转换校正文件: </DisplayName>
                                    <Value />
                                </Parameter>
                                <Parameter id="RTPenalty">
                                    <DisplayName>RT 不匹配罚分类型</DisplayName>
                                    <Value>Additive</Value>
                                </Parameter>
                                <Parameter id="MaxRTPenalty">
                                    <DisplayName>最大 RT 惩罚值:</DisplayName>
                                    <Value>20</Value>
                                    <Limits>
                                        <Minimum type="Inclusive">0</Minimum>
                                    </Limits>
                                    <XUnits>Unspecified</XUnits>
                                    <DataValueType>Unspecified</DataValueType>
                                    <PrecisionType>DigitsAfterDecimal</PrecisionType>
                                    <PrecisionDigits>2</PrecisionDigits>
                                    <ConversionSupport>None</ConversionSupport>
                                </Parameter>
                                <Parameter id="SingleMzExpansionMode">
                                    <DisplayName>m/z 扩展:</DisplayName>
                                    <Value>AsymmetricMz</Value>
                                </Parameter>
                                <Parameter id="SingleMzWidth">
                                    <DisplayName>单一 m/z 峰宽</DisplayName>
                                    <Value>0.5</Value>
                                    <Limits>
                                        <Minimum type="Inclusive">0</Minimum>
                                    </Limits>
                                    <XUnits>Thompsons</XUnits>
                                    <DataValueType>MassToCharge</DataValueType>
                                    <PrecisionType>DigitsAfterDecimal</PrecisionType>
                                    <PrecisionDigits>5</PrecisionDigits>
                                    <ConversionSupport>PrecisionOnly</ConversionSupport>
                                </Parameter>
                                <Parameter id="SinglePpmWidth">
                                    <DisplayName>单 ppm 峰宽</DisplayName>
                                    <Value>100</Value>
                                    <Limits>
                                        <Minimum type="Inclusive">10</Minimum>
                                        <Maximum type="Inclusive">1000</Maximum>
                                    </Limits>
                                    <XUnits>Unspecified</XUnits>
                                    <DataValueType>Unspecified</DataValueType>
                                    <PrecisionType>DigitsAfterDecimal</PrecisionType>
                                    <PrecisionDigits>1</PrecisionDigits>
                                    <ConversionSupport>None</ConversionSupport>
                                </Parameter>
                                <Parameter id="AsymmetricMzWidthLow">
                                    <DisplayName>不对称 m/z 峰宽下限</DisplayName>
                                    <Value>0.3</Value>
                                    <Limits>
                                        <Minimum type="Inclusive">0</Minimum>
                                        <Maximum type="Inclusive">10</Maximum>
                                    </Limits>
                                    <XUnits>Thompsons</XUnits>
                                    <DataValueType>MassToCharge</DataValueType>
                                    <PrecisionType>DigitsAfterDecimal</PrecisionType>
                                    <PrecisionDigits>5</PrecisionDigits>
                                    <ConversionSupport>PrecisionOnly</ConversionSupport>
                                </Parameter>
                                <Parameter id="AsymmetricMzWidthHigh">
                                    <DisplayName>不对称 m/z 峰宽上限</DisplayName>
                                    <Value>0.7</Value>
                                    <Limits>
                                        <Minimum type="Inclusive">0</Minimum>
                                        <Maximum type="Inclusive">10</Maximum>
                                    </Limits>
                                    <XUnits>Thompsons</XUnits>
                                    <DataValueType>MassToCharge</DataValueType>
                                    <PrecisionType>DigitsAfterDecimal</PrecisionType>
                                    <PrecisionDigits>5</PrecisionDigits>
                                    <ConversionSupport>PrecisionOnly</ConversionSupport>
                                </Parameter>
                                <Parameter id="NISTCompatibility">
                                    <DisplayName>调整分数</DisplayName>
                                    <Value>true</Value>
                                </Parameter>
                                <Parameter id="EnablePrefiltering">
                                    <DisplayName>启用筛选</DisplayName>
                                    <Value>false</Value>
                                </Parameter>
                                <Parameter id="SearchMethod">
                                    <DisplayName>检索方法</DisplayName>
                                    <Value>Reverse</Value>
                                </Parameter>
                                <Parameter id="MinForwardMatchScore">
                                    <DisplayName>最低正向匹配分数:</DisplayName>
                                    <Value>25</Value>
                                    <Limits>
                                        <Minimum type="Inclusive">0</Minimum>
                                        <Maximum type="Inclusive">100</Maximum>
                                    </Limits>
                                    <XUnits>Unspecified</XUnits>
                                    <DataValueType>MatchScore</DataValueType>
                                    <PrecisionType>DigitsAfterDecimal</PrecisionType>
                                    <PrecisionDigits>2</PrecisionDigits>
                                    <ConversionSupport>None</ConversionSupport>
                                </Parameter>
                                <Parameter id="MinReverseMatchScore">
                                    <DisplayName>最低逆向匹配分数:</DisplayName>
                                    <Value>70</Value>
                                    <Limits>
                                        <Minimum type="Inclusive">0</Minimum>
                                        <Maximum type="Inclusive">100</Maximum>
                                    </Limits>
                                    <XUnits>Unspecified</XUnits>
                                    <DataValueType>MatchScore</DataValueType>
                                    <PrecisionType>DigitsAfterDecimal</PrecisionType>
                                    <PrecisionDigits>2</PrecisionDigits>
                                    <ConversionSupport>None</ConversionSupport>
                                </Parameter>
                                <Parameter id="ExcludePrecursorInReverseScore">
                                    <Value>true</Value>
                                </Parameter>
                            </Parameters>
                        </ParameterSet>
                        <OrderIndex>4</OrderIndex>
                        <ParameterSet usagekey="4" displayName="" assembly="" class="Agilent.MassSpectrometry.DataAnalysis.PSetLibrarySearchParameters">
                            <Parameters>
                                <Parameter id="RTMatchPenalty">
                                    <DisplayName>RT 匹配罚分</DisplayName>
                                    <Value>Gaussian</Value>
                                </Parameter>
                                <Parameter id="StandardDeviation">
                                    <DisplayName>标准偏差</DisplayName>
                                    <Value>0.1</Value>
                                    <Limits>
                                        <Minimum type="Inclusive">0</Minimum>
                                    </Limits>
                                    <XUnits>Unspecified</XUnits>
                                    <DataValueType>Unspecified</DataValueType>
                                    <PrecisionType>DigitsAfterDecimal</PrecisionType>
                                    <PrecisionDigits>2</PrecisionDigits>
                                    <ConversionSupport>None</ConversionSupport>
                                </Parameter>
                                <Parameter id="RTRangeNoPenalty">
                                    <DisplayName>无罚分 RT 范围</DisplayName>
                                    <Value>0</Value>
                                    <Limits>
                                        <Minimum type="Inclusive">0</Minimum>
                                    </Limits>
                                    <XUnits>Unspecified</XUnits>
                                    <DataValueType>Unspecified</DataValueType>
                                    <PrecisionType>DigitsAfterDecimal</PrecisionType>
                                    <PrecisionDigits>2</PrecisionDigits>
                                    <ConversionSupport>None</ConversionSupport>
                                </Parameter>
                                <Parameter id="RTRange">
                                    <DisplayName>RT 范围</DisplayName>
                                    <Value>0.1</Value>
                                    <Limits>
                                        <Minimum type="Inclusive">0</Minimum>
                                    </Limits>
                                    <XUnits>Unspecified</XUnits>
                                    <DataValueType>Unspecified</DataValueType>
                                    <PrecisionType>DigitsAfterDecimal</PrecisionType>
                                    <PrecisionDigits>2</PrecisionDigits>
                                    <ConversionSupport>None</ConversionSupport>
                                </Parameter>
                                <Parameter id="UseRTMatch">
                                    <DisplayName>使用 RT 匹配(.L, .xml)</DisplayName>
                                    <Value>false</Value>
                                </Parameter>
                                <Parameter id="RTCalibrationFile">
                                    <DisplayName>RT - RI转换校正文件: </DisplayName>
                                    <Value />
                                </Parameter>
                                <Parameter id="RTPenalty">
                                    <DisplayName>RT 不匹配罚分类型</DisplayName>
                                    <Value>Additive</Value>
                                </Parameter>
                                <Parameter id="MaxRTPenalty">
                                    <DisplayName>最大 RT 惩罚值:</DisplayName>
                                    <Value>20</Value>
                                    <Limits>
                                        <Minimum type="Inclusive">0</Minimum>
                                    </Limits>
                                    <XUnits>Unspecified</XUnits>
                                    <DataValueType>Unspecified</DataValueType>
                                    <PrecisionType>DigitsAfterDecimal</PrecisionType>
                                    <PrecisionDigits>2</PrecisionDigits>
                                    <ConversionSupport>None</ConversionSupport>
                                </Parameter>
                                <Parameter id="SingleMzExpansionMode">
                                    <DisplayName>m/z 扩展:</DisplayName>
                                    <Value>AsymmetricMz</Value>
                                </Parameter>
                                <Parameter id="SingleMzWidth">
                                    <DisplayName>单一 m/z 峰宽</DisplayName>
                                    <Value>0.5</Value>
                                    <Limits>
                                        <Minimum type="Inclusive">0</Minimum>
                                    </Limits>
                                    <XUnits>Thompsons</XUnits>
                                    <DataValueType>MassToCharge</DataValueType>
                                    <PrecisionType>DigitsAfterDecimal</PrecisionType>
                                    <PrecisionDigits>5</PrecisionDigits>
                                    <ConversionSupport>PrecisionOnly</ConversionSupport>
                                </Parameter>
                                <Parameter id="SinglePpmWidth">
                                    <DisplayName>单 ppm 峰宽</DisplayName>
                                    <Value>100</Value>
                                    <Limits>
                                        <Minimum type="Inclusive">10</Minimum>
                                        <Maximum type="Inclusive">1000</Maximum>
                                    </Limits>
                                    <XUnits>Unspecified</XUnits>
                                    <DataValueType>Unspecified</DataValueType>
                                    <PrecisionType>DigitsAfterDecimal</PrecisionType>
                                    <PrecisionDigits>1</PrecisionDigits>
                                    <ConversionSupport>None</ConversionSupport>
                                </Parameter>
                                <Parameter id="AsymmetricMzWidthLow">
                                    <DisplayName>不对称 m/z 峰宽下限</DisplayName>
                                    <Value>0.3</Value>
                                    <Limits>
                                        <Minimum type="Inclusive">0</Minimum>
                                        <Maximum type="Inclusive">10</Maximum>
                                    </Limits>
                                    <XUnits>Thompsons</XUnits>
                                    <DataValueType>MassToCharge</DataValueType>
                                    <PrecisionType>DigitsAfterDecimal</PrecisionType>
                                    <PrecisionDigits>5</PrecisionDigits>
                                    <ConversionSupport>PrecisionOnly</ConversionSupport>
                                </Parameter>
                                <Parameter id="AsymmetricMzWidthHigh">
                                    <DisplayName>不对称 m/z 峰宽上限</DisplayName>
                                    <Value>0.7</Value>
                                    <Limits>
                                        <Minimum type="Inclusive">0</Minimum>
                                        <Maximum type="Inclusive">10</Maximum>
                                    </Limits>
                                    <XUnits>Thompsons</XUnits>
                                    <DataValueType>MassToCharge</DataValueType>
                                    <PrecisionType>DigitsAfterDecimal</PrecisionType>
                                    <PrecisionDigits>5</PrecisionDigits>
                                    <ConversionSupport>PrecisionOnly</ConversionSupport>
                                </Parameter>
                                <Parameter id="NISTCompatibility">
                                    <DisplayName>调整分数</DisplayName>
                                    <Value>true</Value>
                                </Parameter>
                                <Parameter id="EnablePrefiltering">
                                    <DisplayName>启用筛选</DisplayName>
                                    <Value>false</Value>
                                </Parameter>
                                <Parameter id="SearchMethod">
                                    <DisplayName>检索方法</DisplayName>
                                    <Value>Reverse</Value>
                                </Parameter>
                                <Parameter id="MinForwardMatchScore">
                                    <DisplayName>最低正向匹配分数:</DisplayName>
                                    <Value>25</Value>
                                    <Limits>
                                        <Minimum type="Inclusive">0</Minimum>
                                        <Maximum type="Inclusive">100</Maximum>
                                    </Limits>
                                    <XUnits>Unspecified</XUnits>
                                    <DataValueType>MatchScore</DataValueType>
                                    <PrecisionType>DigitsAfterDecimal</PrecisionType>
                                    <PrecisionDigits>2</PrecisionDigits>
                                    <ConversionSupport>None</ConversionSupport>
                                </Parameter>
                                <Parameter id="MinReverseMatchScore">
                                    <DisplayName>最低逆向匹配分数:</DisplayName>
                                    <Value>70</Value>
                                    <Limits>
                                        <Minimum type="Inclusive">0</Minimum>
                                        <Maximum type="Inclusive">100</Maximum>
                                    </Limits>
                                    <XUnits>Unspecified</XUnits>
                                    <DataValueType>MatchScore</DataValueType>
                                    <PrecisionType>DigitsAfterDecimal</PrecisionType>
                                    <PrecisionDigits>2</PrecisionDigits>
                                    <ConversionSupport>None</ConversionSupport>
                                </Parameter>
                                <Parameter id="ExcludePrecursorInReverseScore">
                                    <Value>true</Value>
                                </Parameter>
                            </Parameters>
                        </ParameterSet>
                    </Parameters>
                </ParameterSet>
                <Parameter id="RatioPercentUncertainty">
                    <DisplayName>比值百分比不确定性:</DisplayName>
                    <Value>40</Value>
                    <Limits>
                        <Minimum type="Inclusive">0</Minimum>
                        <Maximum type="Inclusive">100</Maximum>
                    </Limits>
                    <XUnits>Unspecified</XUnits>
                    <DataValueType>Unspecified</DataValueType>
                    <PrecisionType>DigitsAfterDecimal</PrecisionType>
                    <PrecisionDigits>2</PrecisionDigits>
                    <ConversionSupport>None</ConversionSupport>
                </Parameter>
                <Parameter id="MultipleLibSearchType">
                    <DisplayName>多谱库检索类型：</DisplayName>
                    <Value>All</Value>
                </Parameter>
                <Parameter id="MaxMZ">
                    <DisplayName>最大 m/z:</DisplayName>
                    <Value>300</Value>
                    <Limits />
                    <XUnits>Unspecified</XUnits>
                    <DataValueType>Unspecified</DataValueType>
                    <PrecisionType>DigitsAfterDecimal</PrecisionType>
                    <PrecisionDigits>2</PrecisionDigits>
                    <ConversionSupport>None</ConversionSupport>
                </Parameter>
                <Parameter id="IsAdvancedSelected">
                    <Value>true</Value>
                </Parameter>
                <Parameter id="PrecursorIonPpm">
                    <DisplayName>前级离子 m/z ppm (GC)</DisplayName>
                    <Value>10</Value>
                    <Limits>
                        <Minimum type="Inclusive">0</Minimum>
                        <Maximum type="Inclusive">1000</Maximum>
                    </Limits>
                    <XUnits>Unspecified</XUnits>
                    <DataValueType>Unspecified</DataValueType>
                    <PrecisionType>DigitsAfterDecimal</PrecisionType>
                    <PrecisionDigits>1</PrecisionDigits>
                    <ConversionSupport>None</ConversionSupport>
                </Parameter>
                <Parameter id="PrecursorIonMz">
                    <DisplayName>前级离子 m/z mDa (GC)</DisplayName>
                    <Value>2</Value>
                    <Limits>
                        <Minimum type="Inclusive">0</Minimum>
                    </Limits>
                    <XUnits>Thompsons</XUnits>
                    <DataValueType>MassToCharge</DataValueType>
                    <PrecisionType>DigitsAfterDecimal</PrecisionType>
                    <PrecisionDigits>1</PrecisionDigits>
                    <ConversionSupport>PrecisionOnly</ConversionSupport>
                </Parameter>
                <Parameter id="ProductIonPpm">
                    <DisplayName>产物离子 m/z ppm (GC)</DisplayName>
                    <Value>15</Value>
                    <Limits>
                        <Minimum type="Inclusive">0</Minimum>
                        <Maximum type="Inclusive">1000</Maximum>
                    </Limits>
                    <XUnits>Unspecified</XUnits>
                    <DataValueType>Unspecified</DataValueType>
                    <PrecisionType>DigitsAfterDecimal</PrecisionType>
                    <PrecisionDigits>1</PrecisionDigits>
                    <ConversionSupport>None</ConversionSupport>
                </Parameter>
                <Parameter id="AlwaysCalculateRI">
                    <DisplayName>总是计算 GCMS 结果的 RI</DisplayName>
                    <Value>false</Value>
                </Parameter>
            </Parameters>
        </ParameterSet>
        <ParameterSet usagekey="MultipleLibrarySelection" displayName="多谱库选择设置" assembly="" class="Agilent.MassSpectrometry.DataAnalysis.PSetMultipleLibrarySelection">
            <Parameters>
                <OrderIndex>1</OrderIndex>
                <ParameterSet usagekey="1" displayName="" assembly="" class="Agilent.MassSpectrometry.DataAnalysis.PSetLibrarySelection">
                    <Parameters>
                        <Parameter id="SpectralLibraryPath">
                            <DisplayName>质谱图谱库路径:</DisplayName>
                            <Value>#CUSTOMERHOME#\Library\NIST20.L</Value>
                        </Parameter>
                        <Parameter id="ApplyToSearchDb">
                            <DisplayName>应用于检索数据库路径</DisplayName>
                            <Value>false</Value>
                        </Parameter>
                    </Parameters>
                </ParameterSet>
                <OrderIndex>2</OrderIndex>
                <ParameterSet usagekey="2" displayName="" assembly="" class="Agilent.MassSpectrometry.DataAnalysis.PSetLibrarySelection">
                    <Parameters>
                        <Parameter id="SpectralLibraryPath">
                            <DisplayName>质谱图谱库路径:</DisplayName>
                            <Value>#CUSTOMERHOME#\PCDL\Pesticide_Example.cdb</Value>
                        </Parameter>
                        <Parameter id="ApplyToSearchDb">
                            <DisplayName>应用于检索数据库路径</DisplayName>
                            <Value>false</Value>
                        </Parameter>
                    </Parameters>
                </ParameterSet>
                <OrderIndex>3</OrderIndex>
                <ParameterSet usagekey="3" displayName="" assembly="" class="Agilent.MassSpectrometry.DataAnalysis.PSetLibrarySelection">
                    <Parameters>
                        <Parameter id="SpectralLibraryPath">
                            <DisplayName>质谱图谱库路径:</DisplayName>
                            <Value>#CUSTOMERHOME#\PCDL\Test_AM_PCDL.cdb</Value>
                        </Parameter>
                        <Parameter id="ApplyToSearchDb">
                            <DisplayName>应用于检索数据库路径</DisplayName>
                            <Value>false</Value>
                        </Parameter>
                    </Parameters>
                </ParameterSet>
                <OrderIndex>4</OrderIndex>
                <ParameterSet usagekey="4" displayName="" assembly="" class="Agilent.MassSpectrometry.DataAnalysis.PSetLibrarySelection">
                    <Parameters>
                        <Parameter id="SpectralLibraryPath">
                            <DisplayName>质谱图谱库路径:</DisplayName>
                            <Value>#CUSTOMERHOME#\PCDL\default.csv</Value>
                        </Parameter>
                        <Parameter id="ApplyToSearchDb">
                            <DisplayName>应用于检索数据库路径</DisplayName>
                            <Value>false</Value>
                        </Parameter>
                    </Parameters>
                </ParameterSet>
            </Parameters>
        </ParameterSet>
        <ParameterSet usagekey="QualWorkflowSettings" displayName="工作流程" assembly="" class="Agilent.MassSpectrometry.DataAnalysis.Qualitative.PSetQualWorkflowSettings">
            <Parameters>
                <Parameter id="QualWorkflows">
                    <DisplayName>工作流程</DisplayName>
                    <Value>UnknownIdentification</Value>
                </Parameter>
                <Parameter id="CpdMiningAlgorithm">
                    <DisplayName>化合物挖掘算法</DisplayName>
                    <Value>FindByIntegration</Value>
                </Parameter>
                <Parameter id="DoMfg">
                    <DisplayName>为每个化合物生成分子式</DisplayName>
                    <Value>false</Value>
                </Parameter>
                <Parameter id="SkipMfgForPeaksWithFormulas">
                    <DisplayName>为没有数据库匹配项的峰生成分子式</DisplayName>
                    <Value>true</Value>
                </Parameter>
                <Parameter id="LibraryPaths">
                    <DisplayName>数据库/谱库路径</DisplayName>
                    <Default />
                    <Value>
                        <String>#CUSTOMERHOME#\Library\NIST20.L</String>
                        <String>#CUSTOMERHOME#\PCDL\Pesticide_Example.cdb</String>
                        <String>#CUSTOMERHOME#\PCDL\Test_AM_PCDL.cdb</String>
                        <String>#CUSTOMERHOME#\PCDL\default.csv</String>
                    </Value>
                </Parameter>
                <Parameter id="LibraryForwardScores">
                    <DisplayName>正向分数</DisplayName>
                    <DefaultValue />
                    <Value>
                        <DoubleElementValue>25</DoubleElementValue>
                        <DoubleElementValue>25</DoubleElementValue>
                        <DoubleElementValue>25</DoubleElementValue>
                        <DoubleElementValue>25</DoubleElementValue>
                    </Value>
                    <Limits>
                        <Minimum type="Inclusive">0</Minimum>
                        <Maximum type="Inclusive">100</Maximum>
                    </Limits>
                    <XUnits>Unspecified</XUnits>
                    <DataValueType>MatchScore</DataValueType>
                    <PrecisionType>DigitsAfterDecimal</PrecisionType>
                    <PrecisionDigits>2</PrecisionDigits>
                    <ConversionSupport>None</ConversionSupport>
                </Parameter>
                <Parameter id="LibraryReverseScores">
                    <DisplayName>反向分数</DisplayName>
                    <DefaultValue />
                    <Value>
                        <DoubleElementValue>50</DoubleElementValue>
                        <DoubleElementValue>70</DoubleElementValue>
                        <DoubleElementValue>70</DoubleElementValue>
                        <DoubleElementValue>70</DoubleElementValue>
                    </Value>
                    <Limits>
                        <Minimum type="Inclusive">0</Minimum>
                        <Maximum type="Inclusive">100</Maximum>
                    </Limits>
                    <XUnits>Unspecified</XUnits>
                    <DataValueType>MatchScore</DataValueType>
                    <PrecisionType>DigitsAfterDecimal</PrecisionType>
                    <PrecisionDigits>2</PrecisionDigits>
                    <ConversionSupport>None</ConversionSupport>
                </Parameter>
                <Parameter id="DatabasePath">
                    <DisplayName>数据库路径</DisplayName>
                    <Value>#CUSTOMERHOME#\PCDL\default.csv</Value>
                </Parameter>
                <Parameter id="CefPath">
                    <DisplayName>CefPath</DisplayName>
                    <Value />
                </Parameter>
                <Parameter id="SpecifiedFormulas">
                    <DisplayName>分子式 (目标源)</DisplayName>
                    <Default />
                    <Value />
                </Parameter>
                <Parameter id="FormulaSource">
                    <DisplayName>要确认的分子式源</DisplayName>
                    <Value>Database</Value>
                </Parameter>
                <Parameter id="SearchFields">
                    <DisplayName>检索字段</DisplayName>
                    <Value>Mass, OptionalRetentionTime</Value>
                </Parameter>
                <Parameter id="AutomationScripts">
                    <DisplayName>自定义工作流程操作</DisplayName>
                    <Default />
                    <Value>
                        <String>script1</String>
                        <String>script2</String>
                    </Value>
                </Parameter>
                <Parameter id="MultipleLibSearchType">
                    <DisplayName>识别按 - 分子式生成</DisplayName>
                    <Value>All</Value>
                </Parameter>
                <Parameter id="MaxHitCount">
                    <DisplayName>每个化合物最大匹配数</DisplayName>
                    <Value>10</Value>
                    <Limits>
                        <Minimum type="Inclusive">0</Minimum>
                        <Maximum type="Inclusive">100</Maximum>
                    </Limits>
                    <XUnits>Unspecified</XUnits>
                    <DataValueType>Unspecified</DataValueType>
                    <PrecisionType>DigitsAfterDecimal</PrecisionType>
                    <PrecisionDigits>0</PrecisionDigits>
                    <ConversionSupport>None</ConversionSupport>
                </Parameter>
                <Parameter id="DoDBLibrarySearch">
                    <DisplayName>识别按 - 谱库/数据库检索</DisplayName>
                    <Value>true</Value>
                </Parameter>
                <Parameter id="ReturnAllCpds">
                    <DisplayName>仅为匹配分子式生成化合物</DisplayName>
                    <Value>false</Value>
                </Parameter>
                <Parameter id="TargetSource">
                    <DisplayName>目标源</DisplayName>
                    <Default>
                        <String>#CUSTOMERHOME#\PCDL\default.csv</String>
                    </Default>
                    <Value>
                        <String>#CUSTOMERHOME#\PCDL\default.csv</String>
                    </Value>
                </Parameter>
                <Parameter id="OverallIDScoreChoice">
                    <DisplayName>总l ID 分数选择</DisplayName>
                    <Value>IncludeLibraryAndDBSearch</Value>
                </Parameter>
                <Parameter id="AlwaysCalculateRI">
                    <DisplayName>始终计算 GC/MS 结果的 RI</DisplayName>
                    <Value>false</Value>
                </Parameter>
                <Parameter id="RTToRICalibrationFile">
                    <DisplayName>RT 至 RI</DisplayName>
                    <Value />
                </Parameter>
            </Parameters>
        </ParameterSet>
        <ParameterSet usagekey="SelectedReportStyle" displayName="报告模板" assembly="" class="Agilent.MassSpectrometry.DataAnalysis.PSetReportTemplateSelection">
            <Parameters>
                <ParameterSet usagekey="PSetAvailableReportTemplates" displayName="报告模板:  " assembly="" class="Agilent.MassSpectrometry.DataAnalysis.PSetAvailableReportTemplates">
                    <Parameters>
                        <Parameter id="Path">
                            <DisplayName>模板文件夹</DisplayName>
                            <Value>#CUSTOMERHOME#\Report Templates\Qual\10.0\zh-CN\A4</Value>
                        </Parameter>
                        <Parameter id="Engine">
                            <DisplayName>报告引擎</DisplayName>
                            <Value>RptBld</Value>
                        </Parameter>
                    </Parameters>
                </ParameterSet>
                <Parameter id="AnalysisReportTemplate">
                    <DisplayName>分析:</DisplayName>
                    <Value>AnalysisReport</Value>
                </Parameter>
                <Parameter id="AnalysisReportTemplateXSL">
                    <DisplayName>分析:</DisplayName>
                    <Value>AnalysisReport</Value>
                </Parameter>
                <Parameter id="CompoundReportTemplate">
                    <DisplayName>化合物:</DisplayName>
                    <Value>CompoundReport</Value>
                </Parameter>
                <Parameter id="CompoundReportTemplateXSL">
                    <DisplayName>化合物:</DisplayName>
                    <Value>CompoundReport</Value>
                </Parameter>
                <Parameter id="IntactProteinReportTemplate">
                    <DisplayName>完整蛋白 :</DisplayName>
                    <Value>BioConfirmProteinBiomoleculeReport</Value>
                </Parameter>
                <Parameter id="IntactProteinReportTemplateXSL">
                    <DisplayName>完整蛋白 :</DisplayName>
                    <Value>BioConfirmProteinBiomoleculeReport</Value>
                </Parameter>
                <Parameter id="ProteinDigestReportTemplate">
                    <DisplayName>蛋白质消解:</DisplayName>
                    <Value>BioConfirmProteinDigestBiomoleculeReport</Value>
                </Parameter>
                <Parameter id="ProteinDigestReportTemplateXSL">
                    <DisplayName>蛋白质消解:</DisplayName>
                    <Value>BioConfirmProteinDigestBiomoleculeReport</Value>
                </Parameter>
                <Parameter id="TargetScreeningReportTemplate">
                    <DisplayName>目标物筛选 :</DisplayName>
                    <Value>TargetCompoundScreeningReport</Value>
                </Parameter>
                <Parameter id="TargetScreeningReportTemplateXSL">
                    <DisplayName>目标物筛选 :</DisplayName>
                    <Value>TargetCompoundScreeningReport</Value>
                </Parameter>
                <Parameter id="UnknownIdentificationReportTemplate">
                    <DisplayName>化合物探索 :</DisplayName>
                    <Value>CompoundReportWithIdentificationHits</Value>
                </Parameter>
                <Parameter id="UnknownIdentificationReportTemplateXSL">
                    <DisplayName>化合物探索 :</DisplayName>
                    <Value>CompoundReportWithIdentificationHits</Value>
                </Parameter>
                <Parameter id="SamplePurityReportTemplate">
                    <DisplayName>样品纯度 :</DisplayName>
                    <Value>FormulaConfirmationReport</Value>
                </Parameter>
                <Parameter id="SamplePurityReportTemplateXSL">
                    <DisplayName>样品纯度 :</DisplayName>
                    <Value>FormulaConfirmationReport</Value>
                </Parameter>
                <Parameter id="PlotWindowReportTemplate">
                    <DisplayName>图谱窗口:</DisplayName>
                    <Value>Graphic</Value>
                </Parameter>
                <Parameter id="PlotWindowSequenceCoverageReportTemplate">
                    <DisplayName>图谱窗口:</DisplayName>
                    <Value>GraphicSequenceCoverage</Value>
                </Parameter>
                <Parameter id="RawDataReportTemplate">
                    <Value>RawData</Value>
                </Parameter>
                <Parameter id="TableWindowReportTemplate">
                    <DisplayName>表窗口:</DisplayName>
                    <Value>Table</Value>
                </Parameter>
                <Parameter id="MSTuneReportTemplate">
                    <DisplayName>MS 调谐:</DisplayName>
                    <Value>MS Tune</Value>
                </Parameter>
                <Parameter id="QualitativeMethodReportTemplate">
                    <DisplayName>定性方法:</DisplayName>
                    <Value>QualitativeMethodReport</Value>
                </Parameter>
                <Parameter id="QualitativeMethodReportTemplateXSL">
                    <DisplayName>定性方法:</DisplayName>
                    <Value>QualitativeMethodReport</Value>
                </Parameter>
                <Parameter id="AcquisitionMethodReportTemplate">
                    <DisplayName>采集方法 :</DisplayName>
                    <Value>AcqMethodReport</Value>
                </Parameter>
                <Parameter id="AnalysisReportTemplateRptBld">
                    <DisplayName>分析:</DisplayName>
                    <Value>Analysis</Value>
                </Parameter>
                <Parameter id="QualitativeMethodReportTemplateRptBld">
                    <DisplayName>定性方法:</DisplayName>
                    <Value>QualitativeMethodReport</Value>
                </Parameter>
                <Parameter id="CompoundReportTemplateRptBld">
                    <DisplayName>化合物:</DisplayName>
                    <Value>CompoundReport</Value>
                </Parameter>
                <Parameter id="IntactProteinReportTemplateRptBld">
                    <DisplayName>完整蛋白 :</DisplayName>
                    <Value>IntactProteinReport</Value>
                </Parameter>
                <Parameter id="ProteinDigestReportTemplateRptBld">
                    <DisplayName>蛋白质消解:</DisplayName>
                    <Value>ProteinDigestReport</Value>
                </Parameter>
                <Parameter id="ReleasedGlycanReportTemplateRptBld">
                    <DisplayName>游离多糖 :</DisplayName>
                    <Value>ReleasedGlycanReport</Value>
                </Parameter>
                <Parameter id="SamplePurityReportTemplateRptBld">
                    <DisplayName>样品纯度 :</DisplayName>
                    <Value>SamplePurity</Value>
                </Parameter>
                <Parameter id="TargetScreeningReportTemplateRptBld">
                    <DisplayName>目标物筛选 :</DisplayName>
                    <Value>TargetScreening</Value>
                </Parameter>
                <Parameter id="CompoundDiscoveryReportTemplateRptBld">
                    <DisplayName>化合物探索 :</DisplayName>
                    <Value>CompoundDiscovery</Value>
                </Parameter>
                <Parameter id="KeyCustomWorkflowReportTemplateRptBld">
                    <DisplayName>自定义 : </DisplayName>
                    <Value>Analysis</Value>
                </Parameter>
            </Parameters>
        </ParameterSet>
        <ParameterSet usagekey="ReportEngine" displayName="报告引擎选项" assembly="" class="Agilent.MassSpectrometry.DataAnalysis.PSetReportingType">
            <Parameters>
                <Parameter id="Engine">
                    <DisplayName>报告引擎</DisplayName>
                    <Value>RptBld</Value>
                </Parameter>
            </Parameters>
        </ParameterSet>
        <ParameterSet usagekey="CommonReportSettings" displayName="常规报告设置" assembly="" class="Agilent.MassSpectrometry.DataAnalysis.PSetCommonReportSettings">
            <Parameters>
                <Parameter id="Orientation">
                    <DisplayName>页面方向</DisplayName>
                    <Value>Portrait</Value>
                </Parameter>
                <Parameter id="PageSize">
                    <DisplayName>页面大小</DisplayName>
                    <Value>A4</Value>
                </Parameter>
                <Parameter id="LimitChromPeaks">
                    <DisplayName>色谱峰</DisplayName>
                    <Value>true</Value>
                </Parameter>
                <Parameter id="MaxChromPeaks">
                    <DisplayName>最大色谱峰数</DisplayName>
                    <Value>10</Value>
                    <Limits>
                        <Minimum type="Inclusive">1</Minimum>
                    </Limits>
                    <XUnits>Unspecified</XUnits>
                    <DataValueType>Unspecified</DataValueType>
                    <PrecisionType>DigitsAfterDecimal</PrecisionType>
                    <PrecisionDigits>0</PrecisionDigits>
                    <ConversionSupport>None</ConversionSupport>
                </Parameter>
                <Parameter id="LimitSpectrumPeaks">
                    <DisplayName>质谱峰</DisplayName>
                    <Value>true</Value>
                </Parameter>
                <Parameter id="MaxSpectrumPeaks">
                    <DisplayName>最大质谱图峰数</DisplayName>
                    <Value>10</Value>
                    <Limits>
                        <Minimum type="Inclusive">1</Minimum>
                    </Limits>
                    <XUnits>Unspecified</XUnits>
                    <DataValueType>Unspecified</DataValueType>
                    <PrecisionType>DigitsAfterDecimal</PrecisionType>
                    <PrecisionDigits>0</PrecisionDigits>
                    <ConversionSupport>None</ConversionSupport>
                </Parameter>
                <Parameter id="HideEmptyColumns">
                    <DisplayName>隐藏表中的空列</DisplayName>
                    <Value>true</Value>
                </Parameter>
                <Parameter id="ShowSampleInformation">
                    <DisplayName>显示样品信息</DisplayName>
                    <Value>true</Value>
                </Parameter>
                <Parameter id="UseUserChromPlotLimits">
                    <DisplayName>色谱图</DisplayName>
                    <Value>false</Value>
                </Parameter>
                <Parameter id="UseCpdChromPlotLimits">
                    <DisplayName>化合物色谱图</DisplayName>
                    <Value>false</Value>
                </Parameter>
                <Parameter id="UseMsSpectrumPlotLimits">
                    <DisplayName>MS 质谱图</DisplayName>
                    <Value>false</Value>
                </Parameter>
                <Parameter id="UseMsMsSpectrumPlotLimits">
                    <DisplayName>MS/MS 质谱图</DisplayName>
                    <Value>false</Value>
                </Parameter>
                <Parameter id="UseDeconvolutedSpectrumPlotLimits">
                    <DisplayName>解卷积的质谱图</DisplayName>
                    <Value>false</Value>
                </Parameter>
                <Parameter id="UseUvSpectrumPlotLimits">
                    <DisplayName>UV 光谱</DisplayName>
                    <Value>false</Value>
                </Parameter>
                <Parameter id="UserChromPlotLimits">
                    <DisplayName>色谱图</DisplayName>
                    <Value>
                        <Minimum>2</Minimum>
                        <Maximum>10</Maximum>
                        <DataUnit>Minutes</DataUnit>
                        <DataValueType>AcqTime</DataValueType>
                        <PrecisionType>DigitsAfterDecimal</PrecisionType>
                        <PrecisionDigits>3</PrecisionDigits>
                    </Value>
                    <Limits>
                        <Limits id="first">
                            <Minimum type="Exclusive">0</Minimum>
                            <Maximum type="Inclusive">999</Maximum>
                        </Limits>
                        <Limits id="second">
                            <Minimum type="Exclusive">0</Minimum>
                            <Maximum type="Inclusive">999</Maximum>
                        </Limits>
                    </Limits>
                    <ConversionSupport>PrecisionOnly</ConversionSupport>
                </Parameter>
                <Parameter id="CpdChromPlotLimits">
                    <DisplayName>化合物色谱图</DisplayName>
                    <Limits>
                        <Limits id="first">
                            <Minimum type="Exclusive">0</Minimum>
                            <Maximum type="Inclusive">999</Maximum>
                        </Limits>
                        <Limits id="second">
                            <Minimum type="Exclusive">0</Minimum>
                            <Maximum type="Inclusive">999</Maximum>
                        </Limits>
                    </Limits>
                    <ConversionSupport>PrecisionOnly</ConversionSupport>
                </Parameter>
                <Parameter id="MsSpectrumPlotLimits">
                    <DisplayName>MS 质谱图</DisplayName>
                    <Value>
                        <Minimum>100</Minimum>
                        <Maximum>1200</Maximum>
                        <DataUnit>Thompsons</DataUnit>
                        <DataValueType>MassToCharge</DataValueType>
                        <PrecisionType>DigitsAfterDecimal</PrecisionType>
                        <PrecisionDigits>1</PrecisionDigits>
                    </Value>
                    <Limits>
                        <Limits id="first">
                            <Minimum type="Exclusive">0</Minimum>
                            <Maximum type="Inclusive">20000</Maximum>
                        </Limits>
                        <Limits id="second">
                            <Minimum type="Exclusive">0</Minimum>
                            <Maximum type="Inclusive">20000</Maximum>
                        </Limits>
                    </Limits>
                    <ConversionSupport>PrecisionOnly</ConversionSupport>
                </Parameter>
                <Parameter id="MsMsSpectrumPlotLimits">
                    <DisplayName>MS/MS 质谱图</DisplayName>
                    <Limits>
                        <Limits id="first">
                            <Minimum type="Exclusive">0</Minimum>
                            <Maximum type="Inclusive">20000</Maximum>
                        </Limits>
                        <Limits id="second">
                            <Minimum type="Exclusive">0</Minimum>
                            <Maximum type="Inclusive">20000</Maximum>
                        </Limits>
                    </Limits>
                    <ConversionSupport>PrecisionOnly</ConversionSupport>
                </Parameter>
                <Parameter id="DeconvolutedSpectrumPlotLimits">
                    <DisplayName>解卷积的质谱图</DisplayName>
                    <Value>
                        <Minimum>15000</Minimum>
                        <Maximum>35000</Maximum>
                        <DataUnit>Daltons</DataUnit>
                        <DataValueType>DeconvolutedMass</DataValueType>
                        <PrecisionType>DigitsAfterDecimal</PrecisionType>
                        <PrecisionDigits>2</PrecisionDigits>
                    </Value>
                    <Limits>
                        <Limits id="first">
                            <Minimum type="Exclusive">0</Minimum>
                            <Maximum type="Inclusive">750000</Maximum>
                        </Limits>
                        <Limits id="second">
                            <Minimum type="Exclusive">0</Minimum>
                            <Maximum type="Inclusive">750000</Maximum>
                        </Limits>
                    </Limits>
                    <ConversionSupport>PrecisionOnly</ConversionSupport>
                </Parameter>
                <Parameter id="UvSpectrumPlotLimits">
                    <DisplayName>UV 光谱</DisplayName>
                    <Value>
                        <Minimum>240</Minimum>
                        <Maximum>330</Maximum>
                        <DataUnit>Nanometers</DataUnit>
                        <DataValueType>Wavelength</DataValueType>
                        <PrecisionType>DigitsAfterDecimal</PrecisionType>
                        <PrecisionDigits>0</PrecisionDigits>
                    </Value>
                    <Limits>
                        <Limits id="first">
                            <Minimum type="Inclusive">190</Minimum>
                            <Maximum type="Inclusive">1000</Maximum>
                        </Limits>
                        <Limits id="second">
                            <Minimum type="Inclusive">190</Minimum>
                            <Maximum type="Inclusive">1000</Maximum>
                        </Limits>
                    </Limits>
                    <ConversionSupport>PrecisionOnly</ConversionSupport>
                </Parameter>
                <Parameter id="LimitIdentificationHits">
                    <DisplayName>限制识别匹配数</DisplayName>
                    <Value>true</Value>
                </Parameter>
                <Parameter id="MaxIdentificationHits">
                    <Value>10</Value>
                    <Limits>
                        <Minimum type="Inclusive">1</Minimum>
                    </Limits>
                    <XUnits>Unspecified</XUnits>
                    <DataValueType>Unspecified</DataValueType>
                    <PrecisionType>DigitsAfterDecimal</PrecisionType>
                    <PrecisionDigits>0</PrecisionDigits>
                    <ConversionSupport>None</ConversionSupport>
                </Parameter>
            </Parameters>
        </ParameterSet>
        <ParameterSet usagekey="CpdProcessing" displayName="化合物自动化处理选项" assembly="" class="Agilent.MassSpectrometry.DataAnalysis.PSetCpdProcessing">
            <Parameters>
                <Parameter id="CpdMiningAlgorithm">
                    <DisplayName>化合物挖掘算法</DisplayName>
                    <Value>FindByIntegration</Value>
                </Parameter>
                <Parameter id="DoDbSearch">
                    <DisplayName>检索数据库以查找每个化合物</DisplayName>
                    <Value>true</Value>
                </Parameter>
                <Parameter id="DoMfg">
                    <DisplayName>为每个化合物生成分子式</DisplayName>
                    <Value>false</Value>
                </Parameter>
                <Parameter id="SkipMfgForPeaksWithFormulas">
                    <DisplayName>为没有数据库匹配项的峰生成分子式</DisplayName>
                    <Value>true</Value>
                </Parameter>
                <Parameter id="ChromatogramPolarity">
                    <DisplayName>色谱图极性:</DisplayName>
                    <Value>Mixed</Value>
                </Parameter>
                <Parameter id="ExtractTIC">
                    <DisplayName>TIC</DisplayName>
                    <Value>true</Value>
                </Parameter>
                <Parameter id="ExtractBPC">
                    <DisplayName>BPC</DisplayName>
                    <Value>false</Value>
                </Parameter>
                <Parameter id="ExtractTWC">
                    <DisplayName>TWC</DisplayName>
                    <Value>false</Value>
                </Parameter>
                <Parameter id="ExtractSignal">
                    <DisplayName>信号 A</DisplayName>
                    <Value>false</Value>
                </Parameter>
                <Parameter id="SignalDeviceType">
                    <DisplayName>信号设备类型</DisplayName>
                    <Value>DiodeArrayDetector</Value>
                </Parameter>
                <Parameter id="BPCMzRange">
                    <DisplayName>m/z 范围:</DisplayName>
                    <DefaultValue>
                        <DataUnit>Thompsons</DataUnit>
                        <DataValueType>MassToCharge</DataValueType>
                        <PrecisionType>DigitsAfterDecimal</PrecisionType>
                        <PrecisionDigits>1</PrecisionDigits>
                    </DefaultValue>
                    <Value>
                        <DataUnit>Thompsons</DataUnit>
                        <DataValueType>MassToCharge</DataValueType>
                        <PrecisionType>DigitsAfterDecimal</PrecisionType>
                        <PrecisionDigits>1</PrecisionDigits>
                    </Value>
                    <Limits>
                        <Limits id="overall">
                            <Minimum type="Inclusive">0</Minimum>
                        </Limits>
                        <Limits id="width">
                            <Minimum type="Inclusive">0</Minimum>
                        </Limits>
                    </Limits>
                    <ConversionSupport>PrecisionOnly</ConversionSupport>
                </Parameter>
                <Parameter id="IdentificationWorkflows">
                    <DisplayName>工作流程</DisplayName>
                    <Value>UnknownIdentification</Value>
                </Parameter>
                <Parameter id="MatchSequences">
                    <DisplayName>每个化合物的匹配序列</DisplayName>
                    <Value>false</Value>
                </Parameter>
                <Parameter id="ShowOnlyIdentifiedCpds">
                    <DisplayName>仅显示已识别的化合物</DisplayName>
                    <Value>false</Value>
                </Parameter>
                <Parameter id="DoLibrarySearch">
                    <DisplayName>检索谱库以查找每个化合物</DisplayName>
                    <Value>true</Value>
                </Parameter>
                <Parameter id="OverallIDScoreChoice">
                    <DisplayName>总 ID 分数选择</DisplayName>
                    <Value>IncludeLibraryAndDBSearch</Value>
                </Parameter>
            </Parameters>
        </ParameterSet>
        <ParameterSet usagekey="FindCompoundsFormula" displayName="按分子式查找化合物选项" assembly="" class="Agilent.MassSpectrometry.DataAnalysis.PSetFindCpdsFormula">
            <Parameters>
                <Parameter id="DoSamplePurity">
                    <DisplayName>执行样品纯度计算</DisplayName>
                    <Value>false</Value>
                </Parameter>
                <Parameter id="ReturnCpdEIC">
                    <DisplayName>化合物 EIC</DisplayName>
                    <Value>false</Value>
                </Parameter>
                <Parameter id="ReturnCpdSpectrum">
                    <DisplayName>化合物质谱图</DisplayName>
                    <Value>false</Value>
                </Parameter>
                <Parameter id="FormulaSourceToConfirm">
                    <DisplayName>要确认的分子式源</DisplayName>
                    <Value>Database</Value>
                </Parameter>
                <Parameter id="SpecifiedFormulas">
                    <DisplayName>指定的分子式</DisplayName>
                    <Default />
                    <Value />
                </Parameter>
                <Parameter id="UseAbsoluteMassTolerance">
                    <DisplayName>使用绝对质量容差</DisplayName>
                    <Value>true</Value>
                </Parameter>
                <Parameter id="RetentionTimeTolerance">
                    <DisplayName>保留时间容差</DisplayName>
                    <Value>0.35</Value>
                    <Limits>
                        <Minimum type="Exclusive">0</Minimum>
                        <Maximum type="Inclusive">1000</Maximum>
                    </Limits>
                    <XUnits>Minutes</XUnits>
                    <DataValueType>AcqTime</DataValueType>
                    <PrecisionType>DigitsAfterDecimal</PrecisionType>
                    <PrecisionDigits>3</PrecisionDigits>
                    <ConversionSupport>PrecisionOnly</ConversionSupport>
                </Parameter>
                <Parameter id="SingleMzExpansionMode">
                    <DisplayName>单一 Mz 扩展模式:</DisplayName>
                    <Value>SymmetricMz</Value>
                </Parameter>
                <Parameter id="ExtractedRtExpansionMode">
                    <DisplayName>保留时间扩展模式</DisplayName>
                    <Value>SymmetricRt</Value>
                </Parameter>
                <Parameter id="AsymmetricRtExpansionLow">
                    <DisplayName>不对称（低）</DisplayName>
                    <Value>0.1</Value>
                    <Limits>
                        <Minimum type="Inclusive">0</Minimum>
                    </Limits>
                    <XUnits>Minutes</XUnits>
                    <DataValueType>AcqTime</DataValueType>
                    <PrecisionType>DigitsAfterDecimal</PrecisionType>
                    <PrecisionDigits>3</PrecisionDigits>
                    <ConversionSupport>PrecisionOnly</ConversionSupport>
                </Parameter>
                <Parameter id="AsymmetricRtExpansionHigh">
                    <DisplayName>不对称（高）</DisplayName>
                    <Value>0.15</Value>
                    <Limits>
                        <Minimum type="Inclusive">0</Minimum>
                    </Limits>
                    <XUnits>Minutes</XUnits>
                    <DataValueType>AcqTime</DataValueType>
                    <PrecisionType>DigitsAfterDecimal</PrecisionType>
                    <PrecisionDigits>3</PrecisionDigits>
                    <ConversionSupport>PrecisionOnly</ConversionSupport>
                </Parameter>
                <Parameter id="SingleMzWidth">
                    <DisplayName>单一 m/z 峰宽:</DisplayName>
                    <Value>0.5</Value>
                    <Limits>
                        <Minimum type="Inclusive">0</Minimum>
                    </Limits>
                    <XUnits>Thompsons</XUnits>
                    <DataValueType>MassToCharge</DataValueType>
                    <PrecisionType>DigitsAfterDecimal</PrecisionType>
                    <PrecisionDigits>1</PrecisionDigits>
                    <ConversionSupport>PrecisionOnly</ConversionSupport>
                </Parameter>
                <Parameter id="AsymmetricMzWidthLow">
                    <DisplayName>不对称 Mz 峰宽下限:</DisplayName>
                    <Value>0.3</Value>
                    <Limits>
                        <Minimum type="Inclusive">0</Minimum>
                        <Maximum type="Inclusive">10</Maximum>
                    </Limits>
                    <XUnits>Thompsons</XUnits>
                    <DataValueType>MassToCharge</DataValueType>
                    <PrecisionType>DigitsAfterDecimal</PrecisionType>
                    <PrecisionDigits>1</PrecisionDigits>
                    <ConversionSupport>PrecisionOnly</ConversionSupport>
                </Parameter>
                <Parameter id="AsymmetricMzWidthHigh">
                    <DisplayName>不对称 Mz 峰宽上限:</DisplayName>
                    <Value>0.7</Value>
                    <Limits>
                        <Minimum type="Inclusive">0</Minimum>
                        <Maximum type="Inclusive">10</Maximum>
                    </Limits>
                    <XUnits>Thompsons</XUnits>
                    <DataValueType>MassToCharge</DataValueType>
                    <PrecisionType>DigitsAfterDecimal</PrecisionType>
                    <PrecisionDigits>1</PrecisionDigits>
                    <ConversionSupport>PrecisionOnly</ConversionSupport>
                </Parameter>
                <Parameter id="AbsoluteMassTolerance">
                    <DisplayName>绝对质量容差</DisplayName>
                    <Value>100</Value>
                    <Limits>
                        <Minimum type="Exclusive">0</Minimum>
                        <Maximum type="Inclusive">1000</Maximum>
                    </Limits>
                    <XUnits>MilliThompsons</XUnits>
                    <DataValueType>MzDifference</DataValueType>
                    <PrecisionType>DigitsAfterDecimal</PrecisionType>
                    <PrecisionDigits>2</PrecisionDigits>
                    <ConversionSupport>None</ConversionSupport>
                </Parameter>
                <Parameter id="RTExpansionWidth">
                    <DisplayName>预期的保留时间</DisplayName>
                    <Value>1</Value>
                    <Limits>
                        <Minimum type="Exclusive">0</Minimum>
                    </Limits>
                    <XUnits>Minutes</XUnits>
                    <DataValueType>AcqTime</DataValueType>
                    <PrecisionType>DigitsAfterDecimal</PrecisionType>
                    <PrecisionDigits>3</PrecisionDigits>
                    <ConversionSupport>PrecisionOnly</ConversionSupport>
                </Parameter>
                <Parameter id="SearchFields">
                    <DisplayName>检索字段</DisplayName>
                    <Value>Mass, OptionalRetentionTime</Value>
                </Parameter>
                <Parameter id="RelativeMassTolerance">
                    <DisplayName>相对质量容差</DisplayName>
                    <Value>5</Value>
                    <Limits>
                        <Minimum type="Exclusive">0</Minimum>
                        <Maximum type="Inclusive">1000</Maximum>
                    </Limits>
                    <XUnits>PartsPerMillion</XUnits>
                    <DataValueType>RelativeDifference</DataValueType>
                    <PrecisionType>DigitsAfterDecimal</PrecisionType>
                    <PrecisionDigits>2</PrecisionDigits>
                    <ConversionSupport>None</ConversionSupport>
                </Parameter>
                <Parameter id="SinglePpmWidth">
                    <DisplayName>单 ppm 峰宽:</DisplayName>
                    <Value>35</Value>
                    <Limits>
                        <Minimum type="Inclusive">10</Minimum>
                        <Maximum type="Inclusive">1000</Maximum>
                    </Limits>
                    <XUnits>Unspecified</XUnits>
                    <DataValueType>Unspecified</DataValueType>
                    <PrecisionType>DigitsAfterDecimal</PrecisionType>
                    <PrecisionDigits>1</PrecisionDigits>
                    <ConversionSupport>None</ConversionSupport>
                </Parameter>
                <Parameter id="IonPolarity">
                    <DisplayName>极性:</DisplayName>
                    <Value>Mixed</Value>
                </Parameter>
                <Parameter id="ReturnAllCpds">
                    <DisplayName>仅为匹配的分子式生成化合物</DisplayName>
                    <Value>false</Value>
                </Parameter>
                <Parameter id="MaxHitsPerTgt">
                    <DisplayName>每个分子式的最大匹配数:</DisplayName>
                    <Value>1</Value>
                    <Limits>
                        <Minimum type="Inclusive">1</Minimum>
                    </Limits>
                    <XUnits>Unspecified</XUnits>
                    <DataValueType>Unspecified</DataValueType>
                    <PrecisionType>DigitsAfterDecimal</PrecisionType>
                    <PrecisionDigits>0</PrecisionDigits>
                    <ConversionSupport>None</ConversionSupport>
                </Parameter>
                <Parameter id="MinRelativeAbundance">
                    <DisplayName>最小丰度:</DisplayName>
                    <Value>10</Value>
                    <Limits>
                        <Minimum type="Inclusive">0</Minimum>
                        <Maximum type="Exclusive">100</Maximum>
                    </Limits>
                    <XUnits>Unspecified</XUnits>
                    <DataValueType>Unspecified</DataValueType>
                    <PrecisionType>DigitsAfterDecimal</PrecisionType>
                    <PrecisionDigits>2</PrecisionDigits>
                    <ConversionSupport>None</ConversionSupport>
                </Parameter>
                <Parameter id="LimitEicExtractionRange">
                    <DisplayName>限制 EIC 提取范围</DisplayName>
                    <Value>true</Value>
                </Parameter>
                <Parameter id="MinEicClusterCoverage">
                    <DisplayName>EIC 的最小簇覆盖:</DisplayName>
                    <Value>75</Value>
                    <Limits>
                        <Minimum type="Inclusive">0</Minimum>
                        <Maximum type="Exclusive">100</Maximum>
                    </Limits>
                    <XUnits>Unspecified</XUnits>
                    <DataValueType>Unspecified</DataValueType>
                    <PrecisionType>DigitsAfterDecimal</PrecisionType>
                    <PrecisionDigits>2</PrecisionDigits>
                    <ConversionSupport>None</ConversionSupport>
                </Parameter>
                <Parameter id="MaxEicClusterIons">
                    <DisplayName>EIC 的最大簇离子数:</DisplayName>
                    <Value>5</Value>
                    <Limits>
                        <Minimum type="Inclusive">1</Minimum>
                        <Maximum type="Inclusive">20</Maximum>
                    </Limits>
                    <XUnits>Unspecified</XUnits>
                    <DataValueType>Unspecified</DataValueType>
                    <PrecisionType>DigitsAfterDecimal</PrecisionType>
                    <PrecisionDigits>0</PrecisionDigits>
                    <ConversionSupport>None</ConversionSupport>
                </Parameter>
                <Parameter id="CefPath">
                    <DisplayName>CefPath</DisplayName>
                    <Value />
                </Parameter>
                <Parameter id="ExtractEIC">
                    <DisplayName>提取 EIC</DisplayName>
                    <Value>true</Value>
                </Parameter>
                <Parameter id="ExtractRawSpectrum">
                    <DisplayName>提取原始质谱图</DisplayName>
                    <Value>false</Value>
                </Parameter>
                <Parameter id="ExtractCleanedSpectrum">
                    <DisplayName>提取已清理的质谱图</DisplayName>
                    <Value>true</Value>
                </Parameter>
                <Parameter id="AutoIncrementIsomericMaxMatches">
                    <DisplayName>对同分异构化合物自动增加</DisplayName>
                    <Value>true</Value>
                </Parameter>
                <Parameter id="RejectOnLowScore">
                    <DisplayName>不执行匹配，当分数是</DisplayName>
                    <Value>true</Value>
                </Parameter>
                <Parameter id="RejectScoreThreshold">
                    <DisplayName>拒绝分数阈值</DisplayName>
                    <Value>50</Value>
                    <Limits>
                        <Minimum type="Inclusive">0</Minimum>
                        <Maximum type="Inclusive">100</Maximum>
                    </Limits>
                    <XUnits>Unspecified</XUnits>
                    <DataValueType>Unspecified</DataValueType>
                    <PrecisionType>DigitsAfterDecimal</PrecisionType>
                    <PrecisionDigits>2</PrecisionDigits>
                    <ConversionSupport>None</ConversionSupport>
                </Parameter>
                <Parameter id="RejectOnSingleIon">
                    <DisplayName>不执行匹配，当（未观察到的）第二个离子的预期丰度是</DisplayName>
                    <Value>true</Value>
                </Parameter>
                <Parameter id="RejectSingleIonThreshold">
                    <DisplayName>拒绝第二个离子阈值</DisplayName>
                    <Value>200</Value>
                    <Limits>
                        <Minimum type="Inclusive">0</Minimum>
                    </Limits>
                    <XUnits>Unspecified</XUnits>
                    <DataValueType>Unspecified</DataValueType>
                    <PrecisionType>DigitsAfterDecimal</PrecisionType>
                    <PrecisionDigits>2</PrecisionDigits>
                    <ConversionSupport>None</ConversionSupport>
                </Parameter>
                <Parameter id="PreferProfileRawSpectra">
                    <DisplayName>原始质谱图的最佳轮廓图(若存在)</DisplayName>
                    <Value>true</Value>
                </Parameter>
                <Parameter id="ClipRawSpectrum">
                    <DisplayName>修剪提取的原始质谱图</DisplayName>
                    <Value>true</Value>
                </Parameter>
                <Parameter id="ExtractedSpectrumMzExpansionMode">
                    <DisplayName>提取的质谱图扩展模式</DisplayName>
                    <Value>SymmetricMz</Value>
                </Parameter>
                <Parameter id="ClipRawSpectrumAsymWidthLow">
                    <DisplayName>不对称峰宽（低）</DisplayName>
                    <Value>5</Value>
                    <Limits>
                        <Minimum type="Inclusive">1</Minimum>
                    </Limits>
                    <XUnits>Thompsons</XUnits>
                    <DataValueType>MassToCharge</DataValueType>
                    <PrecisionType>DigitsAfterDecimal</PrecisionType>
                    <PrecisionDigits>1</PrecisionDigits>
                    <ConversionSupport>PrecisionOnly</ConversionSupport>
                </Parameter>
                <Parameter id="ClipRawSpectrumAsymWidthHigh">
                    <DisplayName>不对称峰宽（高）</DisplayName>
                    <Value>10</Value>
                    <Limits>
                        <Minimum type="Inclusive">1</Minimum>
                    </Limits>
                    <XUnits>Thompsons</XUnits>
                    <DataValueType>MassToCharge</DataValueType>
                    <PrecisionType>DigitsAfterDecimal</PrecisionType>
                    <PrecisionDigits>1</PrecisionDigits>
                    <ConversionSupport>PrecisionOnly</ConversionSupport>
                </Parameter>
                <Parameter id="ClipRawSpectrumSingleMzWidth">
                    <DisplayName>单一 m/z 峰宽</DisplayName>
                    <Value>5</Value>
                    <Limits>
                        <Minimum type="Inclusive">1</Minimum>
                    </Limits>
                    <XUnits>Thompsons</XUnits>
                    <DataValueType>MassToCharge</DataValueType>
                    <PrecisionType>DigitsAfterDecimal</PrecisionType>
                    <PrecisionDigits>1</PrecisionDigits>
                    <ConversionSupport>PrecisionOnly</ConversionSupport>
                </Parameter>
                <Parameter id="ExtractMsMsSpectrum">
                    <DisplayName>提取 MS/MS 质谱图</DisplayName>
                    <Value>false</Value>
                </Parameter>
                <Parameter id="AverageMsMsSpecForCe">
                    <DisplayName>对所有 CE 的 MS/MS 质谱图取平均值</DisplayName>
                    <Value>false</Value>
                </Parameter>
                <Parameter id="PrecursorTolerancePpm">
                    <DisplayName>前级离子容许偏差</DisplayName>
                    <Value>20</Value>
                    <Limits>
                        <Minimum type="Inclusive">0</Minimum>
                    </Limits>
                    <XUnits>Unspecified</XUnits>
                    <DataValueType>Unspecified</DataValueType>
                    <PrecisionType>DigitsAfterDecimal</PrecisionType>
                    <PrecisionDigits>2</PrecisionDigits>
                    <ConversionSupport>None</ConversionSupport>
                </Parameter>
                <Parameter id="PrecursorToleranceMz">
                    <DisplayName>前级离子容许偏差</DisplayName>
                    <Value>0.05</Value>
                    <Limits>
                        <Minimum type="Inclusive">0</Minimum>
                    </Limits>
                    <XUnits>Unspecified</XUnits>
                    <DataValueType>Unspecified</DataValueType>
                    <PrecisionType>DigitsAfterDecimal</PrecisionType>
                    <PrecisionDigits>2</PrecisionDigits>
                    <ConversionSupport>None</ConversionSupport>
                </Parameter>
                <Parameter id="PrecursorToleranceUnit">
                    <DisplayName>容差单位</DisplayName>
                    <Value>ITEM_PPM</Value>
                </Parameter>
                <Parameter id="DeisotopeMsMsSpectrum">
                    <DisplayName>解析同位素 MS/MS 质谱图</DisplayName>
                    <Value>true</Value>
                </Parameter>
                <Parameter id="IncludeStructure">
                    <DisplayName>包含结构</DisplayName>
                    <Value>true</Value>
                </Parameter>
                <Parameter id="WarnOnLowScore">
                    <DisplayName>执行警告，当分数是</DisplayName>
                    <Value>true</Value>
                </Parameter>
                <Parameter id="WarnOnSingleIon">
                    <DisplayName>警告，当（未观察到的）第二个离子的预期丰度是</DisplayName>
                    <Value>true</Value>
                </Parameter>
                <Parameter id="WarnScoreThreshold">
                    <DisplayName>执行警告的分数阈值</DisplayName>
                    <Value>75</Value>
                    <Limits>
                        <Minimum type="Inclusive">0</Minimum>
                        <Maximum type="Inclusive">100</Maximum>
                    </Limits>
                    <XUnits>Unspecified</XUnits>
                    <DataValueType>Unspecified</DataValueType>
                    <PrecisionType>DigitsAfterDecimal</PrecisionType>
                    <PrecisionDigits>2</PrecisionDigits>
                    <ConversionSupport>None</ConversionSupport>
                </Parameter>
                <Parameter id="WarnSingleIonThreshold">
                    <DisplayName>单一离子阈值警告</DisplayName>
                    <Value>50</Value>
                    <Limits>
                        <Minimum type="Inclusive">0</Minimum>
                    </Limits>
                    <XUnits>Unspecified</XUnits>
                    <DataValueType>Unspecified</DataValueType>
                    <PrecisionType>DigitsAfterDecimal</PrecisionType>
                    <PrecisionDigits>2</PrecisionDigits>
                    <ConversionSupport>None</ConversionSupport>
                </Parameter>
                <Parameter id="SmoothEics">
                    <DisplayName>积分以前平滑 EIC</DisplayName>
                    <Value>false</Value>
                </Parameter>
                <Parameter id="TargetSource">
                    <DisplayName>目标源</DisplayName>
                    <Default>
                        <String>#CUSTOMERHOME#\PCDL\default.csv</String>
                    </Default>
                    <Value>
                        <String>#CUSTOMERHOME#\PCDL\default.csv</String>
                    </Value>
                </Parameter>
            </Parameters>
        </ParameterSet>
        <ParameterSet usagekey="AutomationTimeScripts" displayName="工作单操作" assembly="" class="Agilent.MassSpectrometry.DataAnalysis.Qualitative.PSetScriptCollection">
            <Parameters>
                <Parameter id="Scripts">
                    <Default />
                    <Value>
                        <String>script1</String>
                        <String>script2</String>
                    </Value>
                </Parameter>
            </Parameters>
        </ParameterSet>
        <ParameterSet usagekey="MZExclusionRanges" displayName="排除质量设置" assembly="" class="Agilent.MassSpectrometry.DataAnalysis.PSetExcludeMass">
            <Parameters>
                <Parameter id="ExcludeMasses">
                    <DisplayName>排除质量:</DisplayName>
                    <Value>false</Value>
                </Parameter>
                <Parameter id="ExcludeMassRanges">
                    <DisplayName>排除的 m/z:</DisplayName>
                    <DefaultValue>
                        <DataUnit>Thompsons</DataUnit>
                        <DataValueType>MassToCharge</DataValueType>
                        <PrecisionType>DigitsAfterDecimal</PrecisionType>
                        <PrecisionDigits>1</PrecisionDigits>
                    </DefaultValue>
                    <Value>
                        <DataUnit>Thompsons</DataUnit>
                        <DataValueType>MassToCharge</DataValueType>
                        <PrecisionType>DigitsAfterDecimal</PrecisionType>
                        <PrecisionDigits>1</PrecisionDigits>
                    </Value>
                    <Limits>
                        <Limits id="overall">
                            <Minimum type="Inclusive">0</Minimum>
                        </Limits>
                        <Limits id="width">
                            <Minimum type="Inclusive">0</Minimum>
                        </Limits>
                    </Limits>
                    <ConversionSupport>PrecisionOnly</ConversionSupport>
                </Parameter>
                <Parameter id="SingleMzExpansionMode">
                    <DisplayName>PSetExcludeMassSingleMzExpansionMode</DisplayName>
                    <Value>SymmetricMz</Value>
                </Parameter>
                <Parameter id="SingleMzWidth">
                    <DisplayName>峰宽 (m/z):</DisplayName>
                    <Value>0.5</Value>
                    <Limits>
                        <Minimum type="Inclusive">0</Minimum>
                    </Limits>
                    <XUnits>Thompsons</XUnits>
                    <DataValueType>MassToCharge</DataValueType>
                    <PrecisionType>DigitsAfterDecimal</PrecisionType>
                    <PrecisionDigits>1</PrecisionDigits>
                    <ConversionSupport>PrecisionOnly</ConversionSupport>
                </Parameter>
                <Parameter id="SinglePpmWidth">
                    <DisplayName>峰宽 (ppm):</DisplayName>
                    <Value>100</Value>
                    <Limits>
                        <Minimum type="Inclusive">10</Minimum>
                        <Maximum type="Inclusive">1000</Maximum>
                    </Limits>
                    <XUnits>Unspecified</XUnits>
                    <DataValueType>Unspecified</DataValueType>
                    <PrecisionType>DigitsAfterDecimal</PrecisionType>
                    <PrecisionDigits>1</PrecisionDigits>
                    <ConversionSupport>None</ConversionSupport>
                </Parameter>
                <Parameter id="AsymmetricMzWidthLow">
                    <DisplayName>峰宽下限 (m/z):</DisplayName>
                    <Value>0.3</Value>
                    <Limits>
                        <Minimum type="Inclusive">0</Minimum>
                        <Maximum type="Inclusive">10</Maximum>
                    </Limits>
                    <XUnits>Thompsons</XUnits>
                    <DataValueType>MassToCharge</DataValueType>
                    <PrecisionType>DigitsAfterDecimal</PrecisionType>
                    <PrecisionDigits>1</PrecisionDigits>
                    <ConversionSupport>PrecisionOnly</ConversionSupport>
                </Parameter>
                <Parameter id="AsymmetricMzWidthHigh">
                    <DisplayName>峰宽上限 (m/z):</DisplayName>
                    <Value>0.7</Value>
                    <Limits>
                        <Minimum type="Inclusive">0</Minimum>
                        <Maximum type="Inclusive">10</Maximum>
                    </Limits>
                    <XUnits>Thompsons</XUnits>
                    <DataValueType>MassToCharge</DataValueType>
                    <PrecisionType>DigitsAfterDecimal</PrecisionType>
                    <PrecisionDigits>1</PrecisionDigits>
                    <ConversionSupport>PrecisionOnly</ConversionSupport>
                </Parameter>
            </Parameters>
        </ParameterSet>
        <ParameterSet usagekey="AutomationSelectedTimeRanges" displayName="自动选定时间范围" assembly="" class="Agilent.MassSpectrometry.DataAnalysis.PSetTimeRangeCollection">
            <Parameters>
                <Parameter id="UseRanges">
                    <DisplayName>将操作限制为特定的保留时间:</DisplayName>
                    <Value>false</Value>
                </Parameter>
                <Parameter id="Ranges">
                    <DisplayName>将操作限制为:</DisplayName>
                    <DefaultValue>
                        <DataUnit>Minutes</DataUnit>
                        <DataValueType>AcqTime</DataValueType>
                        <PrecisionType>DigitsAfterDecimal</PrecisionType>
                        <PrecisionDigits>3</PrecisionDigits>
                    </DefaultValue>
                    <Value>
                        <DataUnit>Minutes</DataUnit>
                        <DataValueType>AcqTime</DataValueType>
                        <PrecisionType>DigitsAfterDecimal</PrecisionType>
                        <PrecisionDigits>3</PrecisionDigits>
                    </Value>
                    <Limits>
                        <Limits id="overall" />
                        <Limits id="width" />
                    </Limits>
                    <ConversionSupport>PrecisionOnly</ConversionSupport>
                </Parameter>
            </Parameters>
        </ParameterSet>
        <ParameterSet usagekey="ChromatogramDefinitions" assembly="" class="Agilent.MassSpectrometry.DataAnalysis.PSetChromDefinitions">
            <Parameters />
        </ParameterSet>
        <ParameterSet usagekey="WorkListPrintQualReportOptions" displayName="工作单打印报告选项" assembly="" class="Agilent.MassSpectrometry.DataAnalysis.PSetPrintQualReportOptions">
            <Parameters>
                <Parameter id="ContentToInclude">
                    <DisplayName>要包括的内容</DisplayName>
                    <Value>AllResults</Value>
                </Parameter>
                <Parameter id="PrintReport">
                    <DisplayName>打印报告</DisplayName>
                    <Value>true</Value>
                </Parameter>
                <Parameter id="PrinterName">
                    <DisplayName>打印机名称</DisplayName>
                    <Value>Adobe PDF</Value>
                </Parameter>
                <Parameter id="PrintPreview">
                    <DisplayName>打印预览</DisplayName>
                    <Value>false</Value>
                </Parameter>
                <Parameter id="SaveReport">
                    <DisplayName>将报告另存为 Excel 文件</DisplayName>
                    <Value>false</Value>
                </Parameter>
                <Parameter id="SaveReportToPDF">
                    <DisplayName>将报告另存为 PDF 文件</DisplayName>
                    <Value>false</Value>
                </Parameter>
                <Parameter id="SeparateReportPerDataFile">
                    <DisplayName>每个数据文件一个单独的报告</DisplayName>
                    <Value>true</Value>
                </Parameter>
                <Parameter id="SaveReportInsideDataFile">
                    <DisplayName>在数据文件的报告子目录中</DisplayName>
                    <Value>true</Value>
                </Parameter>
                <Parameter id="SpecifiedReportDirectory">
                    <DisplayName>在指定的目录中</DisplayName>
                    <Value>#CUSTOMERHOME#\reports</Value>
                </Parameter>
                <Parameter id="OverwriteExistingReport">
                    <DisplayName>覆盖现有报告</DisplayName>
                    <Value>false</Value>
                </Parameter>
            </Parameters>
            <ReportType>User</ReportType>
            <WorklistSettings>true</WorklistSettings>
        </ParameterSet>
        <ParameterSet usagekey="AnalysisReportSettings" displayName="分析报告设置" assembly="" class="Agilent.MassSpectrometry.DataAnalysis.PSetAnalysisReportSettings">
            <Parameters>
                <Parameter id="ShowUserChromatograms">
                    <DisplayName>显示色谱图</DisplayName>
                    <Value>true</Value>
                </Parameter>
                <Parameter id="ShowChromPeakTables">
                    <DisplayName>包含峰表</DisplayName>
                    <Value>true</Value>
                </Parameter>
                <Parameter id="ShowSignalToNoiseResultTables">
                    <DisplayName>包含信噪比结果</DisplayName>
                    <Value>false</Value>
                </Parameter>
                <Parameter id="ShowUserSpectra">
                    <DisplayName>显示质谱图</DisplayName>
                    <Value>true</Value>
                </Parameter>
                <Parameter id="ShowLibrarySpectrum">
                    <DisplayName>显示检索质谱图</DisplayName>
                    <Value>false</Value>
                </Parameter>
                <Parameter id="ShowDifferenceSpectrum">
                    <DisplayName>显示对比质谱图</DisplayName>
                    <Value>false</Value>
                </Parameter>
                <Parameter id="ShowSpecPeakTables">
                    <DisplayName>包含峰表</DisplayName>
                    <Value>true</Value>
                </Parameter>
                <Parameter id="ShowCpdChromatograms">
                    <DisplayName>显示化合物色谱图</DisplayName>
                    <Value>true</Value>
                </Parameter>
                <Parameter id="ShowCpdChromPeakTables">
                    <DisplayName>包含峰表</DisplayName>
                    <Value>false</Value>
                </Parameter>
                <Parameter id="ShowCpdSpectra">
                    <DisplayName>显示化合物质谱图</DisplayName>
                    <Value>true</Value>
                </Parameter>
                <Parameter id="ShowCpdSpectraPeakTables">
                    <DisplayName>包含峰表</DisplayName>
                    <Value>true</Value>
                </Parameter>
            </Parameters>
        </ParameterSet>
        <ParameterSet usagekey="ExportSelection" displayName="导出选择设置" assembly="" class="Agilent.MassSpectrometry.DataAnalysis.Qualitative.PSetExportSelection">
            <Parameters>
                <Parameter id="ExportFlags">
                    <DisplayName>选定的导出格式</DisplayName>
                    <Value>Unspecified</Value>
                </Parameter>
            </Parameters>
        </ParameterSet>
        <ParameterSet usagekey="ExportDestination" displayName="导出目标文件设置" assembly="" class="Agilent.MassSpectrometry.DataAnalysis.Qualitative.PSetExportDestination">
            <Parameters>
                <Parameter id="Worklist">
                    <DisplayName>导出到批处理位置</DisplayName>
                    <Value>false</Value>
                </Parameter>
                <Parameter id="SeparateExportPerDataFile">
                    <DisplayName>每个数据文件导出一个文件</DisplayName>
                    <Value>true</Value>
                </Parameter>
                <Parameter id="ExportToDataFileLocation">
                    <DisplayName>在数据文件位置</DisplayName>
                    <Value>true</Value>
                </Parameter>
                <Parameter id="SpecifiedExportDirectory">
                    <DisplayName>指定的导出目录</DisplayName>
                    <Value>&lt;&lt;默认路径设置为数据文件位置&gt;&gt;</Value>
                </Parameter>
                <Parameter id="SpecifiedExportFileName">
                    <DisplayName>指定的导出文件名称</DisplayName>
                    <Value>c:\temp\exportFile</Value>
                </Parameter>
                <Parameter id="OverwriteExistingData">
                    <DisplayName>覆盖现有的导出文件</DisplayName>
                    <Value>false</Value>
                </Parameter>
            </Parameters>
        </ParameterSet>
        <ParameterSet usagekey="IntegratorChoice" displayName="MS 积分器选择" assembly="" class="Agilent.MassSpectrometry.DataAnalysis.PSetIntegratorSelection">
            <Parameters>
                <Parameter id="IntegratorAlgorithm">
                    <DisplayName>积分器选择</DisplayName>
                    <Value>Agile2</Value>
                </Parameter>
            </Parameters>
        </ParameterSet>
        <ParameterSet usagekey="RTEIntegration" displayName="MS 常规积分器设置" assembly="" class="Agilent.MassSpectrometry.DataAnalysis.PSetRTEIntegrator">
            <Parameters>
                <Parameter id="DataPointSampling">
                    <DisplayName>取样点间隔:</DisplayName>
                    <Value>1</Value>
                    <Limits>
                        <Minimum type="Inclusive">1</Minimum>
                        <Maximum type="Inclusive">9</Maximum>
                    </Limits>
                    <XUnits>Unspecified</XUnits>
                    <DataValueType>Unspecified</DataValueType>
                    <PrecisionType>DigitsAfterDecimal</PrecisionType>
                    <PrecisionDigits>0</PrecisionDigits>
                    <ConversionSupport>None</ConversionSupport>
                </Parameter>
                <Parameter id="Smoothing">
                    <DisplayName>平滑</DisplayName>
                    <Value>false</Value>
                </Parameter>
                <Parameter id="DetectionFiltering">
                    <DisplayName>过滤:</DisplayName>
                    <Value>FivePoint</Value>
                </Parameter>
                <Parameter id="StartThreshold">
                    <DisplayName>起始阈值:</DisplayName>
                    <Value>0.2</Value>
                    <Limits>
                        <Minimum type="Inclusive">0.001</Minimum>
                        <Maximum type="Inclusive">100</Maximum>
                    </Limits>
                    <XUnits>Unspecified</XUnits>
                    <DataValueType>Unspecified</DataValueType>
                    <PrecisionType>DigitsAfterDecimal</PrecisionType>
                    <PrecisionDigits>3</PrecisionDigits>
                    <ConversionSupport>None</ConversionSupport>
                </Parameter>
                <Parameter id="StopThreshold">
                    <DisplayName>停止阈值:</DisplayName>
                    <Value>0</Value>
                    <Limits>
                        <Minimum type="Inclusive">0</Minimum>
                        <Maximum type="Inclusive">100</Maximum>
                    </Limits>
                    <XUnits>Unspecified</XUnits>
                    <DataValueType>Unspecified</DataValueType>
                    <PrecisionType>DigitsAfterDecimal</PrecisionType>
                    <PrecisionDigits>1</PrecisionDigits>
                    <ConversionSupport>None</ConversionSupport>
                </Parameter>
                <Parameter id="PeakLocation">
                    <DisplayName>峰位置:</DisplayName>
                    <Value>Top</Value>
                </Parameter>
                <Parameter id="BaselineReset">
                    <DisplayName>基线重置 &gt;</DisplayName>
                    <Value>5</Value>
                    <Limits>
                        <Minimum type="Inclusive">0</Minimum>
                        <Maximum type="Inclusive">500</Maximum>
                    </Limits>
                    <XUnits>Unspecified</XUnits>
                    <DataValueType>Unspecified</DataValueType>
                    <PrecisionType>DigitsAfterDecimal</PrecisionType>
                    <PrecisionDigits>0</PrecisionDigits>
                    <ConversionSupport>None</ConversionSupport>
                </Parameter>
                <Parameter id="BaselineValley">
                    <DisplayName>如果任一边 &lt;</DisplayName>
                    <Value>100</Value>
                    <Limits>
                        <Minimum type="Inclusive">1</Minimum>
                        <Maximum type="Inclusive">100</Maximum>
                    </Limits>
                    <XUnits>Unspecified</XUnits>
                    <DataValueType>Unspecified</DataValueType>
                    <PrecisionType>DigitsAfterDecimal</PrecisionType>
                    <PrecisionDigits>0</PrecisionDigits>
                    <ConversionSupport>None</ConversionSupport>
                </Parameter>
                <Parameter id="BaselinePreference">
                    <DisplayName>基线首选项</DisplayName>
                    <Value>Tangent</Value>
                </Parameter>
            </Parameters>
        </ParameterSet>
        <ParameterSet usagekey="MSChemStationIntegration" displayName="MS ChemStation 积分设置" assembly="" class="Agilent.MassSpectrometry.DataAnalysis.PSetChemStationIntegratorSettings">
            <Parameters>
                <Parameter id="TangentSkimMode">
                    <DisplayName>切线撇去模式:</DisplayName>
                    <Value>Standard</Value>
                </Parameter>
                <Parameter id="BaselineCorrection">
                    <DisplayName>基线校正模式:</DisplayName>
                    <Value>Classical</Value>
                </Parameter>
                <Parameter id="FrontSkimHeightRatio">
                    <DisplayName>前部撇去峰高比:</DisplayName>
                    <Value>0</Value>
                    <Limits>
                        <Minimum type="Inclusive">0</Minimum>
                    </Limits>
                    <XUnits>Unspecified</XUnits>
                    <DataValueType>Unspecified</DataValueType>
                    <PrecisionType>DigitsAfterDecimal</PrecisionType>
                    <PrecisionDigits>2</PrecisionDigits>
                    <ConversionSupport>None</ConversionSupport>
                </Parameter>
                <Parameter id="TailSkimHeightRatio">
                    <DisplayName>尾部撇去峰高比:</DisplayName>
                    <Value>0</Value>
                    <Limits>
                        <Minimum type="Inclusive">0</Minimum>
                    </Limits>
                    <XUnits>Unspecified</XUnits>
                    <DataValueType>Unspecified</DataValueType>
                    <PrecisionType>DigitsAfterDecimal</PrecisionType>
                    <PrecisionDigits>2</PrecisionDigits>
                    <ConversionSupport>None</ConversionSupport>
                </Parameter>
                <Parameter id="SkimValleyRatio">
                    <DisplayName>撇去峰谷比:</DisplayName>
                    <Value>20</Value>
                    <Limits>
                        <Minimum type="Inclusive">0</Minimum>
                    </Limits>
                    <XUnits>Unspecified</XUnits>
                    <DataValueType>Unspecified</DataValueType>
                    <PrecisionType>DigitsAfterDecimal</PrecisionType>
                    <PrecisionDigits>2</PrecisionDigits>
                    <ConversionSupport>None</ConversionSupport>
                </Parameter>
                <Parameter id="PeakToValleyRatio">
                    <DisplayName>峰谷比:</DisplayName>
                    <Value>500</Value>
                    <Limits>
                        <Minimum type="Inclusive">0</Minimum>
                    </Limits>
                    <XUnits>Unspecified</XUnits>
                    <DataValueType>Unspecified</DataValueType>
                    <PrecisionType>DigitsAfterDecimal</PrecisionType>
                    <PrecisionDigits>2</PrecisionDigits>
                    <ConversionSupport>None</ConversionSupport>
                </Parameter>
                <Parameter id="InitialEventsTable">
                    <Value>
                        <ParameterSet usagekey="" displayName="" assembly="" class="Agilent.MassSpectrometry.DataAnalysis.PSetIntegrationEvent">
                            <Parameters>
                                <Parameter id="IntegrationEvent">
                                    <Value>
                                        <IntegrationEvent>SlopeSensitivity</IntegrationEvent>
                                        <IsTimedEvent>False</IsTimedEvent>
                                        <IsUsed>True</IsUsed>
                                        <IntegrationEventValue>
                                            <Parameter>
                                                <Value>5</Value>
                                                <Limits>
                                                    <Minimum type="Inclusive">0</Minimum>
                                                </Limits>
                                                <XUnits>Unspecified</XUnits>
                                                <DataValueType>Unspecified</DataValueType>
                                                <PrecisionType>DigitsAfterDecimal</PrecisionType>
                                                <PrecisionDigits>2</PrecisionDigits>
                                                <ConversionSupport>None</ConversionSupport>
                                            </Parameter>
                                        </IntegrationEventValue>
                                    </Value>
                                    <Default>
                                        <IntegrationEvent>BaselineNow</IntegrationEvent>
                                        <IsTimedEvent>False</IsTimedEvent>
                                        <IsUsed>True</IsUsed>
                                        <IntegrationEventValue>
                                            <Parameter>
                                                <Value>true</Value>
                                            </Parameter>
                                        </IntegrationEventValue>
                                    </Default>
                                </Parameter>
                                <Parameter id="Time">
                                    <Value>0</Value>
                                    <Limits>
                                        <Minimum type="Inclusive">0</Minimum>
                                    </Limits>
                                    <XUnits>Minutes</XUnits>
                                    <DataValueType>Unspecified</DataValueType>
                                    <PrecisionType>DigitsAfterDecimal</PrecisionType>
                                    <PrecisionDigits>3</PrecisionDigits>
                                    <ConversionSupport>PrecisionOnly</ConversionSupport>
                                </Parameter>
                            </Parameters>
                        </ParameterSet>
                        <ParameterSet usagekey="" displayName="" assembly="" class="Agilent.MassSpectrometry.DataAnalysis.PSetIntegrationEvent">
                            <Parameters>
                                <Parameter id="IntegrationEvent">
                                    <Value>
                                        <IntegrationEvent>PeakWidth</IntegrationEvent>
                                        <IsTimedEvent>False</IsTimedEvent>
                                        <IsUsed>True</IsUsed>
                                        <IntegrationEventValue>
                                            <Parameter>
                                                <Value>0.05</Value>
                                                <Limits>
                                                    <Minimum type="Inclusive">0</Minimum>
                                                </Limits>
                                                <XUnits>Unspecified</XUnits>
                                                <DataValueType>Unspecified</DataValueType>
                                                <PrecisionType>DigitsAfterDecimal</PrecisionType>
                                                <PrecisionDigits>2</PrecisionDigits>
                                                <ConversionSupport>None</ConversionSupport>
                                            </Parameter>
                                        </IntegrationEventValue>
                                    </Value>
                                    <Default>
                                        <IntegrationEvent>BaselineNow</IntegrationEvent>
                                        <IsTimedEvent>False</IsTimedEvent>
                                        <IsUsed>True</IsUsed>
                                        <IntegrationEventValue>
                                            <Parameter>
                                                <Value>true</Value>
                                            </Parameter>
                                        </IntegrationEventValue>
                                    </Default>
                                </Parameter>
                                <Parameter id="Time">
                                    <Value>0</Value>
                                    <Limits>
                                        <Minimum type="Inclusive">0</Minimum>
                                    </Limits>
                                    <XUnits>Minutes</XUnits>
                                    <DataValueType>Unspecified</DataValueType>
                                    <PrecisionType>DigitsAfterDecimal</PrecisionType>
                                    <PrecisionDigits>3</PrecisionDigits>
                                    <ConversionSupport>PrecisionOnly</ConversionSupport>
                                </Parameter>
                            </Parameters>
                        </ParameterSet>
                        <ParameterSet usagekey="" displayName="" assembly="" class="Agilent.MassSpectrometry.DataAnalysis.PSetIntegrationEvent">
                            <Parameters>
                                <Parameter id="IntegrationEvent">
                                    <Value>
                                        <IntegrationEvent>AreaReject</IntegrationEvent>
                                        <IsTimedEvent>False</IsTimedEvent>
                                        <IsUsed>True</IsUsed>
                                        <IntegrationEventValue>
                                            <Parameter>
                                                <Value>5</Value>
                                                <Limits>
                                                    <Minimum type="Inclusive">-1.79769313486232E+308</Minimum>
                                                </Limits>
                                                <XUnits>Unspecified</XUnits>
                                                <DataValueType>Unspecified</DataValueType>
                                                <PrecisionType>DigitsAfterDecimal</PrecisionType>
                                                <PrecisionDigits>2</PrecisionDigits>
                                                <ConversionSupport>None</ConversionSupport>
                                            </Parameter>
                                        </IntegrationEventValue>
                                    </Value>
                                    <Default>
                                        <IntegrationEvent>BaselineNow</IntegrationEvent>
                                        <IsTimedEvent>False</IsTimedEvent>
                                        <IsUsed>True</IsUsed>
                                        <IntegrationEventValue>
                                            <Parameter>
                                                <Value>true</Value>
                                            </Parameter>
                                        </IntegrationEventValue>
                                    </Default>
                                </Parameter>
                                <Parameter id="Time">
                                    <Value>0</Value>
                                    <Limits>
                                        <Minimum type="Inclusive">0</Minimum>
                                    </Limits>
                                    <XUnits>Minutes</XUnits>
                                    <DataValueType>Unspecified</DataValueType>
                                    <PrecisionType>DigitsAfterDecimal</PrecisionType>
                                    <PrecisionDigits>3</PrecisionDigits>
                                    <ConversionSupport>PrecisionOnly</ConversionSupport>
                                </Parameter>
                            </Parameters>
                        </ParameterSet>
                        <ParameterSet usagekey="" displayName="" assembly="" class="Agilent.MassSpectrometry.DataAnalysis.PSetIntegrationEvent">
                            <Parameters>
                                <Parameter id="IntegrationEvent">
                                    <Value>
                                        <IntegrationEvent>HeightReject</IntegrationEvent>
                                        <IsTimedEvent>False</IsTimedEvent>
                                        <IsUsed>True</IsUsed>
                                        <IntegrationEventValue>
                                            <Parameter>
                                                <Value>1</Value>
                                                <Limits>
                                                    <Minimum type="Inclusive">-1.79769313486232E+308</Minimum>
                                                </Limits>
                                                <XUnits>Unspecified</XUnits>
                                                <DataValueType>Unspecified</DataValueType>
                                                <PrecisionType>DigitsAfterDecimal</PrecisionType>
                                                <PrecisionDigits>2</PrecisionDigits>
                                                <ConversionSupport>None</ConversionSupport>
                                            </Parameter>
                                        </IntegrationEventValue>
                                    </Value>
                                    <Default>
                                        <IntegrationEvent>BaselineNow</IntegrationEvent>
                                        <IsTimedEvent>False</IsTimedEvent>
                                        <IsUsed>True</IsUsed>
                                        <IntegrationEventValue>
                                            <Parameter>
                                                <Value>true</Value>
                                            </Parameter>
                                        </IntegrationEventValue>
                                    </Default>
                                </Parameter>
                                <Parameter id="Time">
                                    <Value>0</Value>
                                    <Limits>
                                        <Minimum type="Inclusive">0</Minimum>
                                    </Limits>
                                    <XUnits>Minutes</XUnits>
                                    <DataValueType>Unspecified</DataValueType>
                                    <PrecisionType>DigitsAfterDecimal</PrecisionType>
                                    <PrecisionDigits>3</PrecisionDigits>
                                    <ConversionSupport>PrecisionOnly</ConversionSupport>
                                </Parameter>
                            </Parameters>
                        </ParameterSet>
                        <ParameterSet usagekey="" displayName="" assembly="" class="Agilent.MassSpectrometry.DataAnalysis.PSetIntegrationEvent">
                            <Parameters>
                                <Parameter id="IntegrationEvent">
                                    <Value>
                                        <IntegrationEvent>ShouldersMode</IntegrationEvent>
                                        <IsTimedEvent>False</IsTimedEvent>
                                        <IsUsed>True</IsUsed>
                                        <IntegrationEventValue>
                                            <Parameter>
                                                <Value>OFF</Value>
                                            </Parameter>
                                        </IntegrationEventValue>
                                    </Value>
                                    <Default>
                                        <IntegrationEvent>BaselineNow</IntegrationEvent>
                                        <IsTimedEvent>False</IsTimedEvent>
                                        <IsUsed>True</IsUsed>
                                        <IntegrationEventValue>
                                            <Parameter>
                                                <Value>true</Value>
                                            </Parameter>
                                        </IntegrationEventValue>
                                    </Default>
                                </Parameter>
                                <Parameter id="Time">
                                    <Value>0</Value>
                                    <Limits>
                                        <Minimum type="Inclusive">0</Minimum>
                                    </Limits>
                                    <XUnits>Minutes</XUnits>
                                    <DataValueType>Unspecified</DataValueType>
                                    <PrecisionType>DigitsAfterDecimal</PrecisionType>
                                    <PrecisionDigits>3</PrecisionDigits>
                                    <ConversionSupport>PrecisionOnly</ConversionSupport>
                                </Parameter>
                            </Parameters>
                        </ParameterSet>
                    </Value>
                </Parameter>
                <Parameter id="TimedEventsTable">
                    <Value>
                        <ParameterSet usagekey="0" displayName="" assembly="" class="Agilent.MassSpectrometry.DataAnalysis.PSetIntegrationEvent">
                            <Parameters>
                                <Parameter id="IntegrationEvent">
                                    <Value>
                                        <IntegrationEvent>BaselineNow</IntegrationEvent>
                                        <IsTimedEvent>True</IsTimedEvent>
                                        <IsUsed>True</IsUsed>
                                        <IntegrationEventValue>
                                            <Parameter>
                                                <Value>true</Value>
                                            </Parameter>
                                        </IntegrationEventValue>
                                    </Value>
                                    <Default>
                                        <IntegrationEvent>BaselineNow</IntegrationEvent>
                                        <IsTimedEvent>False</IsTimedEvent>
                                        <IsUsed>True</IsUsed>
                                        <IntegrationEventValue>
                                            <Parameter>
                                                <Value>true</Value>
                                            </Parameter>
                                        </IntegrationEventValue>
                                    </Default>
                                </Parameter>
                                <Parameter id="Time">
                                    <Value>0</Value>
                                    <Limits>
                                        <Minimum type="Inclusive">0</Minimum>
                                    </Limits>
                                    <XUnits>Minutes</XUnits>
                                    <DataValueType>Unspecified</DataValueType>
                                    <PrecisionType>DigitsAfterDecimal</PrecisionType>
                                    <PrecisionDigits>3</PrecisionDigits>
                                    <ConversionSupport>PrecisionOnly</ConversionSupport>
                                </Parameter>
                            </Parameters>
                        </ParameterSet>
                    </Value>
                </Parameter>
            </Parameters>
        </ParameterSet>
        <ParameterSet usagekey="GenieIntegratorParameterSet" displayName="MS 通用积分器设置" assembly="" class="Agilent.MassSpectrometry.DataAnalysis.PSetGenieIntegratorSettings">
            <Parameters>
                <Parameter id="ShoulderDetection">
                    <DisplayName>肩峰检测</DisplayName>
                    <Value>OFF</Value>
                </Parameter>
                <Parameter id="Threshold">
                    <DisplayName>阈值:</DisplayName>
                    <Value>0</Value>
                    <Limits>
                        <Minimum type="Inclusive">0</Minimum>
                    </Limits>
                    <XUnits>Unspecified</XUnits>
                    <DataValueType>Unspecified</DataValueType>
                    <PrecisionType>DigitsAfterDecimal</PrecisionType>
                    <PrecisionDigits>2</PrecisionDigits>
                    <ConversionSupport>None</ConversionSupport>
                </Parameter>
                <Parameter id="AreaReject">
                    <DisplayName>最小峰面积:</DisplayName>
                    <Value>0</Value>
                    <Limits>
                        <Minimum type="Inclusive">0</Minimum>
                    </Limits>
                    <XUnits>Unspecified</XUnits>
                    <DataValueType>Unspecified</DataValueType>
                    <PrecisionType>DigitsAfterDecimal</PrecisionType>
                    <PrecisionDigits>2</PrecisionDigits>
                    <ConversionSupport>None</ConversionSupport>
                </Parameter>
                <Parameter id="PeakWidth">
                    <DisplayName>峰宽:</DisplayName>
                    <Value>0</Value>
                    <Limits>
                        <Minimum type="Inclusive">0</Minimum>
                    </Limits>
                    <XUnits>Unspecified</XUnits>
                    <DataValueType>Unspecified</DataValueType>
                    <PrecisionType>DigitsAfterDecimal</PrecisionType>
                    <PrecisionDigits>2</PrecisionDigits>
                    <ConversionSupport>None</ConversionSupport>
                </Parameter>
                <Parameter id="UseDataScaleFactor">
                    <Value>false</Value>
                </Parameter>
                <Parameter id="TimedEvents">
                    <Value>
                        <ParameterSet usagekey="1" displayName="" assembly="" class="Agilent.MassSpectrometry.DataAnalysis.PSetIntegrationEvent">
                            <Parameters>
                                <Parameter id="IntegrationEvent">
                                    <Value>
                                        <IntegrationEvent>BaselineNow</IntegrationEvent>
                                        <IsTimedEvent>True</IsTimedEvent>
                                        <IsUsed>True</IsUsed>
                                        <IntegrationEventValue>
                                            <Parameter>
                                                <Value>true</Value>
                                            </Parameter>
                                        </IntegrationEventValue>
                                    </Value>
                                    <Default>
                                        <IntegrationEvent>BaselineNow</IntegrationEvent>
                                        <IsTimedEvent>False</IsTimedEvent>
                                        <IsUsed>True</IsUsed>
                                        <IntegrationEventValue>
                                            <Parameter>
                                                <Value>true</Value>
                                            </Parameter>
                                        </IntegrationEventValue>
                                    </Default>
                                </Parameter>
                                <Parameter id="Time">
                                    <Value>0</Value>
                                    <Limits>
                                        <Minimum type="Inclusive">0</Minimum>
                                    </Limits>
                                    <XUnits>Minutes</XUnits>
                                    <DataValueType>Unspecified</DataValueType>
                                    <PrecisionType>DigitsAfterDecimal</PrecisionType>
                                    <PrecisionDigits>3</PrecisionDigits>
                                    <ConversionSupport>PrecisionOnly</ConversionSupport>
                                </Parameter>
                            </Parameters>
                        </ParameterSet>
                    </Value>
                </Parameter>
            </Parameters>
        </ParameterSet>
        <ParameterSet usagekey="ChromPeakFilters" displayName="MS 色谱峰过滤器设置" assembly="" class="Agilent.MassSpectrometry.DataAnalysis.PSetChromPeakFilter">
            <Parameters>
                <Parameter id="PeakFilter">
                    <Value>PeakAreaPctThreshold</Value>
                </Parameter>
                <Parameter id="PeakAreaAbsThreshold">
                    <DisplayName>峰面积（counts）&gt;=  </DisplayName>
                    <Value>10000</Value>
                    <Limits>
                        <Minimum type="Inclusive">0</Minimum>
                    </Limits>
                    <XUnits>Abundance</XUnits>
                    <DataValueType>Response</DataValueType>
                    <PrecisionType>DigitsAfterDecimal</PrecisionType>
                    <PrecisionDigits>0</PrecisionDigits>
                    <ConversionSupport>None</ConversionSupport>
                </Parameter>
                <Parameter id="PeakAreaPctUnits">
                    <DisplayName>峰面积 (%) &gt;= </DisplayName>
                    <Value>1</Value>
                    <Limits>
                        <Minimum type="Inclusive">0</Minimum>
                        <Maximum type="Inclusive">100</Maximum>
                    </Limits>
                    <XUnits>Abundance</XUnits>
                    <DataValueType>Response</DataValueType>
                    <PrecisionType>DigitsAfterDecimal</PrecisionType>
                    <PrecisionDigits>3</PrecisionDigits>
                    <ConversionSupport>None</ConversionSupport>
                </Parameter>
                <Parameter id="PeakHeightAbsThreshold">
                    <DisplayName>峰高（counts）&gt;= </DisplayName>
                    <Value>10000</Value>
                    <Limits>
                        <Minimum type="Inclusive">0</Minimum>
                    </Limits>
                    <XUnits>Abundance</XUnits>
                    <DataValueType>Response</DataValueType>
                    <PrecisionType>DigitsAfterDecimal</PrecisionType>
                    <PrecisionDigits>0</PrecisionDigits>
                    <ConversionSupport>None</ConversionSupport>
                </Parameter>
                <Parameter id="PeakHeightPctThreshold">
                    <DisplayName>峰高 (%) &gt;= </DisplayName>
                    <Value>5</Value>
                    <Limits>
                        <Minimum type="Inclusive">0</Minimum>
                        <Maximum type="Inclusive">100</Maximum>
                    </Limits>
                    <XUnits>Abundance</XUnits>
                    <DataValueType>Response</DataValueType>
                    <PrecisionType>DigitsAfterDecimal</PrecisionType>
                    <PrecisionDigits>3</PrecisionDigits>
                    <ConversionSupport>None</ConversionSupport>
                </Parameter>
                <Parameter id="MaximumPeakCount">
                    <DisplayName>数量上限:</DisplayName>
                    <Value>100</Value>
                    <Limits>
                        <Minimum type="Exclusive">0</Minimum>
                    </Limits>
                    <XUnits>Unspecified</XUnits>
                    <DataValueType>Unspecified</DataValueType>
                    <PrecisionType>DigitsAfterDecimal</PrecisionType>
                    <PrecisionDigits>0</PrecisionDigits>
                    <ConversionSupport>None</ConversionSupport>
                </Parameter>
                <Parameter id="DisplayThreshold">
                    <Value>0</Value>
                    <Limits>
                        <Minimum type="Inclusive">0</Minimum>
                    </Limits>
                    <XUnits>Abundance</XUnits>
                    <DataValueType>Response</DataValueType>
                    <PrecisionType>DigitsAfterDecimal</PrecisionType>
                    <PrecisionDigits>2</PrecisionDigits>
                    <ConversionSupport>None</ConversionSupport>
                </Parameter>
                <Parameter id="SNRThreshold">
                    <Value>30</Value>
                    <Limits>
                        <Minimum type="Inclusive">0</Minimum>
                    </Limits>
                    <XUnits>Unspecified</XUnits>
                    <DataValueType>Unspecified</DataValueType>
                    <PrecisionType>DigitsAfterDecimal</PrecisionType>
                    <PrecisionDigits>1</PrecisionDigits>
                    <ConversionSupport>None</ConversionSupport>
                </Parameter>
                <Parameter id="InterimSumObjectCount">
                    <Value>1</Value>
                    <Limits>
                        <Minimum type="Inclusive">1</Minimum>
                    </Limits>
                    <XUnits>Unspecified</XUnits>
                    <DataValueType>Unspecified</DataValueType>
                    <PrecisionType>DigitsAfterDecimal</PrecisionType>
                    <PrecisionDigits>0</PrecisionDigits>
                    <ConversionSupport>None</ConversionSupport>
                </Parameter>
                <Parameter id="FilterOnHeight">
                    <Value>false</Value>
                </Parameter>
                <Parameter id="PerformFragmentAnnotation">
                    <DisplayName>用分子式标注碎片质谱峰</DisplayName>
                    <Value>false</Value>
                </Parameter>
                <Parameter id="PerformFormulaAnnotationForNonFragments">
                    <DisplayName>为非碎片离子（未知）生成分子式</DisplayName>
                    <Value>false</Value>
                </Parameter>
            </Parameters>
            <AllowHeightFilters>true</AllowHeightFilters>
            <AllowAreaFilters>true</AllowAreaFilters>
            <UsedForFragmentFormulaAnnotation>false</UsedForFragmentFormulaAnnotation>
        </ParameterSet>
        <ParameterSet usagekey="MSSystemSuitability" displayName="MS 系统适用性" assembly="" class="Agilent.MassSpectrometry.DataAnalysis.PSetSystemSuitability">
            <Parameters>
                <Parameter id="EnableSuitabilityCalculation">
                    <DisplayName>启用系统适应性计算</DisplayName>
                    <Value>false</Value>
                </Parameter>
                <Parameter id="PharmacopoeiaType">
                    <DisplayName>药典:</DisplayName>
                    <Value>USP</Value>
                </Parameter>
                <Parameter id="ColumnVoidTime">
                    <DisplayName>色谱柱死时间:</DisplayName>
                    <Value>0</Value>
                    <Limits>
                        <Minimum type="Inclusive">0</Minimum>
                    </Limits>
                    <XUnits>Minutes</XUnits>
                    <DataValueType>Unspecified</DataValueType>
                    <PrecisionType>DigitsAfterDecimal</PrecisionType>
                    <PrecisionDigits>1</PrecisionDigits>
                    <ConversionSupport>None</ConversionSupport>
                </Parameter>
                <Parameter id="ColumnLengthUnit">
                    <DisplayName>色谱柱长度单位:</DisplayName>
                    <Value>Centimeters</Value>
                </Parameter>
                <Parameter id="ColumnLength">
                    <DisplayName>色谱柱长度:</DisplayName>
                    <Value>0</Value>
                    <Limits>
                        <Minimum type="Inclusive">0</Minimum>
                    </Limits>
                    <XUnits>Centimeters</XUnits>
                    <DataValueType>Unspecified</DataValueType>
                    <PrecisionType>DigitsAfterDecimal</PrecisionType>
                    <PrecisionDigits>1</PrecisionDigits>
                    <ConversionSupport>UnitsAndPrecision</ConversionSupport>
                </Parameter>
            </Parameters>
        </ParameterSet>
        <ParameterSet usagekey="ClearPeakSpectra" displayName="积分结果设置" assembly="" class="Agilent.MassSpectrometry.DataAnalysis.PSetResultsOption">
            <Parameters>
                <Parameter id="ClearOldResults">
                    <DisplayName>清除以前的峰质谱图</DisplayName>
                    <Value>true</Value>
                </Parameter>
                <Parameter id="HighlightAll">
                    <DisplayName>高亮显示所有峰</DisplayName>
                    <Value>false</Value>
                </Parameter>
                <Parameter id="ExtractResults">
                    <DisplayName>自动提取结果</DisplayName>
                    <Value>true</Value>
                </Parameter>
            </Parameters>
            <AlgorithmType>Integration</AlgorithmType>
            <UsedForAutomation>false</UsedForAutomation>
            <UsedForMatchSequence>false</UsedForMatchSequence>
        </ParameterSet>
        <ParameterSet usagekey="MSMSIntegratorChoice" displayName="MS/MS 积分器选择" assembly="" class="Agilent.MassSpectrometry.DataAnalysis.PSetIntegratorSelection">
            <Parameters>
                <Parameter id="IntegratorAlgorithm">
                    <DisplayName>积分器选择</DisplayName>
                    <Value>Agile2</Value>
                </Parameter>
            </Parameters>
        </ParameterSet>
        <ParameterSet usagekey="MSMSRTEIntegration" displayName="MS/MS 常规积分器设置" assembly="" class="Agilent.MassSpectrometry.DataAnalysis.PSetRTEIntegrator">
            <Parameters>
                <Parameter id="DataPointSampling">
                    <DisplayName>取样点间隔:</DisplayName>
                    <Value>1</Value>
                    <Limits>
                        <Minimum type="Inclusive">1</Minimum>
                        <Maximum type="Inclusive">9</Maximum>
                    </Limits>
                    <XUnits>Unspecified</XUnits>
                    <DataValueType>Unspecified</DataValueType>
                    <PrecisionType>DigitsAfterDecimal</PrecisionType>
                    <PrecisionDigits>0</PrecisionDigits>
                    <ConversionSupport>None</ConversionSupport>
                </Parameter>
                <Parameter id="Smoothing">
                    <DisplayName>平滑</DisplayName>
                    <Value>false</Value>
                </Parameter>
                <Parameter id="DetectionFiltering">
                    <DisplayName>过滤:</DisplayName>
                    <Value>FivePoint</Value>
                </Parameter>
                <Parameter id="StartThreshold">
                    <DisplayName>起始阈值:</DisplayName>
                    <Value>0.2</Value>
                    <Limits>
                        <Minimum type="Inclusive">0.001</Minimum>
                        <Maximum type="Inclusive">100</Maximum>
                    </Limits>
                    <XUnits>Unspecified</XUnits>
                    <DataValueType>Unspecified</DataValueType>
                    <PrecisionType>DigitsAfterDecimal</PrecisionType>
                    <PrecisionDigits>3</PrecisionDigits>
                    <ConversionSupport>None</ConversionSupport>
                </Parameter>
                <Parameter id="StopThreshold">
                    <DisplayName>停止阈值:</DisplayName>
                    <Value>0</Value>
                    <Limits>
                        <Minimum type="Inclusive">0</Minimum>
                        <Maximum type="Inclusive">100</Maximum>
                    </Limits>
                    <XUnits>Unspecified</XUnits>
                    <DataValueType>Unspecified</DataValueType>
                    <PrecisionType>DigitsAfterDecimal</PrecisionType>
                    <PrecisionDigits>1</PrecisionDigits>
                    <ConversionSupport>None</ConversionSupport>
                </Parameter>
                <Parameter id="PeakLocation">
                    <DisplayName>峰位置:</DisplayName>
                    <Value>Top</Value>
                </Parameter>
                <Parameter id="BaselineReset">
                    <DisplayName>基线重置 &gt;</DisplayName>
                    <Value>5</Value>
                    <Limits>
                        <Minimum type="Inclusive">0</Minimum>
                        <Maximum type="Inclusive">500</Maximum>
                    </Limits>
                    <XUnits>Unspecified</XUnits>
                    <DataValueType>Unspecified</DataValueType>
                    <PrecisionType>DigitsAfterDecimal</PrecisionType>
                    <PrecisionDigits>0</PrecisionDigits>
                    <ConversionSupport>None</ConversionSupport>
                </Parameter>
                <Parameter id="BaselineValley">
                    <DisplayName>如果任一边 &lt;</DisplayName>
                    <Value>100</Value>
                    <Limits>
                        <Minimum type="Inclusive">1</Minimum>
                        <Maximum type="Inclusive">100</Maximum>
                    </Limits>
                    <XUnits>Unspecified</XUnits>
                    <DataValueType>Unspecified</DataValueType>
                    <PrecisionType>DigitsAfterDecimal</PrecisionType>
                    <PrecisionDigits>0</PrecisionDigits>
                    <ConversionSupport>None</ConversionSupport>
                </Parameter>
                <Parameter id="BaselinePreference">
                    <DisplayName>基线首选项</DisplayName>
                    <Value>Tangent</Value>
                </Parameter>
            </Parameters>
        </ParameterSet>
        <ParameterSet usagekey="MSMSChemStationIntegration" displayName="MS/MS ChemStation 积分设置" assembly="" class="Agilent.MassSpectrometry.DataAnalysis.PSetChemStationIntegratorSettings">
            <Parameters>
                <Parameter id="TangentSkimMode">
                    <DisplayName>切线撇去模式:</DisplayName>
                    <Value>Standard</Value>
                </Parameter>
                <Parameter id="BaselineCorrection">
                    <DisplayName>基线校正模式:</DisplayName>
                    <Value>Classical</Value>
                </Parameter>
                <Parameter id="FrontSkimHeightRatio">
                    <DisplayName>前部撇去峰高比:</DisplayName>
                    <Value>0</Value>
                    <Limits>
                        <Minimum type="Inclusive">0</Minimum>
                    </Limits>
                    <XUnits>Unspecified</XUnits>
                    <DataValueType>Unspecified</DataValueType>
                    <PrecisionType>DigitsAfterDecimal</PrecisionType>
                    <PrecisionDigits>2</PrecisionDigits>
                    <ConversionSupport>None</ConversionSupport>
                </Parameter>
                <Parameter id="TailSkimHeightRatio">
                    <DisplayName>尾部撇去峰高比:</DisplayName>
                    <Value>0</Value>
                    <Limits>
                        <Minimum type="Inclusive">0</Minimum>
                    </Limits>
                    <XUnits>Unspecified</XUnits>
                    <DataValueType>Unspecified</DataValueType>
                    <PrecisionType>DigitsAfterDecimal</PrecisionType>
                    <PrecisionDigits>2</PrecisionDigits>
                    <ConversionSupport>None</ConversionSupport>
                </Parameter>
                <Parameter id="SkimValleyRatio">
                    <DisplayName>撇去峰谷比:</DisplayName>
                    <Value>20</Value>
                    <Limits>
                        <Minimum type="Inclusive">0</Minimum>
                    </Limits>
                    <XUnits>Unspecified</XUnits>
                    <DataValueType>Unspecified</DataValueType>
                    <PrecisionType>DigitsAfterDecimal</PrecisionType>
                    <PrecisionDigits>2</PrecisionDigits>
                    <ConversionSupport>None</ConversionSupport>
                </Parameter>
                <Parameter id="PeakToValleyRatio">
                    <DisplayName>峰谷比:</DisplayName>
                    <Value>500</Value>
                    <Limits>
                        <Minimum type="Inclusive">0</Minimum>
                    </Limits>
                    <XUnits>Unspecified</XUnits>
                    <DataValueType>Unspecified</DataValueType>
                    <PrecisionType>DigitsAfterDecimal</PrecisionType>
                    <PrecisionDigits>2</PrecisionDigits>
                    <ConversionSupport>None</ConversionSupport>
                </Parameter>
                <Parameter id="InitialEventsTable">
                    <Value>
                        <ParameterSet usagekey="" displayName="" assembly="" class="Agilent.MassSpectrometry.DataAnalysis.PSetIntegrationEvent">
                            <Parameters>
                                <Parameter id="IntegrationEvent">
                                    <Value>
                                        <IntegrationEvent>SlopeSensitivity</IntegrationEvent>
                                        <IsTimedEvent>False</IsTimedEvent>
                                        <IsUsed>True</IsUsed>
                                        <IntegrationEventValue>
                                            <Parameter>
                                                <Value>5</Value>
                                                <Limits>
                                                    <Minimum type="Inclusive">0</Minimum>
                                                </Limits>
                                                <XUnits>Unspecified</XUnits>
                                                <DataValueType>Unspecified</DataValueType>
                                                <PrecisionType>DigitsAfterDecimal</PrecisionType>
                                                <PrecisionDigits>2</PrecisionDigits>
                                                <ConversionSupport>None</ConversionSupport>
                                            </Parameter>
                                        </IntegrationEventValue>
                                    </Value>
                                    <Default>
                                        <IntegrationEvent>BaselineNow</IntegrationEvent>
                                        <IsTimedEvent>False</IsTimedEvent>
                                        <IsUsed>True</IsUsed>
                                        <IntegrationEventValue>
                                            <Parameter>
                                                <Value>true</Value>
                                            </Parameter>
                                        </IntegrationEventValue>
                                    </Default>
                                </Parameter>
                                <Parameter id="Time">
                                    <Value>0</Value>
                                    <Limits>
                                        <Minimum type="Inclusive">0</Minimum>
                                    </Limits>
                                    <XUnits>Minutes</XUnits>
                                    <DataValueType>Unspecified</DataValueType>
                                    <PrecisionType>DigitsAfterDecimal</PrecisionType>
                                    <PrecisionDigits>3</PrecisionDigits>
                                    <ConversionSupport>PrecisionOnly</ConversionSupport>
                                </Parameter>
                            </Parameters>
                        </ParameterSet>
                        <ParameterSet usagekey="" displayName="" assembly="" class="Agilent.MassSpectrometry.DataAnalysis.PSetIntegrationEvent">
                            <Parameters>
                                <Parameter id="IntegrationEvent">
                                    <Value>
                                        <IntegrationEvent>PeakWidth</IntegrationEvent>
                                        <IsTimedEvent>False</IsTimedEvent>
                                        <IsUsed>True</IsUsed>
                                        <IntegrationEventValue>
                                            <Parameter>
                                                <Value>0.05</Value>
                                                <Limits>
                                                    <Minimum type="Inclusive">0</Minimum>
                                                </Limits>
                                                <XUnits>Unspecified</XUnits>
                                                <DataValueType>Unspecified</DataValueType>
                                                <PrecisionType>DigitsAfterDecimal</PrecisionType>
                                                <PrecisionDigits>2</PrecisionDigits>
                                                <ConversionSupport>None</ConversionSupport>
                                            </Parameter>
                                        </IntegrationEventValue>
                                    </Value>
                                    <Default>
                                        <IntegrationEvent>BaselineNow</IntegrationEvent>
                                        <IsTimedEvent>False</IsTimedEvent>
                                        <IsUsed>True</IsUsed>
                                        <IntegrationEventValue>
                                            <Parameter>
                                                <Value>true</Value>
                                            </Parameter>
                                        </IntegrationEventValue>
                                    </Default>
                                </Parameter>
                                <Parameter id="Time">
                                    <Value>0</Value>
                                    <Limits>
                                        <Minimum type="Inclusive">0</Minimum>
                                    </Limits>
                                    <XUnits>Minutes</XUnits>
                                    <DataValueType>Unspecified</DataValueType>
                                    <PrecisionType>DigitsAfterDecimal</PrecisionType>
                                    <PrecisionDigits>3</PrecisionDigits>
                                    <ConversionSupport>PrecisionOnly</ConversionSupport>
                                </Parameter>
                            </Parameters>
                        </ParameterSet>
                        <ParameterSet usagekey="" displayName="" assembly="" class="Agilent.MassSpectrometry.DataAnalysis.PSetIntegrationEvent">
                            <Parameters>
                                <Parameter id="IntegrationEvent">
                                    <Value>
                                        <IntegrationEvent>AreaReject</IntegrationEvent>
                                        <IsTimedEvent>False</IsTimedEvent>
                                        <IsUsed>True</IsUsed>
                                        <IntegrationEventValue>
                                            <Parameter>
                                                <Value>5</Value>
                                                <Limits>
                                                    <Minimum type="Inclusive">-1.79769313486232E+308</Minimum>
                                                </Limits>
                                                <XUnits>Unspecified</XUnits>
                                                <DataValueType>Unspecified</DataValueType>
                                                <PrecisionType>DigitsAfterDecimal</PrecisionType>
                                                <PrecisionDigits>2</PrecisionDigits>
                                                <ConversionSupport>None</ConversionSupport>
                                            </Parameter>
                                        </IntegrationEventValue>
                                    </Value>
                                    <Default>
                                        <IntegrationEvent>BaselineNow</IntegrationEvent>
                                        <IsTimedEvent>False</IsTimedEvent>
                                        <IsUsed>True</IsUsed>
                                        <IntegrationEventValue>
                                            <Parameter>
                                                <Value>true</Value>
                                            </Parameter>
                                        </IntegrationEventValue>
                                    </Default>
                                </Parameter>
                                <Parameter id="Time">
                                    <Value>0</Value>
                                    <Limits>
                                        <Minimum type="Inclusive">0</Minimum>
                                    </Limits>
                                    <XUnits>Minutes</XUnits>
                                    <DataValueType>Unspecified</DataValueType>
                                    <PrecisionType>DigitsAfterDecimal</PrecisionType>
                                    <PrecisionDigits>3</PrecisionDigits>
                                    <ConversionSupport>PrecisionOnly</ConversionSupport>
                                </Parameter>
                            </Parameters>
                        </ParameterSet>
                        <ParameterSet usagekey="" displayName="" assembly="" class="Agilent.MassSpectrometry.DataAnalysis.PSetIntegrationEvent">
                            <Parameters>
                                <Parameter id="IntegrationEvent">
                                    <Value>
                                        <IntegrationEvent>HeightReject</IntegrationEvent>
                                        <IsTimedEvent>False</IsTimedEvent>
                                        <IsUsed>True</IsUsed>
                                        <IntegrationEventValue>
                                            <Parameter>
                                                <Value>1</Value>
                                                <Limits>
                                                    <Minimum type="Inclusive">-1.79769313486232E+308</Minimum>
                                                </Limits>
                                                <XUnits>Unspecified</XUnits>
                                                <DataValueType>Unspecified</DataValueType>
                                                <PrecisionType>DigitsAfterDecimal</PrecisionType>
                                                <PrecisionDigits>2</PrecisionDigits>
                                                <ConversionSupport>None</ConversionSupport>
                                            </Parameter>
                                        </IntegrationEventValue>
                                    </Value>
                                    <Default>
                                        <IntegrationEvent>BaselineNow</IntegrationEvent>
                                        <IsTimedEvent>False</IsTimedEvent>
                                        <IsUsed>True</IsUsed>
                                        <IntegrationEventValue>
                                            <Parameter>
                                                <Value>true</Value>
                                            </Parameter>
                                        </IntegrationEventValue>
                                    </Default>
                                </Parameter>
                                <Parameter id="Time">
                                    <Value>0</Value>
                                    <Limits>
                                        <Minimum type="Inclusive">0</Minimum>
                                    </Limits>
                                    <XUnits>Minutes</XUnits>
                                    <DataValueType>Unspecified</DataValueType>
                                    <PrecisionType>DigitsAfterDecimal</PrecisionType>
                                    <PrecisionDigits>3</PrecisionDigits>
                                    <ConversionSupport>PrecisionOnly</ConversionSupport>
                                </Parameter>
                            </Parameters>
                        </ParameterSet>
                        <ParameterSet usagekey="" displayName="" assembly="" class="Agilent.MassSpectrometry.DataAnalysis.PSetIntegrationEvent">
                            <Parameters>
                                <Parameter id="IntegrationEvent">
                                    <Value>
                                        <IntegrationEvent>ShouldersMode</IntegrationEvent>
                                        <IsTimedEvent>False</IsTimedEvent>
                                        <IsUsed>True</IsUsed>
                                        <IntegrationEventValue>
                                            <Parameter>
                                                <Value>OFF</Value>
                                            </Parameter>
                                        </IntegrationEventValue>
                                    </Value>
                                    <Default>
                                        <IntegrationEvent>BaselineNow</IntegrationEvent>
                                        <IsTimedEvent>False</IsTimedEvent>
                                        <IsUsed>True</IsUsed>
                                        <IntegrationEventValue>
                                            <Parameter>
                                                <Value>true</Value>
                                            </Parameter>
                                        </IntegrationEventValue>
                                    </Default>
                                </Parameter>
                                <Parameter id="Time">
                                    <Value>0</Value>
                                    <Limits>
                                        <Minimum type="Inclusive">0</Minimum>
                                    </Limits>
                                    <XUnits>Minutes</XUnits>
                                    <DataValueType>Unspecified</DataValueType>
                                    <PrecisionType>DigitsAfterDecimal</PrecisionType>
                                    <PrecisionDigits>3</PrecisionDigits>
                                    <ConversionSupport>PrecisionOnly</ConversionSupport>
                                </Parameter>
                            </Parameters>
                        </ParameterSet>
                    </Value>
                </Parameter>
                <Parameter id="TimedEventsTable">
                    <Value>
                        <ParameterSet usagekey="0" displayName="" assembly="" class="Agilent.MassSpectrometry.DataAnalysis.PSetIntegrationEvent">
                            <Parameters>
                                <Parameter id="IntegrationEvent">
                                    <Value>
                                        <IntegrationEvent>BaselineNow</IntegrationEvent>
                                        <IsTimedEvent>True</IsTimedEvent>
                                        <IsUsed>True</IsUsed>
                                        <IntegrationEventValue>
                                            <Parameter>
                                                <Value>true</Value>
                                            </Parameter>
                                        </IntegrationEventValue>
                                    </Value>
                                    <Default>
                                        <IntegrationEvent>BaselineNow</IntegrationEvent>
                                        <IsTimedEvent>False</IsTimedEvent>
                                        <IsUsed>True</IsUsed>
                                        <IntegrationEventValue>
                                            <Parameter>
                                                <Value>true</Value>
                                            </Parameter>
                                        </IntegrationEventValue>
                                    </Default>
                                </Parameter>
                                <Parameter id="Time">
                                    <Value>0</Value>
                                    <Limits>
                                        <Minimum type="Inclusive">0</Minimum>
                                    </Limits>
                                    <XUnits>Minutes</XUnits>
                                    <DataValueType>Unspecified</DataValueType>
                                    <PrecisionType>DigitsAfterDecimal</PrecisionType>
                                    <PrecisionDigits>3</PrecisionDigits>
                                    <ConversionSupport>PrecisionOnly</ConversionSupport>
                                </Parameter>
                            </Parameters>
                        </ParameterSet>
                    </Value>
                </Parameter>
            </Parameters>
        </ParameterSet>
        <ParameterSet usagekey="MSMSGenieIntegratorParameterSet" displayName="MS/MS 通用积分器设置" assembly="" class="Agilent.MassSpectrometry.DataAnalysis.PSetGenieIntegratorSettings">
            <Parameters>
                <Parameter id="ShoulderDetection">
                    <DisplayName>肩峰检测</DisplayName>
                    <Value>OFF</Value>
                </Parameter>
                <Parameter id="Threshold">
                    <DisplayName>阈值:</DisplayName>
                    <Value>0</Value>
                    <Limits>
                        <Minimum type="Inclusive">0</Minimum>
                    </Limits>
                    <XUnits>Unspecified</XUnits>
                    <DataValueType>Unspecified</DataValueType>
                    <PrecisionType>DigitsAfterDecimal</PrecisionType>
                    <PrecisionDigits>2</PrecisionDigits>
                    <ConversionSupport>None</ConversionSupport>
                </Parameter>
                <Parameter id="AreaReject">
                    <DisplayName>最小峰面积:</DisplayName>
                    <Value>0</Value>
                    <Limits>
                        <Minimum type="Inclusive">0</Minimum>
                    </Limits>
                    <XUnits>Unspecified</XUnits>
                    <DataValueType>Unspecified</DataValueType>
                    <PrecisionType>DigitsAfterDecimal</PrecisionType>
                    <PrecisionDigits>2</PrecisionDigits>
                    <ConversionSupport>None</ConversionSupport>
                </Parameter>
                <Parameter id="PeakWidth">
                    <DisplayName>峰宽:</DisplayName>
                    <Value>0</Value>
                    <Limits>
                        <Minimum type="Inclusive">0</Minimum>
                    </Limits>
                    <XUnits>Unspecified</XUnits>
                    <DataValueType>Unspecified</DataValueType>
                    <PrecisionType>DigitsAfterDecimal</PrecisionType>
                    <PrecisionDigits>2</PrecisionDigits>
                    <ConversionSupport>None</ConversionSupport>
                </Parameter>
                <Parameter id="UseDataScaleFactor">
                    <Value>false</Value>
                </Parameter>
                <Parameter id="TimedEvents">
                    <Value>
                        <ParameterSet usagekey="1" displayName="" assembly="" class="Agilent.MassSpectrometry.DataAnalysis.PSetIntegrationEvent">
                            <Parameters>
                                <Parameter id="IntegrationEvent">
                                    <Value>
                                        <IntegrationEvent>BaselineNow</IntegrationEvent>
                                        <IsTimedEvent>True</IsTimedEvent>
                                        <IsUsed>True</IsUsed>
                                        <IntegrationEventValue>
                                            <Parameter>
                                                <Value>true</Value>
                                            </Parameter>
                                        </IntegrationEventValue>
                                    </Value>
                                    <Default>
                                        <IntegrationEvent>BaselineNow</IntegrationEvent>
                                        <IsTimedEvent>False</IsTimedEvent>
                                        <IsUsed>True</IsUsed>
                                        <IntegrationEventValue>
                                            <Parameter>
                                                <Value>true</Value>
                                            </Parameter>
                                        </IntegrationEventValue>
                                    </Default>
                                </Parameter>
                                <Parameter id="Time">
                                    <Value>0</Value>
                                    <Limits>
                                        <Minimum type="Inclusive">0</Minimum>
                                    </Limits>
                                    <XUnits>Minutes</XUnits>
                                    <DataValueType>Unspecified</DataValueType>
                                    <PrecisionType>DigitsAfterDecimal</PrecisionType>
                                    <PrecisionDigits>3</PrecisionDigits>
                                    <ConversionSupport>PrecisionOnly</ConversionSupport>
                                </Parameter>
                            </Parameters>
                        </ParameterSet>
                    </Value>
                </Parameter>
            </Parameters>
        </ParameterSet>
        <ParameterSet usagekey="MSMSChromPeakFilters" displayName="MS/MS 色谱峰过滤器设置" assembly="" class="Agilent.MassSpectrometry.DataAnalysis.PSetChromPeakFilter">
            <Parameters>
                <Parameter id="PeakFilter">
                    <Value>PeakAreaPctThreshold</Value>
                </Parameter>
                <Parameter id="PeakAreaAbsThreshold">
                    <DisplayName>峰面积（counts）&gt;=  </DisplayName>
                    <Value>10000</Value>
                    <Limits>
                        <Minimum type="Inclusive">0</Minimum>
                    </Limits>
                    <XUnits>Abundance</XUnits>
                    <DataValueType>Response</DataValueType>
                    <PrecisionType>DigitsAfterDecimal</PrecisionType>
                    <PrecisionDigits>0</PrecisionDigits>
                    <ConversionSupport>None</ConversionSupport>
                </Parameter>
                <Parameter id="PeakAreaPctUnits">
                    <DisplayName>峰面积 (%) &gt;= </DisplayName>
                    <Value>1</Value>
                    <Limits>
                        <Minimum type="Inclusive">0</Minimum>
                        <Maximum type="Inclusive">100</Maximum>
                    </Limits>
                    <XUnits>Abundance</XUnits>
                    <DataValueType>Response</DataValueType>
                    <PrecisionType>DigitsAfterDecimal</PrecisionType>
                    <PrecisionDigits>3</PrecisionDigits>
                    <ConversionSupport>None</ConversionSupport>
                </Parameter>
                <Parameter id="PeakHeightAbsThreshold">
                    <DisplayName>峰高（counts）&gt;= </DisplayName>
                    <Value>10000</Value>
                    <Limits>
                        <Minimum type="Inclusive">0</Minimum>
                    </Limits>
                    <XUnits>Abundance</XUnits>
                    <DataValueType>Response</DataValueType>
                    <PrecisionType>DigitsAfterDecimal</PrecisionType>
                    <PrecisionDigits>0</PrecisionDigits>
                    <ConversionSupport>None</ConversionSupport>
                </Parameter>
                <Parameter id="PeakHeightPctThreshold">
                    <DisplayName>峰高 (%) &gt;= </DisplayName>
                    <Value>5</Value>
                    <Limits>
                        <Minimum type="Inclusive">0</Minimum>
                        <Maximum type="Inclusive">100</Maximum>
                    </Limits>
                    <XUnits>Abundance</XUnits>
                    <DataValueType>Response</DataValueType>
                    <PrecisionType>DigitsAfterDecimal</PrecisionType>
                    <PrecisionDigits>3</PrecisionDigits>
                    <ConversionSupport>None</ConversionSupport>
                </Parameter>
                <Parameter id="MaximumPeakCount">
                    <DisplayName>数量上限:</DisplayName>
                    <Value>100</Value>
                    <Limits>
                        <Minimum type="Exclusive">0</Minimum>
                    </Limits>
                    <XUnits>Unspecified</XUnits>
                    <DataValueType>Unspecified</DataValueType>
                    <PrecisionType>DigitsAfterDecimal</PrecisionType>
                    <PrecisionDigits>0</PrecisionDigits>
                    <ConversionSupport>None</ConversionSupport>
                </Parameter>
                <Parameter id="DisplayThreshold">
                    <Value>0</Value>
                    <Limits>
                        <Minimum type="Inclusive">0</Minimum>
                    </Limits>
                    <XUnits>Abundance</XUnits>
                    <DataValueType>Response</DataValueType>
                    <PrecisionType>DigitsAfterDecimal</PrecisionType>
                    <PrecisionDigits>2</PrecisionDigits>
                    <ConversionSupport>None</ConversionSupport>
                </Parameter>
                <Parameter id="SNRThreshold">
                    <Value>30</Value>
                    <Limits>
                        <Minimum type="Inclusive">0</Minimum>
                    </Limits>
                    <XUnits>Unspecified</XUnits>
                    <DataValueType>Unspecified</DataValueType>
                    <PrecisionType>DigitsAfterDecimal</PrecisionType>
                    <PrecisionDigits>1</PrecisionDigits>
                    <ConversionSupport>None</ConversionSupport>
                </Parameter>
                <Parameter id="InterimSumObjectCount">
                    <Value>1</Value>
                    <Limits>
                        <Minimum type="Inclusive">1</Minimum>
                    </Limits>
                    <XUnits>Unspecified</XUnits>
                    <DataValueType>Unspecified</DataValueType>
                    <PrecisionType>DigitsAfterDecimal</PrecisionType>
                    <PrecisionDigits>0</PrecisionDigits>
                    <ConversionSupport>None</ConversionSupport>
                </Parameter>
                <Parameter id="FilterOnHeight">
                    <Value>false</Value>
                </Parameter>
                <Parameter id="PerformFragmentAnnotation">
                    <DisplayName>用分子式标注碎片质谱峰</DisplayName>
                    <Value>false</Value>
                </Parameter>
                <Parameter id="PerformFormulaAnnotationForNonFragments">
                    <DisplayName>为非碎片离子（未知）生成分子式</DisplayName>
                    <Value>false</Value>
                </Parameter>
            </Parameters>
            <AllowHeightFilters>true</AllowHeightFilters>
            <AllowAreaFilters>true</AllowAreaFilters>
            <UsedForFragmentFormulaAnnotation>false</UsedForFragmentFormulaAnnotation>
        </ParameterSet>
        <ParameterSet usagekey="UVIntegratorChoice" displayName="UV 积分器选择" assembly="" class="Agilent.MassSpectrometry.DataAnalysis.PSetIntegratorSelection">
            <Parameters>
                <Parameter id="IntegratorAlgorithm">
                    <DisplayName>积分器选择</DisplayName>
                    <Value>Agile2</Value>
                </Parameter>
            </Parameters>
        </ParameterSet>
        <ParameterSet usagekey="UVRTEIntegration" displayName="UV 常规积分器设置" assembly="" class="Agilent.MassSpectrometry.DataAnalysis.PSetRTEIntegrator">
            <Parameters>
                <Parameter id="DataPointSampling">
                    <DisplayName>取样点间隔:</DisplayName>
                    <Value>1</Value>
                    <Limits>
                        <Minimum type="Inclusive">1</Minimum>
                        <Maximum type="Inclusive">9</Maximum>
                    </Limits>
                    <XUnits>Unspecified</XUnits>
                    <DataValueType>Unspecified</DataValueType>
                    <PrecisionType>DigitsAfterDecimal</PrecisionType>
                    <PrecisionDigits>0</PrecisionDigits>
                    <ConversionSupport>None</ConversionSupport>
                </Parameter>
                <Parameter id="Smoothing">
                    <DisplayName>平滑</DisplayName>
                    <Value>false</Value>
                </Parameter>
                <Parameter id="DetectionFiltering">
                    <DisplayName>过滤:</DisplayName>
                    <Value>FivePoint</Value>
                </Parameter>
                <Parameter id="StartThreshold">
                    <DisplayName>起始阈值:</DisplayName>
                    <Value>0.2</Value>
                    <Limits>
                        <Minimum type="Inclusive">0.001</Minimum>
                        <Maximum type="Inclusive">100</Maximum>
                    </Limits>
                    <XUnits>Unspecified</XUnits>
                    <DataValueType>Unspecified</DataValueType>
                    <PrecisionType>DigitsAfterDecimal</PrecisionType>
                    <PrecisionDigits>3</PrecisionDigits>
                    <ConversionSupport>None</ConversionSupport>
                </Parameter>
                <Parameter id="StopThreshold">
                    <DisplayName>停止阈值:</DisplayName>
                    <Value>0</Value>
                    <Limits>
                        <Minimum type="Inclusive">0</Minimum>
                        <Maximum type="Inclusive">100</Maximum>
                    </Limits>
                    <XUnits>Unspecified</XUnits>
                    <DataValueType>Unspecified</DataValueType>
                    <PrecisionType>DigitsAfterDecimal</PrecisionType>
                    <PrecisionDigits>1</PrecisionDigits>
                    <ConversionSupport>None</ConversionSupport>
                </Parameter>
                <Parameter id="PeakLocation">
                    <DisplayName>峰位置:</DisplayName>
                    <Value>Top</Value>
                </Parameter>
                <Parameter id="BaselineReset">
                    <DisplayName>基线重置 &gt;</DisplayName>
                    <Value>5</Value>
                    <Limits>
                        <Minimum type="Inclusive">0</Minimum>
                        <Maximum type="Inclusive">500</Maximum>
                    </Limits>
                    <XUnits>Unspecified</XUnits>
                    <DataValueType>Unspecified</DataValueType>
                    <PrecisionType>DigitsAfterDecimal</PrecisionType>
                    <PrecisionDigits>0</PrecisionDigits>
                    <ConversionSupport>None</ConversionSupport>
                </Parameter>
                <Parameter id="BaselineValley">
                    <DisplayName>如果任一边 &lt;</DisplayName>
                    <Value>100</Value>
                    <Limits>
                        <Minimum type="Inclusive">1</Minimum>
                        <Maximum type="Inclusive">100</Maximum>
                    </Limits>
                    <XUnits>Unspecified</XUnits>
                    <DataValueType>Unspecified</DataValueType>
                    <PrecisionType>DigitsAfterDecimal</PrecisionType>
                    <PrecisionDigits>0</PrecisionDigits>
                    <ConversionSupport>None</ConversionSupport>
                </Parameter>
                <Parameter id="BaselinePreference">
                    <DisplayName>基线首选项</DisplayName>
                    <Value>Tangent</Value>
                </Parameter>
            </Parameters>
        </ParameterSet>
        <ParameterSet usagekey="UVChemStationIntegration" displayName="UV 化学工作站 积分设置" assembly="" class="Agilent.MassSpectrometry.DataAnalysis.PSetChemStationIntegratorSettings">
            <Parameters>
                <Parameter id="TangentSkimMode">
                    <DisplayName>切线撇去模式:</DisplayName>
                    <Value>Standard</Value>
                </Parameter>
                <Parameter id="BaselineCorrection">
                    <DisplayName>基线校正模式:</DisplayName>
                    <Value>Classical</Value>
                </Parameter>
                <Parameter id="FrontSkimHeightRatio">
                    <DisplayName>前部撇去峰高比:</DisplayName>
                    <Value>0</Value>
                    <Limits>
                        <Minimum type="Inclusive">0</Minimum>
                    </Limits>
                    <XUnits>Unspecified</XUnits>
                    <DataValueType>Unspecified</DataValueType>
                    <PrecisionType>DigitsAfterDecimal</PrecisionType>
                    <PrecisionDigits>2</PrecisionDigits>
                    <ConversionSupport>None</ConversionSupport>
                </Parameter>
                <Parameter id="TailSkimHeightRatio">
                    <DisplayName>尾部撇去峰高比:</DisplayName>
                    <Value>0</Value>
                    <Limits>
                        <Minimum type="Inclusive">0</Minimum>
                    </Limits>
                    <XUnits>Unspecified</XUnits>
                    <DataValueType>Unspecified</DataValueType>
                    <PrecisionType>DigitsAfterDecimal</PrecisionType>
                    <PrecisionDigits>2</PrecisionDigits>
                    <ConversionSupport>None</ConversionSupport>
                </Parameter>
                <Parameter id="SkimValleyRatio">
                    <DisplayName>撇去峰谷比:</DisplayName>
                    <Value>20</Value>
                    <Limits>
                        <Minimum type="Inclusive">0</Minimum>
                    </Limits>
                    <XUnits>Unspecified</XUnits>
                    <DataValueType>Unspecified</DataValueType>
                    <PrecisionType>DigitsAfterDecimal</PrecisionType>
                    <PrecisionDigits>2</PrecisionDigits>
                    <ConversionSupport>None</ConversionSupport>
                </Parameter>
                <Parameter id="PeakToValleyRatio">
                    <DisplayName>峰谷比:</DisplayName>
                    <Value>500</Value>
                    <Limits>
                        <Minimum type="Inclusive">0</Minimum>
                    </Limits>
                    <XUnits>Unspecified</XUnits>
                    <DataValueType>Unspecified</DataValueType>
                    <PrecisionType>DigitsAfterDecimal</PrecisionType>
                    <PrecisionDigits>2</PrecisionDigits>
                    <ConversionSupport>None</ConversionSupport>
                </Parameter>
                <Parameter id="InitialEventsTable">
                    <Value>
                        <ParameterSet usagekey="" displayName="" assembly="" class="Agilent.MassSpectrometry.DataAnalysis.PSetIntegrationEvent">
                            <Parameters>
                                <Parameter id="IntegrationEvent">
                                    <Value>
                                        <IntegrationEvent>SlopeSensitivity</IntegrationEvent>
                                        <IsTimedEvent>False</IsTimedEvent>
                                        <IsUsed>True</IsUsed>
                                        <IntegrationEventValue>
                                            <Parameter>
                                                <Value>5</Value>
                                                <Limits>
                                                    <Minimum type="Inclusive">0</Minimum>
                                                </Limits>
                                                <XUnits>Unspecified</XUnits>
                                                <DataValueType>Unspecified</DataValueType>
                                                <PrecisionType>DigitsAfterDecimal</PrecisionType>
                                                <PrecisionDigits>2</PrecisionDigits>
                                                <ConversionSupport>None</ConversionSupport>
                                            </Parameter>
                                        </IntegrationEventValue>
                                    </Value>
                                    <Default>
                                        <IntegrationEvent>BaselineNow</IntegrationEvent>
                                        <IsTimedEvent>False</IsTimedEvent>
                                        <IsUsed>True</IsUsed>
                                        <IntegrationEventValue>
                                            <Parameter>
                                                <Value>true</Value>
                                            </Parameter>
                                        </IntegrationEventValue>
                                    </Default>
                                </Parameter>
                                <Parameter id="Time">
                                    <Value>0</Value>
                                    <Limits>
                                        <Minimum type="Inclusive">0</Minimum>
                                    </Limits>
                                    <XUnits>Minutes</XUnits>
                                    <DataValueType>Unspecified</DataValueType>
                                    <PrecisionType>DigitsAfterDecimal</PrecisionType>
                                    <PrecisionDigits>3</PrecisionDigits>
                                    <ConversionSupport>PrecisionOnly</ConversionSupport>
                                </Parameter>
                            </Parameters>
                        </ParameterSet>
                        <ParameterSet usagekey="" displayName="" assembly="" class="Agilent.MassSpectrometry.DataAnalysis.PSetIntegrationEvent">
                            <Parameters>
                                <Parameter id="IntegrationEvent">
                                    <Value>
                                        <IntegrationEvent>PeakWidth</IntegrationEvent>
                                        <IsTimedEvent>False</IsTimedEvent>
                                        <IsUsed>True</IsUsed>
                                        <IntegrationEventValue>
                                            <Parameter>
                                                <Value>0.05</Value>
                                                <Limits>
                                                    <Minimum type="Inclusive">0</Minimum>
                                                </Limits>
                                                <XUnits>Unspecified</XUnits>
                                                <DataValueType>Unspecified</DataValueType>
                                                <PrecisionType>DigitsAfterDecimal</PrecisionType>
                                                <PrecisionDigits>2</PrecisionDigits>
                                                <ConversionSupport>None</ConversionSupport>
                                            </Parameter>
                                        </IntegrationEventValue>
                                    </Value>
                                    <Default>
                                        <IntegrationEvent>BaselineNow</IntegrationEvent>
                                        <IsTimedEvent>False</IsTimedEvent>
                                        <IsUsed>True</IsUsed>
                                        <IntegrationEventValue>
                                            <Parameter>
                                                <Value>true</Value>
                                            </Parameter>
                                        </IntegrationEventValue>
                                    </Default>
                                </Parameter>
                                <Parameter id="Time">
                                    <Value>0</Value>
                                    <Limits>
                                        <Minimum type="Inclusive">0</Minimum>
                                    </Limits>
                                    <XUnits>Minutes</XUnits>
                                    <DataValueType>Unspecified</DataValueType>
                                    <PrecisionType>DigitsAfterDecimal</PrecisionType>
                                    <PrecisionDigits>3</PrecisionDigits>
                                    <ConversionSupport>PrecisionOnly</ConversionSupport>
                                </Parameter>
                            </Parameters>
                        </ParameterSet>
                        <ParameterSet usagekey="" displayName="" assembly="" class="Agilent.MassSpectrometry.DataAnalysis.PSetIntegrationEvent">
                            <Parameters>
                                <Parameter id="IntegrationEvent">
                                    <Value>
                                        <IntegrationEvent>AreaReject</IntegrationEvent>
                                        <IsTimedEvent>False</IsTimedEvent>
                                        <IsUsed>True</IsUsed>
                                        <IntegrationEventValue>
                                            <Parameter>
                                                <Value>5</Value>
                                                <Limits>
                                                    <Minimum type="Inclusive">-1.79769313486232E+308</Minimum>
                                                </Limits>
                                                <XUnits>Unspecified</XUnits>
                                                <DataValueType>Unspecified</DataValueType>
                                                <PrecisionType>DigitsAfterDecimal</PrecisionType>
                                                <PrecisionDigits>2</PrecisionDigits>
                                                <ConversionSupport>None</ConversionSupport>
                                            </Parameter>
                                        </IntegrationEventValue>
                                    </Value>
                                    <Default>
                                        <IntegrationEvent>BaselineNow</IntegrationEvent>
                                        <IsTimedEvent>False</IsTimedEvent>
                                        <IsUsed>True</IsUsed>
                                        <IntegrationEventValue>
                                            <Parameter>
                                                <Value>true</Value>
                                            </Parameter>
                                        </IntegrationEventValue>
                                    </Default>
                                </Parameter>
                                <Parameter id="Time">
                                    <Value>0</Value>
                                    <Limits>
                                        <Minimum type="Inclusive">0</Minimum>
                                    </Limits>
                                    <XUnits>Minutes</XUnits>
                                    <DataValueType>Unspecified</DataValueType>
                                    <PrecisionType>DigitsAfterDecimal</PrecisionType>
                                    <PrecisionDigits>3</PrecisionDigits>
                                    <ConversionSupport>PrecisionOnly</ConversionSupport>
                                </Parameter>
                            </Parameters>
                        </ParameterSet>
                        <ParameterSet usagekey="" displayName="" assembly="" class="Agilent.MassSpectrometry.DataAnalysis.PSetIntegrationEvent">
                            <Parameters>
                                <Parameter id="IntegrationEvent">
                                    <Value>
                                        <IntegrationEvent>HeightReject</IntegrationEvent>
                                        <IsTimedEvent>False</IsTimedEvent>
                                        <IsUsed>True</IsUsed>
                                        <IntegrationEventValue>
                                            <Parameter>
                                                <Value>1</Value>
                                                <Limits>
                                                    <Minimum type="Inclusive">-1.79769313486232E+308</Minimum>
                                                </Limits>
                                                <XUnits>Unspecified</XUnits>
                                                <DataValueType>Unspecified</DataValueType>
                                                <PrecisionType>DigitsAfterDecimal</PrecisionType>
                                                <PrecisionDigits>2</PrecisionDigits>
                                                <ConversionSupport>None</ConversionSupport>
                                            </Parameter>
                                        </IntegrationEventValue>
                                    </Value>
                                    <Default>
                                        <IntegrationEvent>BaselineNow</IntegrationEvent>
                                        <IsTimedEvent>False</IsTimedEvent>
                                        <IsUsed>True</IsUsed>
                                        <IntegrationEventValue>
                                            <Parameter>
                                                <Value>true</Value>
                                            </Parameter>
                                        </IntegrationEventValue>
                                    </Default>
                                </Parameter>
                                <Parameter id="Time">
                                    <Value>0</Value>
                                    <Limits>
                                        <Minimum type="Inclusive">0</Minimum>
                                    </Limits>
                                    <XUnits>Minutes</XUnits>
                                    <DataValueType>Unspecified</DataValueType>
                                    <PrecisionType>DigitsAfterDecimal</PrecisionType>
                                    <PrecisionDigits>3</PrecisionDigits>
                                    <ConversionSupport>PrecisionOnly</ConversionSupport>
                                </Parameter>
                            </Parameters>
                        </ParameterSet>
                        <ParameterSet usagekey="" displayName="" assembly="" class="Agilent.MassSpectrometry.DataAnalysis.PSetIntegrationEvent">
                            <Parameters>
                                <Parameter id="IntegrationEvent">
                                    <Value>
                                        <IntegrationEvent>ShouldersMode</IntegrationEvent>
                                        <IsTimedEvent>False</IsTimedEvent>
                                        <IsUsed>True</IsUsed>
                                        <IntegrationEventValue>
                                            <Parameter>
                                                <Value>OFF</Value>
                                            </Parameter>
                                        </IntegrationEventValue>
                                    </Value>
                                    <Default>
                                        <IntegrationEvent>BaselineNow</IntegrationEvent>
                                        <IsTimedEvent>False</IsTimedEvent>
                                        <IsUsed>True</IsUsed>
                                        <IntegrationEventValue>
                                            <Parameter>
                                                <Value>true</Value>
                                            </Parameter>
                                        </IntegrationEventValue>
                                    </Default>
                                </Parameter>
                                <Parameter id="Time">
                                    <Value>0</Value>
                                    <Limits>
                                        <Minimum type="Inclusive">0</Minimum>
                                    </Limits>
                                    <XUnits>Minutes</XUnits>
                                    <DataValueType>Unspecified</DataValueType>
                                    <PrecisionType>DigitsAfterDecimal</PrecisionType>
                                    <PrecisionDigits>3</PrecisionDigits>
                                    <ConversionSupport>PrecisionOnly</ConversionSupport>
                                </Parameter>
                            </Parameters>
                        </ParameterSet>
                    </Value>
                </Parameter>
                <Parameter id="TimedEventsTable">
                    <Value>
                        <ParameterSet usagekey="0" displayName="" assembly="" class="Agilent.MassSpectrometry.DataAnalysis.PSetIntegrationEvent">
                            <Parameters>
                                <Parameter id="IntegrationEvent">
                                    <Value>
                                        <IntegrationEvent>BaselineNow</IntegrationEvent>
                                        <IsTimedEvent>True</IsTimedEvent>
                                        <IsUsed>True</IsUsed>
                                        <IntegrationEventValue>
                                            <Parameter>
                                                <Value>true</Value>
                                            </Parameter>
                                        </IntegrationEventValue>
                                    </Value>
                                    <Default>
                                        <IntegrationEvent>BaselineNow</IntegrationEvent>
                                        <IsTimedEvent>False</IsTimedEvent>
                                        <IsUsed>True</IsUsed>
                                        <IntegrationEventValue>
                                            <Parameter>
                                                <Value>true</Value>
                                            </Parameter>
                                        </IntegrationEventValue>
                                    </Default>
                                </Parameter>
                                <Parameter id="Time">
                                    <Value>0</Value>
                                    <Limits>
                                        <Minimum type="Inclusive">0</Minimum>
                                    </Limits>
                                    <XUnits>Minutes</XUnits>
                                    <DataValueType>Unspecified</DataValueType>
                                    <PrecisionType>DigitsAfterDecimal</PrecisionType>
                                    <PrecisionDigits>3</PrecisionDigits>
                                    <ConversionSupport>PrecisionOnly</ConversionSupport>
                                </Parameter>
                            </Parameters>
                        </ParameterSet>
                    </Value>
                </Parameter>
            </Parameters>
        </ParameterSet>
        <ParameterSet usagekey="UVChromPeakFilters" displayName="UV 色谱峰过滤器设置" assembly="" class="Agilent.MassSpectrometry.DataAnalysis.PSetChromPeakFilter">
            <Parameters>
                <Parameter id="PeakFilter">
                    <Value>PeakAreaPctThreshold</Value>
                </Parameter>
                <Parameter id="PeakAreaAbsThreshold">
                    <DisplayName>峰面积（counts）&gt;=  </DisplayName>
                    <Value>10000</Value>
                    <Limits>
                        <Minimum type="Inclusive">0</Minimum>
                    </Limits>
                    <XUnits>Abundance</XUnits>
                    <DataValueType>Response</DataValueType>
                    <PrecisionType>DigitsAfterDecimal</PrecisionType>
                    <PrecisionDigits>0</PrecisionDigits>
                    <ConversionSupport>None</ConversionSupport>
                </Parameter>
                <Parameter id="PeakAreaPctUnits">
                    <DisplayName>峰面积 (%) &gt;= </DisplayName>
                    <Value>1</Value>
                    <Limits>
                        <Minimum type="Inclusive">0</Minimum>
                        <Maximum type="Inclusive">100</Maximum>
                    </Limits>
                    <XUnits>Abundance</XUnits>
                    <DataValueType>Response</DataValueType>
                    <PrecisionType>DigitsAfterDecimal</PrecisionType>
                    <PrecisionDigits>3</PrecisionDigits>
                    <ConversionSupport>None</ConversionSupport>
                </Parameter>
                <Parameter id="PeakHeightAbsThreshold">
                    <DisplayName>峰高（counts）&gt;= </DisplayName>
                    <Value>10000</Value>
                    <Limits>
                        <Minimum type="Inclusive">0</Minimum>
                    </Limits>
                    <XUnits>Abundance</XUnits>
                    <DataValueType>Response</DataValueType>
                    <PrecisionType>DigitsAfterDecimal</PrecisionType>
                    <PrecisionDigits>0</PrecisionDigits>
                    <ConversionSupport>None</ConversionSupport>
                </Parameter>
                <Parameter id="PeakHeightPctThreshold">
                    <DisplayName>峰高 (%) &gt;= </DisplayName>
                    <Value>5</Value>
                    <Limits>
                        <Minimum type="Inclusive">0</Minimum>
                        <Maximum type="Inclusive">100</Maximum>
                    </Limits>
                    <XUnits>Abundance</XUnits>
                    <DataValueType>Response</DataValueType>
                    <PrecisionType>DigitsAfterDecimal</PrecisionType>
                    <PrecisionDigits>3</PrecisionDigits>
                    <ConversionSupport>None</ConversionSupport>
                </Parameter>
                <Parameter id="MaximumPeakCount">
                    <DisplayName>数量上限:</DisplayName>
                    <Value>100</Value>
                    <Limits>
                        <Minimum type="Exclusive">0</Minimum>
                    </Limits>
                    <XUnits>Unspecified</XUnits>
                    <DataValueType>Unspecified</DataValueType>
                    <PrecisionType>DigitsAfterDecimal</PrecisionType>
                    <PrecisionDigits>0</PrecisionDigits>
                    <ConversionSupport>None</ConversionSupport>
                </Parameter>
                <Parameter id="DisplayThreshold">
                    <Value>0</Value>
                    <Limits>
                        <Minimum type="Inclusive">0</Minimum>
                    </Limits>
                    <XUnits>Abundance</XUnits>
                    <DataValueType>Response</DataValueType>
                    <PrecisionType>DigitsAfterDecimal</PrecisionType>
                    <PrecisionDigits>2</PrecisionDigits>
                    <ConversionSupport>None</ConversionSupport>
                </Parameter>
                <Parameter id="SNRThreshold">
                    <Value>30</Value>
                    <Limits>
                        <Minimum type="Inclusive">0</Minimum>
                    </Limits>
                    <XUnits>Unspecified</XUnits>
                    <DataValueType>Unspecified</DataValueType>
                    <PrecisionType>DigitsAfterDecimal</PrecisionType>
                    <PrecisionDigits>1</PrecisionDigits>
                    <ConversionSupport>None</ConversionSupport>
                </Parameter>
                <Parameter id="InterimSumObjectCount">
                    <Value>1</Value>
                    <Limits>
                        <Minimum type="Inclusive">1</Minimum>
                    </Limits>
                    <XUnits>Unspecified</XUnits>
                    <DataValueType>Unspecified</DataValueType>
                    <PrecisionType>DigitsAfterDecimal</PrecisionType>
                    <PrecisionDigits>0</PrecisionDigits>
                    <ConversionSupport>None</ConversionSupport>
                </Parameter>
                <Parameter id="FilterOnHeight">
                    <Value>false</Value>
                </Parameter>
                <Parameter id="PerformFragmentAnnotation">
                    <DisplayName>用分子式标注碎片质谱峰</DisplayName>
                    <Value>false</Value>
                </Parameter>
                <Parameter id="PerformFormulaAnnotationForNonFragments">
                    <DisplayName>为非碎片离子（未知）生成分子式</DisplayName>
                    <Value>false</Value>
                </Parameter>
            </Parameters>
            <AllowHeightFilters>true</AllowHeightFilters>
            <AllowAreaFilters>true</AllowAreaFilters>
            <UsedForFragmentFormulaAnnotation>false</UsedForFragmentFormulaAnnotation>
        </ParameterSet>
        <ParameterSet usagekey="UVGenieIntegratorParameterSet" displayName="UV 通用积分器设置" assembly="" class="Agilent.MassSpectrometry.DataAnalysis.PSetGenieIntegratorSettings">
            <Parameters>
                <Parameter id="ShoulderDetection">
                    <DisplayName>肩峰检测</DisplayName>
                    <Value>OFF</Value>
                </Parameter>
                <Parameter id="Threshold">
                    <DisplayName>阈值:</DisplayName>
                    <Value>0</Value>
                    <Limits>
                        <Minimum type="Inclusive">0</Minimum>
                    </Limits>
                    <XUnits>Unspecified</XUnits>
                    <DataValueType>Unspecified</DataValueType>
                    <PrecisionType>DigitsAfterDecimal</PrecisionType>
                    <PrecisionDigits>2</PrecisionDigits>
                    <ConversionSupport>None</ConversionSupport>
                </Parameter>
                <Parameter id="AreaReject">
                    <DisplayName>最小峰面积:</DisplayName>
                    <Value>0</Value>
                    <Limits>
                        <Minimum type="Inclusive">0</Minimum>
                    </Limits>
                    <XUnits>Unspecified</XUnits>
                    <DataValueType>Unspecified</DataValueType>
                    <PrecisionType>DigitsAfterDecimal</PrecisionType>
                    <PrecisionDigits>2</PrecisionDigits>
                    <ConversionSupport>None</ConversionSupport>
                </Parameter>
                <Parameter id="PeakWidth">
                    <DisplayName>峰宽:</DisplayName>
                    <Value>0</Value>
                    <Limits>
                        <Minimum type="Inclusive">0</Minimum>
                    </Limits>
                    <XUnits>Unspecified</XUnits>
                    <DataValueType>Unspecified</DataValueType>
                    <PrecisionType>DigitsAfterDecimal</PrecisionType>
                    <PrecisionDigits>2</PrecisionDigits>
                    <ConversionSupport>None</ConversionSupport>
                </Parameter>
                <Parameter id="UseDataScaleFactor">
                    <Value>false</Value>
                </Parameter>
                <Parameter id="TimedEvents">
                    <Value>
                        <ParameterSet usagekey="1" displayName="" assembly="" class="Agilent.MassSpectrometry.DataAnalysis.PSetIntegrationEvent">
                            <Parameters>
                                <Parameter id="IntegrationEvent">
                                    <Value>
                                        <IntegrationEvent>BaselineNow</IntegrationEvent>
                                        <IsTimedEvent>True</IsTimedEvent>
                                        <IsUsed>True</IsUsed>
                                        <IntegrationEventValue>
                                            <Parameter>
                                                <Value>true</Value>
                                            </Parameter>
                                        </IntegrationEventValue>
                                    </Value>
                                    <Default>
                                        <IntegrationEvent>BaselineNow</IntegrationEvent>
                                        <IsTimedEvent>False</IsTimedEvent>
                                        <IsUsed>True</IsUsed>
                                        <IntegrationEventValue>
                                            <Parameter>
                                                <Value>true</Value>
                                            </Parameter>
                                        </IntegrationEventValue>
                                    </Default>
                                </Parameter>
                                <Parameter id="Time">
                                    <Value>0</Value>
                                    <Limits>
                                        <Minimum type="Inclusive">0</Minimum>
                                    </Limits>
                                    <XUnits>Minutes</XUnits>
                                    <DataValueType>Unspecified</DataValueType>
                                    <PrecisionType>DigitsAfterDecimal</PrecisionType>
                                    <PrecisionDigits>3</PrecisionDigits>
                                    <ConversionSupport>PrecisionOnly</ConversionSupport>
                                </Parameter>
                            </Parameters>
                        </ParameterSet>
                    </Value>
                </Parameter>
            </Parameters>
        </ParameterSet>
        <ParameterSet usagekey="UVSystemSuitability" displayName="UV 系统适用性" assembly="" class="Agilent.MassSpectrometry.DataAnalysis.PSetSystemSuitability">
            <Parameters>
                <Parameter id="EnableSuitabilityCalculation">
                    <DisplayName>启用系统适应性计算</DisplayName>
                    <Value>false</Value>
                </Parameter>
                <Parameter id="PharmacopoeiaType">
                    <DisplayName>药典:</DisplayName>
                    <Value>USP</Value>
                </Parameter>
                <Parameter id="ColumnVoidTime">
                    <DisplayName>色谱柱死时间:</DisplayName>
                    <Value>0</Value>
                    <Limits>
                        <Minimum type="Inclusive">0</Minimum>
                    </Limits>
                    <XUnits>Minutes</XUnits>
                    <DataValueType>Unspecified</DataValueType>
                    <PrecisionType>DigitsAfterDecimal</PrecisionType>
                    <PrecisionDigits>1</PrecisionDigits>
                    <ConversionSupport>None</ConversionSupport>
                </Parameter>
                <Parameter id="ColumnLengthUnit">
                    <DisplayName>色谱柱长度单位:</DisplayName>
                    <Value>Centimeters</Value>
                </Parameter>
                <Parameter id="ColumnLength">
                    <DisplayName>色谱柱长度:</DisplayName>
                    <Value>0</Value>
                    <Limits>
                        <Minimum type="Inclusive">0</Minimum>
                    </Limits>
                    <XUnits>Centimeters</XUnits>
                    <DataValueType>Unspecified</DataValueType>
                    <PrecisionType>DigitsAfterDecimal</PrecisionType>
                    <PrecisionDigits>1</PrecisionDigits>
                    <ConversionSupport>UnitsAndPrecision</ConversionSupport>
                </Parameter>
            </Parameters>
        </ParameterSet>
        <ParameterSet usagekey="OtherIntegratorChoice" displayName="其他积分器选择" assembly="" class="Agilent.MassSpectrometry.DataAnalysis.PSetIntegratorSelection">
            <Parameters>
                <Parameter id="IntegratorAlgorithm">
                    <DisplayName>积分器选择</DisplayName>
                    <Value>Agile2</Value>
                </Parameter>
            </Parameters>
        </ParameterSet>
        <ParameterSet usagekey="OtherRTEIntegration" displayName="其他常规积分器设置" assembly="" class="Agilent.MassSpectrometry.DataAnalysis.PSetRTEIntegrator">
            <Parameters>
                <Parameter id="DataPointSampling">
                    <DisplayName>取样点间隔:</DisplayName>
                    <Value>1</Value>
                    <Limits>
                        <Minimum type="Inclusive">1</Minimum>
                        <Maximum type="Inclusive">9</Maximum>
                    </Limits>
                    <XUnits>Unspecified</XUnits>
                    <DataValueType>Unspecified</DataValueType>
                    <PrecisionType>DigitsAfterDecimal</PrecisionType>
                    <PrecisionDigits>0</PrecisionDigits>
                    <ConversionSupport>None</ConversionSupport>
                </Parameter>
                <Parameter id="Smoothing">
                    <DisplayName>平滑</DisplayName>
                    <Value>false</Value>
                </Parameter>
                <Parameter id="DetectionFiltering">
                    <DisplayName>过滤:</DisplayName>
                    <Value>FivePoint</Value>
                </Parameter>
                <Parameter id="StartThreshold">
                    <DisplayName>起始阈值:</DisplayName>
                    <Value>0.2</Value>
                    <Limits>
                        <Minimum type="Inclusive">0.001</Minimum>
                        <Maximum type="Inclusive">100</Maximum>
                    </Limits>
                    <XUnits>Unspecified</XUnits>
                    <DataValueType>Unspecified</DataValueType>
                    <PrecisionType>DigitsAfterDecimal</PrecisionType>
                    <PrecisionDigits>3</PrecisionDigits>
                    <ConversionSupport>None</ConversionSupport>
                </Parameter>
                <Parameter id="StopThreshold">
                    <DisplayName>停止阈值:</DisplayName>
                    <Value>0</Value>
                    <Limits>
                        <Minimum type="Inclusive">0</Minimum>
                        <Maximum type="Inclusive">100</Maximum>
                    </Limits>
                    <XUnits>Unspecified</XUnits>
                    <DataValueType>Unspecified</DataValueType>
                    <PrecisionType>DigitsAfterDecimal</PrecisionType>
                    <PrecisionDigits>1</PrecisionDigits>
                    <ConversionSupport>None</ConversionSupport>
                </Parameter>
                <Parameter id="PeakLocation">
                    <DisplayName>峰位置:</DisplayName>
                    <Value>Top</Value>
                </Parameter>
                <Parameter id="BaselineReset">
                    <DisplayName>基线重置 &gt;</DisplayName>
                    <Value>5</Value>
                    <Limits>
                        <Minimum type="Inclusive">0</Minimum>
                        <Maximum type="Inclusive">500</Maximum>
                    </Limits>
                    <XUnits>Unspecified</XUnits>
                    <DataValueType>Unspecified</DataValueType>
                    <PrecisionType>DigitsAfterDecimal</PrecisionType>
                    <PrecisionDigits>0</PrecisionDigits>
                    <ConversionSupport>None</ConversionSupport>
                </Parameter>
                <Parameter id="BaselineValley">
                    <DisplayName>如果任一边 &lt;</DisplayName>
                    <Value>100</Value>
                    <Limits>
                        <Minimum type="Inclusive">1</Minimum>
                        <Maximum type="Inclusive">100</Maximum>
                    </Limits>
                    <XUnits>Unspecified</XUnits>
                    <DataValueType>Unspecified</DataValueType>
                    <PrecisionType>DigitsAfterDecimal</PrecisionType>
                    <PrecisionDigits>0</PrecisionDigits>
                    <ConversionSupport>None</ConversionSupport>
                </Parameter>
                <Parameter id="BaselinePreference">
                    <DisplayName>基线首选项</DisplayName>
                    <Value>Tangent</Value>
                </Parameter>
            </Parameters>
        </ParameterSet>
        <ParameterSet usagekey="OtherChemStationIntegration" displayName="其他 ChemStation 积分设置" assembly="" class="Agilent.MassSpectrometry.DataAnalysis.PSetChemStationIntegratorSettings">
            <Parameters>
                <Parameter id="TangentSkimMode">
                    <DisplayName>切线撇去模式:</DisplayName>
                    <Value>Standard</Value>
                </Parameter>
                <Parameter id="BaselineCorrection">
                    <DisplayName>基线校正模式:</DisplayName>
                    <Value>Classical</Value>
                </Parameter>
                <Parameter id="FrontSkimHeightRatio">
                    <DisplayName>前部撇去峰高比:</DisplayName>
                    <Value>0</Value>
                    <Limits>
                        <Minimum type="Inclusive">0</Minimum>
                    </Limits>
                    <XUnits>Unspecified</XUnits>
                    <DataValueType>Unspecified</DataValueType>
                    <PrecisionType>DigitsAfterDecimal</PrecisionType>
                    <PrecisionDigits>2</PrecisionDigits>
                    <ConversionSupport>None</ConversionSupport>
                </Parameter>
                <Parameter id="TailSkimHeightRatio">
                    <DisplayName>尾部撇去峰高比:</DisplayName>
                    <Value>0</Value>
                    <Limits>
                        <Minimum type="Inclusive">0</Minimum>
                    </Limits>
                    <XUnits>Unspecified</XUnits>
                    <DataValueType>Unspecified</DataValueType>
                    <PrecisionType>DigitsAfterDecimal</PrecisionType>
                    <PrecisionDigits>2</PrecisionDigits>
                    <ConversionSupport>None</ConversionSupport>
                </Parameter>
                <Parameter id="SkimValleyRatio">
                    <DisplayName>撇去峰谷比:</DisplayName>
                    <Value>20</Value>
                    <Limits>
                        <Minimum type="Inclusive">0</Minimum>
                    </Limits>
                    <XUnits>Unspecified</XUnits>
                    <DataValueType>Unspecified</DataValueType>
                    <PrecisionType>DigitsAfterDecimal</PrecisionType>
                    <PrecisionDigits>2</PrecisionDigits>
                    <ConversionSupport>None</ConversionSupport>
                </Parameter>
                <Parameter id="PeakToValleyRatio">
                    <DisplayName>峰谷比:</DisplayName>
                    <Value>500</Value>
                    <Limits>
                        <Minimum type="Inclusive">0</Minimum>
                    </Limits>
                    <XUnits>Unspecified</XUnits>
                    <DataValueType>Unspecified</DataValueType>
                    <PrecisionType>DigitsAfterDecimal</PrecisionType>
                    <PrecisionDigits>2</PrecisionDigits>
                    <ConversionSupport>None</ConversionSupport>
                </Parameter>
                <Parameter id="InitialEventsTable">
                    <Value>
                        <ParameterSet usagekey="" displayName="" assembly="" class="Agilent.MassSpectrometry.DataAnalysis.PSetIntegrationEvent">
                            <Parameters>
                                <Parameter id="IntegrationEvent">
                                    <Value>
                                        <IntegrationEvent>SlopeSensitivity</IntegrationEvent>
                                        <IsTimedEvent>False</IsTimedEvent>
                                        <IsUsed>True</IsUsed>
                                        <IntegrationEventValue>
                                            <Parameter>
                                                <Value>5</Value>
                                                <Limits>
                                                    <Minimum type="Inclusive">0</Minimum>
                                                </Limits>
                                                <XUnits>Unspecified</XUnits>
                                                <DataValueType>Unspecified</DataValueType>
                                                <PrecisionType>DigitsAfterDecimal</PrecisionType>
                                                <PrecisionDigits>2</PrecisionDigits>
                                                <ConversionSupport>None</ConversionSupport>
                                            </Parameter>
                                        </IntegrationEventValue>
                                    </Value>
                                    <Default>
                                        <IntegrationEvent>BaselineNow</IntegrationEvent>
                                        <IsTimedEvent>False</IsTimedEvent>
                                        <IsUsed>True</IsUsed>
                                        <IntegrationEventValue>
                                            <Parameter>
                                                <Value>true</Value>
                                            </Parameter>
                                        </IntegrationEventValue>
                                    </Default>
                                </Parameter>
                                <Parameter id="Time">
                                    <Value>0</Value>
                                    <Limits>
                                        <Minimum type="Inclusive">0</Minimum>
                                    </Limits>
                                    <XUnits>Minutes</XUnits>
                                    <DataValueType>Unspecified</DataValueType>
                                    <PrecisionType>DigitsAfterDecimal</PrecisionType>
                                    <PrecisionDigits>3</PrecisionDigits>
                                    <ConversionSupport>PrecisionOnly</ConversionSupport>
                                </Parameter>
                            </Parameters>
                        </ParameterSet>
                        <ParameterSet usagekey="" displayName="" assembly="" class="Agilent.MassSpectrometry.DataAnalysis.PSetIntegrationEvent">
                            <Parameters>
                                <Parameter id="IntegrationEvent">
                                    <Value>
                                        <IntegrationEvent>PeakWidth</IntegrationEvent>
                                        <IsTimedEvent>False</IsTimedEvent>
                                        <IsUsed>True</IsUsed>
                                        <IntegrationEventValue>
                                            <Parameter>
                                                <Value>0.05</Value>
                                                <Limits>
                                                    <Minimum type="Inclusive">0</Minimum>
                                                </Limits>
                                                <XUnits>Unspecified</XUnits>
                                                <DataValueType>Unspecified</DataValueType>
                                                <PrecisionType>DigitsAfterDecimal</PrecisionType>
                                                <PrecisionDigits>2</PrecisionDigits>
                                                <ConversionSupport>None</ConversionSupport>
                                            </Parameter>
                                        </IntegrationEventValue>
                                    </Value>
                                    <Default>
                                        <IntegrationEvent>BaselineNow</IntegrationEvent>
                                        <IsTimedEvent>False</IsTimedEvent>
                                        <IsUsed>True</IsUsed>
                                        <IntegrationEventValue>
                                            <Parameter>
                                                <Value>true</Value>
                                            </Parameter>
                                        </IntegrationEventValue>
                                    </Default>
                                </Parameter>
                                <Parameter id="Time">
                                    <Value>0</Value>
                                    <Limits>
                                        <Minimum type="Inclusive">0</Minimum>
                                    </Limits>
                                    <XUnits>Minutes</XUnits>
                                    <DataValueType>Unspecified</DataValueType>
                                    <PrecisionType>DigitsAfterDecimal</PrecisionType>
                                    <PrecisionDigits>3</PrecisionDigits>
                                    <ConversionSupport>PrecisionOnly</ConversionSupport>
                                </Parameter>
                            </Parameters>
                        </ParameterSet>
                        <ParameterSet usagekey="" displayName="" assembly="" class="Agilent.MassSpectrometry.DataAnalysis.PSetIntegrationEvent">
                            <Parameters>
                                <Parameter id="IntegrationEvent">
                                    <Value>
                                        <IntegrationEvent>AreaReject</IntegrationEvent>
                                        <IsTimedEvent>False</IsTimedEvent>
                                        <IsUsed>True</IsUsed>
                                        <IntegrationEventValue>
                                            <Parameter>
                                                <Value>5</Value>
                                                <Limits>
                                                    <Minimum type="Inclusive">-1.79769313486232E+308</Minimum>
                                                </Limits>
                                                <XUnits>Unspecified</XUnits>
                                                <DataValueType>Unspecified</DataValueType>
                                                <PrecisionType>DigitsAfterDecimal</PrecisionType>
                                                <PrecisionDigits>2</PrecisionDigits>
                                                <ConversionSupport>None</ConversionSupport>
                                            </Parameter>
                                        </IntegrationEventValue>
                                    </Value>
                                    <Default>
                                        <IntegrationEvent>BaselineNow</IntegrationEvent>
                                        <IsTimedEvent>False</IsTimedEvent>
                                        <IsUsed>True</IsUsed>
                                        <IntegrationEventValue>
                                            <Parameter>
                                                <Value>true</Value>
                                            </Parameter>
                                        </IntegrationEventValue>
                                    </Default>
                                </Parameter>
                                <Parameter id="Time">
                                    <Value>0</Value>
                                    <Limits>
                                        <Minimum type="Inclusive">0</Minimum>
                                    </Limits>
                                    <XUnits>Minutes</XUnits>
                                    <DataValueType>Unspecified</DataValueType>
                                    <PrecisionType>DigitsAfterDecimal</PrecisionType>
                                    <PrecisionDigits>3</PrecisionDigits>
                                    <ConversionSupport>PrecisionOnly</ConversionSupport>
                                </Parameter>
                            </Parameters>
                        </ParameterSet>
                        <ParameterSet usagekey="" displayName="" assembly="" class="Agilent.MassSpectrometry.DataAnalysis.PSetIntegrationEvent">
                            <Parameters>
                                <Parameter id="IntegrationEvent">
                                    <Value>
                                        <IntegrationEvent>HeightReject</IntegrationEvent>
                                        <IsTimedEvent>False</IsTimedEvent>
                                        <IsUsed>True</IsUsed>
                                        <IntegrationEventValue>
                                            <Parameter>
                                                <Value>1</Value>
                                                <Limits>
                                                    <Minimum type="Inclusive">-1.79769313486232E+308</Minimum>
                                                </Limits>
                                                <XUnits>Unspecified</XUnits>
                                                <DataValueType>Unspecified</DataValueType>
                                                <PrecisionType>DigitsAfterDecimal</PrecisionType>
                                                <PrecisionDigits>2</PrecisionDigits>
                                                <ConversionSupport>None</ConversionSupport>
                                            </Parameter>
                                        </IntegrationEventValue>
                                    </Value>
                                    <Default>
                                        <IntegrationEvent>BaselineNow</IntegrationEvent>
                                        <IsTimedEvent>False</IsTimedEvent>
                                        <IsUsed>True</IsUsed>
                                        <IntegrationEventValue>
                                            <Parameter>
                                                <Value>true</Value>
                                            </Parameter>
                                        </IntegrationEventValue>
                                    </Default>
                                </Parameter>
                                <Parameter id="Time">
                                    <Value>0</Value>
                                    <Limits>
                                        <Minimum type="Inclusive">0</Minimum>
                                    </Limits>
                                    <XUnits>Minutes</XUnits>
                                    <DataValueType>Unspecified</DataValueType>
                                    <PrecisionType>DigitsAfterDecimal</PrecisionType>
                                    <PrecisionDigits>3</PrecisionDigits>
                                    <ConversionSupport>PrecisionOnly</ConversionSupport>
                                </Parameter>
                            </Parameters>
                        </ParameterSet>
                        <ParameterSet usagekey="" displayName="" assembly="" class="Agilent.MassSpectrometry.DataAnalysis.PSetIntegrationEvent">
                            <Parameters>
                                <Parameter id="IntegrationEvent">
                                    <Value>
                                        <IntegrationEvent>ShouldersMode</IntegrationEvent>
                                        <IsTimedEvent>False</IsTimedEvent>
                                        <IsUsed>True</IsUsed>
                                        <IntegrationEventValue>
                                            <Parameter>
                                                <Value>OFF</Value>
                                            </Parameter>
                                        </IntegrationEventValue>
                                    </Value>
                                    <Default>
                                        <IntegrationEvent>BaselineNow</IntegrationEvent>
                                        <IsTimedEvent>False</IsTimedEvent>
                                        <IsUsed>True</IsUsed>
                                        <IntegrationEventValue>
                                            <Parameter>
                                                <Value>true</Value>
                                            </Parameter>
                                        </IntegrationEventValue>
                                    </Default>
                                </Parameter>
                                <Parameter id="Time">
                                    <Value>0</Value>
                                    <Limits>
                                        <Minimum type="Inclusive">0</Minimum>
                                    </Limits>
                                    <XUnits>Minutes</XUnits>
                                    <DataValueType>Unspecified</DataValueType>
                                    <PrecisionType>DigitsAfterDecimal</PrecisionType>
                                    <PrecisionDigits>3</PrecisionDigits>
                                    <ConversionSupport>PrecisionOnly</ConversionSupport>
                                </Parameter>
                            </Parameters>
                        </ParameterSet>
                    </Value>
                </Parameter>
                <Parameter id="TimedEventsTable">
                    <Value>
                        <ParameterSet usagekey="0" displayName="" assembly="" class="Agilent.MassSpectrometry.DataAnalysis.PSetIntegrationEvent">
                            <Parameters>
                                <Parameter id="IntegrationEvent">
                                    <Value>
                                        <IntegrationEvent>BaselineNow</IntegrationEvent>
                                        <IsTimedEvent>True</IsTimedEvent>
                                        <IsUsed>True</IsUsed>
                                        <IntegrationEventValue>
                                            <Parameter>
                                                <Value>true</Value>
                                            </Parameter>
                                        </IntegrationEventValue>
                                    </Value>
                                    <Default>
                                        <IntegrationEvent>BaselineNow</IntegrationEvent>
                                        <IsTimedEvent>False</IsTimedEvent>
                                        <IsUsed>True</IsUsed>
                                        <IntegrationEventValue>
                                            <Parameter>
                                                <Value>true</Value>
                                            </Parameter>
                                        </IntegrationEventValue>
                                    </Default>
                                </Parameter>
                                <Parameter id="Time">
                                    <Value>0</Value>
                                    <Limits>
                                        <Minimum type="Inclusive">0</Minimum>
                                    </Limits>
                                    <XUnits>Minutes</XUnits>
                                    <DataValueType>Unspecified</DataValueType>
                                    <PrecisionType>DigitsAfterDecimal</PrecisionType>
                                    <PrecisionDigits>3</PrecisionDigits>
                                    <ConversionSupport>PrecisionOnly</ConversionSupport>
                                </Parameter>
                            </Parameters>
                        </ParameterSet>
                    </Value>
                </Parameter>
            </Parameters>
        </ParameterSet>
        <ParameterSet usagekey="OtherGenieIntegratorParameterSet" displayName="其他通用积分器设置" assembly="" class="Agilent.MassSpectrometry.DataAnalysis.PSetGenieIntegratorSettings">
            <Parameters>
                <Parameter id="ShoulderDetection">
                    <DisplayName>肩峰检测</DisplayName>
                    <Value>OFF</Value>
                </Parameter>
                <Parameter id="Threshold">
                    <DisplayName>阈值:</DisplayName>
                    <Value>0</Value>
                    <Limits>
                        <Minimum type="Inclusive">0</Minimum>
                    </Limits>
                    <XUnits>Unspecified</XUnits>
                    <DataValueType>Unspecified</DataValueType>
                    <PrecisionType>DigitsAfterDecimal</PrecisionType>
                    <PrecisionDigits>2</PrecisionDigits>
                    <ConversionSupport>None</ConversionSupport>
                </Parameter>
                <Parameter id="AreaReject">
                    <DisplayName>最小峰面积:</DisplayName>
                    <Value>0</Value>
                    <Limits>
                        <Minimum type="Inclusive">0</Minimum>
                    </Limits>
                    <XUnits>Unspecified</XUnits>
                    <DataValueType>Unspecified</DataValueType>
                    <PrecisionType>DigitsAfterDecimal</PrecisionType>
                    <PrecisionDigits>2</PrecisionDigits>
                    <ConversionSupport>None</ConversionSupport>
                </Parameter>
                <Parameter id="PeakWidth">
                    <DisplayName>峰宽:</DisplayName>
                    <Value>0</Value>
                    <Limits>
                        <Minimum type="Inclusive">0</Minimum>
                    </Limits>
                    <XUnits>Unspecified</XUnits>
                    <DataValueType>Unspecified</DataValueType>
                    <PrecisionType>DigitsAfterDecimal</PrecisionType>
                    <PrecisionDigits>2</PrecisionDigits>
                    <ConversionSupport>None</ConversionSupport>
                </Parameter>
                <Parameter id="UseDataScaleFactor">
                    <Value>false</Value>
                </Parameter>
                <Parameter id="TimedEvents">
                    <Value>
                        <ParameterSet usagekey="1" displayName="" assembly="" class="Agilent.MassSpectrometry.DataAnalysis.PSetIntegrationEvent">
                            <Parameters>
                                <Parameter id="IntegrationEvent">
                                    <Value>
                                        <IntegrationEvent>BaselineNow</IntegrationEvent>
                                        <IsTimedEvent>True</IsTimedEvent>
                                        <IsUsed>True</IsUsed>
                                        <IntegrationEventValue>
                                            <Parameter>
                                                <Value>true</Value>
                                            </Parameter>
                                        </IntegrationEventValue>
                                    </Value>
                                    <Default>
                                        <IntegrationEvent>BaselineNow</IntegrationEvent>
                                        <IsTimedEvent>False</IsTimedEvent>
                                        <IsUsed>True</IsUsed>
                                        <IntegrationEventValue>
                                            <Parameter>
                                                <Value>true</Value>
                                            </Parameter>
                                        </IntegrationEventValue>
                                    </Default>
                                </Parameter>
                                <Parameter id="Time">
                                    <Value>0</Value>
                                    <Limits>
                                        <Minimum type="Inclusive">0</Minimum>
                                    </Limits>
                                    <XUnits>Minutes</XUnits>
                                    <DataValueType>Unspecified</DataValueType>
                                    <PrecisionType>DigitsAfterDecimal</PrecisionType>
                                    <PrecisionDigits>3</PrecisionDigits>
                                    <ConversionSupport>PrecisionOnly</ConversionSupport>
                                </Parameter>
                            </Parameters>
                        </ParameterSet>
                    </Value>
                </Parameter>
            </Parameters>
        </ParameterSet>
        <ParameterSet usagekey="OtherChromPeakFilters" displayName="其他色谱峰过滤器设置" assembly="" class="Agilent.MassSpectrometry.DataAnalysis.PSetChromPeakFilter">
            <Parameters>
                <Parameter id="PeakFilter">
                    <Value>PeakAreaPctThreshold</Value>
                </Parameter>
                <Parameter id="PeakAreaAbsThreshold">
                    <DisplayName>峰面积（counts）&gt;=  </DisplayName>
                    <Value>10000</Value>
                    <Limits>
                        <Minimum type="Inclusive">0</Minimum>
                    </Limits>
                    <XUnits>Abundance</XUnits>
                    <DataValueType>Response</DataValueType>
                    <PrecisionType>DigitsAfterDecimal</PrecisionType>
                    <PrecisionDigits>0</PrecisionDigits>
                    <ConversionSupport>None</ConversionSupport>
                </Parameter>
                <Parameter id="PeakAreaPctUnits">
                    <DisplayName>峰面积 (%) &gt;= </DisplayName>
                    <Value>1</Value>
                    <Limits>
                        <Minimum type="Inclusive">0</Minimum>
                        <Maximum type="Inclusive">100</Maximum>
                    </Limits>
                    <XUnits>Abundance</XUnits>
                    <DataValueType>Response</DataValueType>
                    <PrecisionType>DigitsAfterDecimal</PrecisionType>
                    <PrecisionDigits>3</PrecisionDigits>
                    <ConversionSupport>None</ConversionSupport>
                </Parameter>
                <Parameter id="PeakHeightAbsThreshold">
                    <DisplayName>峰高（counts）&gt;= </DisplayName>
                    <Value>10000</Value>
                    <Limits>
                        <Minimum type="Inclusive">0</Minimum>
                    </Limits>
                    <XUnits>Abundance</XUnits>
                    <DataValueType>Response</DataValueType>
                    <PrecisionType>DigitsAfterDecimal</PrecisionType>
                    <PrecisionDigits>0</PrecisionDigits>
                    <ConversionSupport>None</ConversionSupport>
                </Parameter>
                <Parameter id="PeakHeightPctThreshold">
                    <DisplayName>峰高 (%) &gt;= </DisplayName>
                    <Value>5</Value>
                    <Limits>
                        <Minimum type="Inclusive">0</Minimum>
                        <Maximum type="Inclusive">100</Maximum>
                    </Limits>
                    <XUnits>Abundance</XUnits>
                    <DataValueType>Response</DataValueType>
                    <PrecisionType>DigitsAfterDecimal</PrecisionType>
                    <PrecisionDigits>3</PrecisionDigits>
                    <ConversionSupport>None</ConversionSupport>
                </Parameter>
                <Parameter id="MaximumPeakCount">
                    <DisplayName>数量上限:</DisplayName>
                    <Value>100</Value>
                    <Limits>
                        <Minimum type="Exclusive">0</Minimum>
                    </Limits>
                    <XUnits>Unspecified</XUnits>
                    <DataValueType>Unspecified</DataValueType>
                    <PrecisionType>DigitsAfterDecimal</PrecisionType>
                    <PrecisionDigits>0</PrecisionDigits>
                    <ConversionSupport>None</ConversionSupport>
                </Parameter>
                <Parameter id="DisplayThreshold">
                    <Value>0</Value>
                    <Limits>
                        <Minimum type="Inclusive">0</Minimum>
                    </Limits>
                    <XUnits>Abundance</XUnits>
                    <DataValueType>Response</DataValueType>
                    <PrecisionType>DigitsAfterDecimal</PrecisionType>
                    <PrecisionDigits>2</PrecisionDigits>
                    <ConversionSupport>None</ConversionSupport>
                </Parameter>
                <Parameter id="SNRThreshold">
                    <Value>30</Value>
                    <Limits>
                        <Minimum type="Inclusive">0</Minimum>
                    </Limits>
                    <XUnits>Unspecified</XUnits>
                    <DataValueType>Unspecified</DataValueType>
                    <PrecisionType>DigitsAfterDecimal</PrecisionType>
                    <PrecisionDigits>1</PrecisionDigits>
                    <ConversionSupport>None</ConversionSupport>
                </Parameter>
                <Parameter id="InterimSumObjectCount">
                    <Value>1</Value>
                    <Limits>
                        <Minimum type="Inclusive">1</Minimum>
                    </Limits>
                    <XUnits>Unspecified</XUnits>
                    <DataValueType>Unspecified</DataValueType>
                    <PrecisionType>DigitsAfterDecimal</PrecisionType>
                    <PrecisionDigits>0</PrecisionDigits>
                    <ConversionSupport>None</ConversionSupport>
                </Parameter>
                <Parameter id="FilterOnHeight">
                    <Value>false</Value>
                </Parameter>
                <Parameter id="PerformFragmentAnnotation">
                    <DisplayName>用分子式标注碎片质谱峰</DisplayName>
                    <Value>false</Value>
                </Parameter>
                <Parameter id="PerformFormulaAnnotationForNonFragments">
                    <DisplayName>为非碎片离子（未知）生成分子式</DisplayName>
                    <Value>false</Value>
                </Parameter>
            </Parameters>
            <AllowHeightFilters>true</AllowHeightFilters>
            <AllowAreaFilters>true</AllowAreaFilters>
            <UsedForFragmentFormulaAnnotation>false</UsedForFragmentFormulaAnnotation>
        </ParameterSet>
        <ParameterSet usagekey="ChromSmoothing" displayName="色谱图平滑设置" assembly="" class="Agilent.MassSpectrometry.DataAnalysis.Qualitative.PSetQualSmoothChromatogram">
            <Parameters>
                <Parameter id="SmoothingFunction">
                    <DisplayName>平滑函数:</DisplayName>
                    <Value>Gaussian</Value>
                </Parameter>
                <Parameter id="FunctionWidth">
                    <DisplayName>函数宽度:</DisplayName>
                    <Value>15</Value>
                    <Limits />
                    <XUnits>ScanNumber</XUnits>
                    <DataValueType>ScanNumber</DataValueType>
                    <PrecisionType>DigitsAfterDecimal</PrecisionType>
                    <PrecisionDigits>0</PrecisionDigits>
                    <ConversionSupport>None</ConversionSupport>
                </Parameter>
                <Parameter id="GaussianWidth">
                    <DisplayName>高斯宽度:</DisplayName>
                    <Value>5</Value>
                    <Limits>
                        <Minimum type="Exclusive">0</Minimum>
                    </Limits>
                    <XUnits>Minutes</XUnits>
                    <DataValueType>AcqTime</DataValueType>
                    <PrecisionType>DigitsAfterDecimal</PrecisionType>
                    <PrecisionDigits>3</PrecisionDigits>
                    <ConversionSupport>None</ConversionSupport>
                </Parameter>
            </Parameters>
        </ParameterSet>
        <ParameterSet usagekey="SignalToNoise" displayName="信噪比设置" assembly="" class="Agilent.MassSpectrometry.DataAnalysis.PSetSignalToNoise">
            <Parameters>
                <Parameter id="RunOnIntegration">
                    <DisplayName>在对色谱积分时自动计算</DisplayName>
                    <Value>false</Value>
                </Parameter>
                <Parameter id="SignalType">
                    <DisplayName>信号定义:</DisplayName>
                    <Value>Height</Value>
                </Parameter>
                <Parameter id="NoiseType">
                    <DisplayName>噪音定义:</DisplayName>
                    <Value>PeakToPeak</Value>
                </Parameter>
                <Parameter id="NoiseMultiplier">
                    <Value>1</Value>
                    <Limits>
                        <Minimum type="Inclusive">1</Minimum>
                        <Maximum type="Inclusive">9</Maximum>
                    </Limits>
                    <XUnits>Unspecified</XUnits>
                    <DataValueType>Unspecified</DataValueType>
                    <PrecisionType>DigitsAfterDecimal</PrecisionType>
                    <PrecisionDigits>1</PrecisionDigits>
                    <ConversionSupport>None</ConversionSupport>
                </Parameter>
                <Parameter id="AutoNoiseRangeSelection">
                    <Value>true</Value>
                </Parameter>
                <Parameter id="NoiseRegions">
                    <DisplayName>噪音区域:</DisplayName>
                    <DefaultValue>
                        <DataUnit>Minutes</DataUnit>
                        <DataValueType>AcqTime</DataValueType>
                        <PrecisionType>DigitsAfterDecimal</PrecisionType>
                        <PrecisionDigits>3</PrecisionDigits>
                    </DefaultValue>
                    <Value>
                        <DataUnit>Minutes</DataUnit>
                        <DataValueType>AcqTime</DataValueType>
                        <PrecisionType>DigitsAfterDecimal</PrecisionType>
                        <PrecisionDigits>3</PrecisionDigits>
                    </Value>
                    <Limits>
                        <Limits id="overall" />
                        <Limits id="width" />
                    </Limits>
                    <ConversionSupport>PrecisionOnly</ConversionSupport>
                </Parameter>
                <Parameter id="DesiredNoiseLengthInMin">
                    <DisplayName>所需长度:</DisplayName>
                    <Value>1</Value>
                    <Limits>
                        <Minimum type="Inclusive">0</Minimum>
                    </Limits>
                    <XUnits>Minutes</XUnits>
                    <DataValueType>AcqTime</DataValueType>
                    <PrecisionType>DigitsAfterDecimal</PrecisionType>
                    <PrecisionDigits>3</PrecisionDigits>
                    <ConversionSupport>PrecisionOnly</ConversionSupport>
                </Parameter>
                <Parameter id="MinimumNoiseLengthInMin">
                    <DisplayName>最小长度:</DisplayName>
                    <Value>0.1</Value>
                    <Limits>
                        <Minimum type="Inclusive">0</Minimum>
                    </Limits>
                    <XUnits>Minutes</XUnits>
                    <DataValueType>AcqTime</DataValueType>
                    <PrecisionType>DigitsAfterDecimal</PrecisionType>
                    <PrecisionDigits>3</PrecisionDigits>
                    <ConversionSupport>PrecisionOnly</ConversionSupport>
                </Parameter>
                <Parameter id="StartTimeInMin">
                    <DisplayName>开始时间:</DisplayName>
                    <Value>0</Value>
                    <Limits>
                        <Minimum type="Inclusive">0</Minimum>
                    </Limits>
                    <XUnits>Minutes</XUnits>
                    <DataValueType>AcqTime</DataValueType>
                    <PrecisionType>DigitsAfterDecimal</PrecisionType>
                    <PrecisionDigits>3</PrecisionDigits>
                    <ConversionSupport>PrecisionOnly</ConversionSupport>
                </Parameter>
                <Parameter id="EndTimeInMin">
                    <DisplayName>结束时间:</DisplayName>
                    <Value>10</Value>
                    <Limits>
                        <Minimum type="Inclusive">0</Minimum>
                    </Limits>
                    <XUnits>Minutes</XUnits>
                    <DataValueType>AcqTime</DataValueType>
                    <PrecisionType>DigitsAfterDecimal</PrecisionType>
                    <PrecisionDigits>3</PrecisionDigits>
                    <ConversionSupport>PrecisionOnly</ConversionSupport>
                </Parameter>
                <Parameter id="NoiseRegionWidthInMin">
                    <DisplayName>噪声区域宽度:</DisplayName>
                    <Value>0.25</Value>
                    <Limits>
                        <Minimum type="Exclusive">0</Minimum>
                    </Limits>
                    <XUnits>Minutes</XUnits>
                    <DataValueType>AcqTime</DataValueType>
                    <PrecisionType>DigitsAfterDecimal</PrecisionType>
                    <PrecisionDigits>3</PrecisionDigits>
                    <ConversionSupport>PrecisionOnly</ConversionSupport>
                </Parameter>
                <Parameter id="MinimumAssignedNoiseOptions">
                    <DisplayName>指定的最小噪音选项</DisplayName>
                    <Value>B08_Default</Value>
                </Parameter>
                <Parameter id="CustomMinimumAssignedNoise">
                    <DisplayName>指定的最小噪音自定义值</DisplayName>
                    <Value>0.01</Value>
                    <Limits>
                        <Minimum type="Inclusive">0.01</Minimum>
                    </Limits>
                    <XUnits>ResponseUnits</XUnits>
                    <DataValueType>Ordinate</DataValueType>
                    <PrecisionType>DigitsAfterDecimal</PrecisionType>
                    <PrecisionDigits>2</PrecisionDigits>
                    <ConversionSupport>PrecisionOnly</ConversionSupport>
                </Parameter>
            </Parameters>
        </ParameterSet>
        <ParameterSet usagekey="StoredDataOptions" displayName="数据存储选项" assembly="" class="Agilent.MassSpectrometry.DataAnalysis.PSetStoredDataOptions">
            <Parameters>
                <Parameter id="ExtractionMode">
                    <DisplayName>提取模式</DisplayName>
                    <Value>PeakElseProfile</Value>
                </Parameter>
                <Parameter id="ChromExtractionMode">
                    <DisplayName>色谱图提取模式</DisplayName>
                    <Value>PeakElseProfile</Value>
                </Parameter>
            </Parameters>
        </ParameterSet>
        <ParameterSet usagekey="DeviceDelayInfo" displayName="设备延迟设置" assembly="" class="Agilent.MassSpectrometry.DataAnalysis.PSetDeviceDelayInfo">
            <Parameters>
                <Parameter id="MS1">
                    <Value>
                        <DeviceType>Quadrupole</DeviceType>
                        <OrdinalNumber>1</OrdinalNumber>
                        <Delay>0</Delay>
                        <RetentionTime>0</RetentionTime>
                        <Used>False</Used>
                    </Value>
                    <DefaultValue>
                        <DeviceType>Quadrupole</DeviceType>
                        <OrdinalNumber>1</OrdinalNumber>
                        <Delay>0</Delay>
                        <RetentionTime>0</RetentionTime>
                        <Used>False</Used>
                    </DefaultValue>
                    <XUnits>Minutes</XUnits>
                    <DataValueType>AcqTime</DataValueType>
                    <PrecisionType>DigitsAfterDecimal</PrecisionType>
                    <PrecisionDigits>3</PrecisionDigits>
                    <ConversionSupport>PrecisionOnly</ConversionSupport>
                </Parameter>
            </Parameters>
        </ParameterSet>
        <ParameterSet usagekey="ManualSpectrumExtraction" displayName="手动选择质谱图提取设置" assembly="" class="Agilent.MassSpectrometry.DataAnalysis.PSetManualSpectrumExtraction">
            <Parameters>
                <Parameter id="MsBackgroundSource">
                    <DisplayName>MS 背景源:</DisplayName>
                    <Value>None</Value>
                </Parameter>
            </Parameters>
        </ParameterSet>
        <ParameterSet usagekey="PeakSpectrumExtract" displayName="MS 峰质谱图提取设置" assembly="" class="Agilent.MassSpectrometry.DataAnalysis.PSetPeakSpectrumExtraction">
            <Parameters>
                <Parameter id="UseApexScan">
                    <DisplayName>平均扫描数超过</DisplayName>
                    <Value>false</Value>
                </Parameter>
                <Parameter id="PeakHeightThreshold">
                    <DisplayName>超过 (%) 的平均扫描数:</DisplayName>
                    <Value>10</Value>
                    <Limits>
                        <Minimum type="Inclusive">0</Minimum>
                        <Maximum type="Exclusive">100</Maximum>
                    </Limits>
                    <XUnits>Abundance</XUnits>
                    <DataValueType>Response</DataValueType>
                    <PrecisionType>DigitsAfterDecimal</PrecisionType>
                    <PrecisionDigits>0</PrecisionDigits>
                    <ConversionSupport>None</ConversionSupport>
                </Parameter>
                <Parameter id="UseTofSaturationFilter">
                    <DisplayName>排除饱和的 TOF 质谱图</DisplayName>
                    <Value>true</Value>
                </Parameter>
                <Parameter id="TofSaturationThreshold">
                    <DisplayName>TOF 饱和度限值 (%):</DisplayName>
                    <Value>10</Value>
                    <Limits>
                        <Minimum type="Inclusive">10</Minimum>
                        <Maximum type="Inclusive">100</Maximum>
                    </Limits>
                    <XUnits>Abundance</XUnits>
                    <DataValueType>Response</DataValueType>
                    <PrecisionType>DigitsAfterDecimal</PrecisionType>
                    <PrecisionDigits>1</PrecisionDigits>
                    <ConversionSupport>None</ConversionSupport>
                </Parameter>
                <Parameter id="UseTofSaturationMzRange">
                    <DisplayName>限制饱和度 m/z 范围:</DisplayName>
                    <Value>false</Value>
                </Parameter>
                <Parameter id="TofSaturationMzRange">
                    <DisplayName>检查下列对象的饱和度:</DisplayName>
                    <DefaultValue>
                        <DataUnit>Thompsons</DataUnit>
                        <DataValueType>MassToCharge</DataValueType>
                        <PrecisionType>DigitsAfterDecimal</PrecisionType>
                        <PrecisionDigits>1</PrecisionDigits>
                        <Range>
                            <Minimum>100</Minimum>
                            <Maximum>2000</Maximum>
                            <DataUnit>Thompsons</DataUnit>
                            <DataValueType>MassToCharge</DataValueType>
                            <PrecisionType>DigitsAfterDecimal</PrecisionType>
                            <PrecisionDigits>1</PrecisionDigits>
                        </Range>
                    </DefaultValue>
                    <Value>
                        <DataUnit>Thompsons</DataUnit>
                        <DataValueType>MassToCharge</DataValueType>
                        <PrecisionType>DigitsAfterDecimal</PrecisionType>
                        <PrecisionDigits>1</PrecisionDigits>
                        <Range>
                            <Minimum>100</Minimum>
                            <Maximum>2000</Maximum>
                            <DataUnit>Thompsons</DataUnit>
                            <DataValueType>MassToCharge</DataValueType>
                            <PrecisionType>DigitsAfterDecimal</PrecisionType>
                            <PrecisionDigits>1</PrecisionDigits>
                        </Range>
                    </Value>
                    <Limits>
                        <Limits id="overall">
                            <Minimum type="Exclusive">0</Minimum>
                            <Maximum type="Inclusive">100000</Maximum>
                        </Limits>
                        <Limits id="width" />
                    </Limits>
                    <ConversionSupport>PrecisionOnly</ConversionSupport>
                </Parameter>
                <Parameter id="MSBackgroundSource">
                    <DisplayName>MS 背景源:</DisplayName>
                    <Value>PeakStart</Value>
                </Parameter>
                <Parameter id="MsMsBackgroundSource">
                    <DisplayName>MS/MS 背景源:</DisplayName>
                    <Value>None</Value>
                </Parameter>
                <Parameter id="UVBackgroundSource">
                    <DisplayName>UV 背景源:</DisplayName>
                    <Value>PeakStartAndEnd</Value>
                </Parameter>
                <Parameter id="DesignatedMinMaxTimeRange">
                    <DisplayName>时间范围:</DisplayName>
                    <Value>
                        <Minimum>0</Minimum>
                        <Maximum>0</Maximum>
                        <DataUnit>Minutes</DataUnit>
                        <DataValueType>AcqTime</DataValueType>
                        <PrecisionType>DigitsAfterDecimal</PrecisionType>
                        <PrecisionDigits>3</PrecisionDigits>
                    </Value>
                    <Limits>
                        <Limits id="first" />
                        <Limits id="second" />
                    </Limits>
                    <ConversionSupport>PrecisionOnly</ConversionSupport>
                </Parameter>
                <Parameter id="EvaluateNoBackground">
                    <DisplayName>也进行无背景评估</DisplayName>
                    <Value>false</Value>
                </Parameter>
                <Parameter id="NeverReturnEmptySpectrum">
                    <DisplayName>不返回空的质谱图</DisplayName>
                    <Value>true</Value>
                </Parameter>
                <Parameter id="TofSaturationMzRangeOption">
                    <DisplayName>Tof 饱和 mz 范围选项</DisplayName>
                    <Value>ChromatogramRange</Value>
                </Parameter>
            </Parameters>
            <TofOptionsApplicable>true</TofOptionsApplicable>
            <PeakSpectrumDataType>MS</PeakSpectrumDataType>
        </ParameterSet>
        <ParameterSet usagekey="TofPeakFinder" displayName="MS TOF 峰查找器设置" assembly="" class="Agilent.MassSpectrometry.DataAnalysis.PSetTofPeakFinder">
            <Parameters>
                <Parameter id="BaselineChunkSize">
                    <DisplayName>基线组块大小</DisplayName>
                    <Value>4</Value>
                    <Limits>
                        <Minimum type="Inclusive">4</Minimum>
                    </Limits>
                    <XUnits>Unspecified</XUnits>
                    <DataValueType>Unspecified</DataValueType>
                    <PrecisionType>DigitsAfterDecimal</PrecisionType>
                    <PrecisionDigits>0</PrecisionDigits>
                    <ConversionSupport>None</ConversionSupport>
                </Parameter>
                <Parameter id="BaselineMinimumChunks">
                    <DisplayName>基线最小组块</DisplayName>
                    <Value>10</Value>
                    <Limits>
                        <Minimum type="Inclusive">1</Minimum>
                    </Limits>
                    <XUnits>Unspecified</XUnits>
                    <DataValueType>Unspecified</DataValueType>
                    <PrecisionType>DigitsAfterDecimal</PrecisionType>
                    <PrecisionDigits>0</PrecisionDigits>
                    <ConversionSupport>None</ConversionSupport>
                </Parameter>
                <Parameter id="BaselineFractionSkip">
                    <DisplayName>基线片段跳过</DisplayName>
                    <Value>0.02</Value>
                    <Limits>
                        <Minimum type="Inclusive">0.01</Minimum>
                        <Maximum type="Inclusive">0.999</Maximum>
                    </Limits>
                    <XUnits>Unspecified</XUnits>
                    <DataValueType>Unspecified</DataValueType>
                    <PrecisionType>DigitsAfterDecimal</PrecisionType>
                    <PrecisionDigits>3</PrecisionDigits>
                    <ConversionSupport>None</ConversionSupport>
                </Parameter>
                <Parameter id="BaselineFractionUse">
                    <DisplayName>基线片段使用</DisplayName>
                    <Value>0.05</Value>
                    <Limits>
                        <Minimum type="Inclusive">0.01</Minimum>
                        <Maximum type="Inclusive">0.999</Maximum>
                    </Limits>
                    <XUnits>Unspecified</XUnits>
                    <DataValueType>Unspecified</DataValueType>
                    <PrecisionType>DigitsAfterDecimal</PrecisionType>
                    <PrecisionDigits>3</PrecisionDigits>
                    <ConversionSupport>None</ConversionSupport>
                </Parameter>
                <Parameter id="Tolerance">
                    <DisplayName>容差</DisplayName>
                    <Value>0.25</Value>
                    <Limits>
                        <Minimum type="Inclusive">0.05</Minimum>
                        <Maximum type="Inclusive">5000</Maximum>
                    </Limits>
                    <XUnits>Unspecified</XUnits>
                    <DataValueType>Unspecified</DataValueType>
                    <PrecisionType>DigitsAfterDecimal</PrecisionType>
                    <PrecisionDigits>3</PrecisionDigits>
                    <ConversionSupport>None</ConversionSupport>
                </Parameter>
                <Parameter id="DetectMaximumSpikeWidth">
                    <DisplayName>检测最大尖峰峰宽</DisplayName>
                    <Value>2</Value>
                    <Limits>
                        <Minimum type="Inclusive">0</Minimum>
                        <Maximum type="Inclusive">10</Maximum>
                    </Limits>
                    <XUnits>Unspecified</XUnits>
                    <DataValueType>Unspecified</DataValueType>
                    <PrecisionType>DigitsAfterDecimal</PrecisionType>
                    <PrecisionDigits>0</PrecisionDigits>
                    <ConversionSupport>None</ConversionSupport>
                </Parameter>
                <Parameter id="DetectRequiredValley">
                    <DisplayName>检测所需的峰谷</DisplayName>
                    <Value>0.7</Value>
                    <Limits>
                        <Minimum type="Inclusive">0</Minimum>
                        <Maximum type="Exclusive">1</Maximum>
                    </Limits>
                    <XUnits>Unspecified</XUnits>
                    <DataValueType>Unspecified</DataValueType>
                    <PrecisionType>DigitsAfterDecimal</PrecisionType>
                    <PrecisionDigits>2</PrecisionDigits>
                    <ConversionSupport>None</ConversionSupport>
                </Parameter>
                <Parameter id="DoRestrictXRange">
                    <DisplayName>限制 X 范围</DisplayName>
                    <Value>false</Value>
                </Parameter>
                <Parameter id="RestrictedXRange">
                    <DisplayName>X 范围</DisplayName>
                    <Value>
                        <Minimum>0</Minimum>
                        <Maximum>0</Maximum>
                        <DataUnit>Thompsons</DataUnit>
                        <DataValueType>MassToCharge</DataValueType>
                        <PrecisionType>DigitsAfterDecimal</PrecisionType>
                        <PrecisionDigits>1</PrecisionDigits>
                    </Value>
                    <Limits>
                        <Limits id="first">
                            <Minimum type="Inclusive">0</Minimum>
                            <Maximum type="Inclusive">20000</Maximum>
                        </Limits>
                        <Limits id="second">
                            <Minimum type="Inclusive">0</Minimum>
                            <Maximum type="Inclusive">20000</Maximum>
                        </Limits>
                    </Limits>
                    <ConversionSupport>PrecisionOnly</ConversionSupport>
                </Parameter>
                <Parameter id="FastBaseline">
                    <DisplayName>快速基线</DisplayName>
                    <Value>true</Value>
                </Parameter>
            </Parameters>
        </ParameterSet>
        <ParameterSet usagekey="MSPeakFilters" displayName="MS 质谱峰过滤器设置" assembly="" class="Agilent.MassSpectrometry.DataAnalysis.PSetMSPeakFilter">
            <Parameters>
                <Parameter id="PeakFilter">
                    <Value>MaximumCount, PeakHeightAbsThreshold, PeakHeightPctThreshold</Value>
                </Parameter>
                <Parameter id="PeakHeightAbsThreshold">
                    <DisplayName>峰高（counts）&gt;=</DisplayName>
                    <Value>10</Value>
                    <Limits>
                        <Minimum type="Inclusive">0</Minimum>
                    </Limits>
                    <XUnits>Abundance</XUnits>
                    <DataValueType>Response</DataValueType>
                    <PrecisionType>DigitsAfterDecimal</PrecisionType>
                    <PrecisionDigits>0</PrecisionDigits>
                    <ConversionSupport>None</ConversionSupport>
                </Parameter>
                <Parameter id="PeakHeightPctThreshold">
                    <DisplayName>峰高 (%) &gt;= </DisplayName>
                    <Value>1</Value>
                    <Limits>
                        <Minimum type="Inclusive">0</Minimum>
                        <Maximum type="Exclusive">100</Maximum>
                    </Limits>
                    <XUnits>Abundance</XUnits>
                    <DataValueType>Response</DataValueType>
                    <PrecisionType>DigitsAfterDecimal</PrecisionType>
                    <PrecisionDigits>3</PrecisionDigits>
                    <ConversionSupport>None</ConversionSupport>
                </Parameter>
                <Parameter id="MaximumPeakCount">
                    <DisplayName>数量上限: </DisplayName>
                    <Value>100</Value>
                    <Limits>
                        <Minimum type="Inclusive">0</Minimum>
                    </Limits>
                    <XUnits>Unspecified</XUnits>
                    <DataValueType>Unspecified</DataValueType>
                    <PrecisionType>DigitsAfterDecimal</PrecisionType>
                    <PrecisionDigits>0</PrecisionDigits>
                    <ConversionSupport>None</ConversionSupport>
                </Parameter>
                <Parameter id="DisplayThreshold">
                    <Value>0</Value>
                    <Limits>
                        <Minimum type="Inclusive">0</Minimum>
                    </Limits>
                    <XUnits>Abundance</XUnits>
                    <DataValueType>Response</DataValueType>
                    <PrecisionType>DigitsAfterDecimal</PrecisionType>
                    <PrecisionDigits>2</PrecisionDigits>
                    <ConversionSupport>None</ConversionSupport>
                </Parameter>
                <Parameter id="SNRThreshold">
                    <Value>5</Value>
                    <Limits>
                        <Minimum type="Exclusive">0</Minimum>
                    </Limits>
                    <XUnits>Mixed</XUnits>
                    <DataValueType>Mixed</DataValueType>
                    <PrecisionType>DigitsAfterDecimal</PrecisionType>
                    <PrecisionDigits>1</PrecisionDigits>
                    <ConversionSupport>None</ConversionSupport>
                </Parameter>
                <Parameter id="PeakAreaAbsThreshold">
                    <Value>10000</Value>
                    <Limits>
                        <Minimum type="Inclusive">0</Minimum>
                    </Limits>
                    <XUnits>Abundance</XUnits>
                    <DataValueType>Response</DataValueType>
                    <PrecisionType>DigitsAfterDecimal</PrecisionType>
                    <PrecisionDigits>0</PrecisionDigits>
                    <ConversionSupport>None</ConversionSupport>
                </Parameter>
                <Parameter id="PeakAreaPctUnits">
                    <Value>5</Value>
                    <Limits>
                        <Minimum type="Inclusive">0</Minimum>
                        <Maximum type="Inclusive">100</Maximum>
                    </Limits>
                    <XUnits>Abundance</XUnits>
                    <DataValueType>Response</DataValueType>
                    <PrecisionType>DigitsAfterDecimal</PrecisionType>
                    <PrecisionDigits>3</PrecisionDigits>
                    <ConversionSupport>None</ConversionSupport>
                </Parameter>
                <Parameter id="InterimSumObjectCount">
                    <Value>1</Value>
                    <Limits>
                        <Minimum type="Inclusive">1</Minimum>
                    </Limits>
                    <XUnits>Unspecified</XUnits>
                    <DataValueType>Unspecified</DataValueType>
                    <PrecisionType>DigitsAfterDecimal</PrecisionType>
                    <PrecisionDigits>0</PrecisionDigits>
                    <ConversionSupport>None</ConversionSupport>
                </Parameter>
                <Parameter id="FilterOnHeight">
                    <Value>true</Value>
                </Parameter>
                <Parameter id="EnableAdvancedFilters">
                    <Value>true</Value>
                </Parameter>
                <Parameter id="EnableHtCorrections">
                    <Value>true</Value>
                </Parameter>
                <Parameter id="PerformFragmentAnnotation">
                    <DisplayName>用分子式标注碎片质谱峰</DisplayName>
                    <Value>false</Value>
                </Parameter>
                <Parameter id="PerformFormulaAnnotationForNonFragments">
                    <DisplayName>为非碎片离子（未知）生成分子式</DisplayName>
                    <Value>false</Value>
                </Parameter>
            </Parameters>
            <AllowHeightFilters>true</AllowHeightFilters>
            <AllowAreaFilters>false</AllowAreaFilters>
            <UsedForFragmentFormulaAnnotation>false</UsedForFragmentFormulaAnnotation>
        </ParameterSet>
        <ParameterSet usagekey="ChargeStateAssignment" displayName="电荷态指定设置" assembly="" class="Agilent.MassSpectrometry.DataAnalysis.PSetChargeStateAssignment">
            <Parameters>
                <Parameter id="AbsoluteTolerance">
                    <DisplayName>同位素差容差 (m/z)</DisplayName>
                    <Value>0.0525</Value>
                    <Limits>
                        <Minimum type="Inclusive">0</Minimum>
                        <Maximum type="Inclusive">0.5</Maximum>
                    </Limits>
                    <XUnits>Thompsons</XUnits>
                    <DataValueType>MassToCharge</DataValueType>
                    <PrecisionType>DigitsAfterDecimal</PrecisionType>
                    <PrecisionDigits>4</PrecisionDigits>
                    <ConversionSupport>None</ConversionSupport>
                </Parameter>
                <Parameter id="RelativeTolerance">
                    <DisplayName>同位素差容差 (ppm)</DisplayName>
                    <Value>7</Value>
                    <Limits>
                        <Minimum type="Inclusive">0</Minimum>
                        <Maximum type="Inclusive">200</Maximum>
                    </Limits>
                    <XUnits>Unspecified</XUnits>
                    <DataValueType>Unspecified</DataValueType>
                    <PrecisionType>DigitsAfterDecimal</PrecisionType>
                    <PrecisionDigits>1</PrecisionDigits>
                    <ConversionSupport>None</ConversionSupport>
                </Parameter>
                <Parameter id="Deisotope">
                    <DisplayName>删除较高的同位素</DisplayName>
                    <Value>false</Value>
                </Parameter>
                <Parameter id="RecomputeOnChangedPeakList">
                    <DisplayName>在峰列表更改时重新计算</DisplayName>
                    <Value>true</Value>
                </Parameter>
                <Parameter id="MaximumChargeState">
                    <DisplayName>最大电荷态</DisplayName>
                    <Value>2</Value>
                    <Limits>
                        <Minimum type="Inclusive">1</Minimum>
                        <Maximum type="Inclusive">99</Maximum>
                    </Limits>
                    <XUnits>Unspecified</XUnits>
                    <DataValueType>Unspecified</DataValueType>
                    <PrecisionType>DigitsAfterDecimal</PrecisionType>
                    <PrecisionDigits>0</PrecisionDigits>
                    <ConversionSupport>None</ConversionSupport>
                </Parameter>
                <Parameter id="MinimumChargeState">
                    <DisplayName>最小电荷态</DisplayName>
                    <Value>0</Value>
                    <Limits>
                        <Minimum type="Inclusive">0</Minimum>
                        <Maximum type="Inclusive">99</Maximum>
                    </Limits>
                    <XUnits>Unspecified</XUnits>
                    <DataValueType>Unspecified</DataValueType>
                    <PrecisionType>DigitsAfterDecimal</PrecisionType>
                    <PrecisionDigits>0</PrecisionDigits>
                    <ConversionSupport>None</ConversionSupport>
                </Parameter>
                <Parameter id="LimitMaxChargeState">
                    <DisplayName>指定电荷态的最大值为：</DisplayName>
                    <Value>true</Value>
                </Parameter>
                <Parameter id="IsotopeModel">
                    <DisplayName>同位素模型</DisplayName>
                    <Value>CommonOrganicMolecules</Value>
                </Parameter>
                <Parameter id="TreatUnknownAsSinglyCharged">
                    <DisplayName>用电荷态 z=1 报告单电荷离子或单电荷离子特征</DisplayName>
                    <Value>false</Value>
                </Parameter>
                <Parameter id="SumAbundances">
                    <DisplayName>丰度加和</DisplayName>
                    <Value>true</Value>
                </Parameter>
                <Parameter id="IonCountThreshold">
                    <DisplayName>化合物峰最小值:</DisplayName>
                    <Value>5</Value>
                    <Limits>
                        <Minimum type="Inclusive">1</Minimum>
                        <Maximum type="Inclusive">1000</Maximum>
                    </Limits>
                    <XUnits>Unspecified</XUnits>
                    <DataValueType>Unspecified</DataValueType>
                    <PrecisionType>DigitsAfterDecimal</PrecisionType>
                    <PrecisionDigits>0</PrecisionDigits>
                    <ConversionSupport>None</ConversionSupport>
                </Parameter>
                <Parameter id="ChargeStateRange">
                    <DisplayName>将指定的电荷状态限制在一定范围内:</DisplayName>
                    <Value>
                        <Minimum>1</Minimum>
                        <Maximum>2</Maximum>
                        <DataUnit>Unspecified</DataUnit>
                        <DataValueType>Unspecified</DataValueType>
                        <PrecisionType>DigitsAfterDecimal</PrecisionType>
                        <PrecisionDigits>2</PrecisionDigits>
                    </Value>
                    <Limits>
                        <Limits id="first">
                            <Minimum type="Inclusive">1</Minimum>
                            <Maximum type="Inclusive">1000</Maximum>
                        </Limits>
                        <Limits id="second">
                            <Minimum type="Inclusive">1</Minimum>
                            <Maximum type="Inclusive">1000</Maximum>
                        </Limits>
                    </Limits>
                    <ConversionSupport>None</ConversionSupport>
                </Parameter>
                <Parameter id="LimitComponentPeak">
                    <DisplayName>报告仅限化合物的</DisplayName>
                    <Value>true</Value>
                </Parameter>
                <Parameter id="LimitLargestPeak">
                    <DisplayName>需要相对峰高为</DisplayName>
                    <Value>true</Value>
                </Parameter>
                <Parameter id="LargestPeakPeak">
                    <DisplayName>需要相对峰高为</DisplayName>
                    <Value>0.1</Value>
                    <Limits>
                        <Minimum type="Inclusive">0</Minimum>
                        <Maximum type="Inclusive">100</Maximum>
                    </Limits>
                    <XUnits>Unspecified</XUnits>
                    <DataValueType>Unspecified</DataValueType>
                    <PrecisionType>DigitsAfterDecimal</PrecisionType>
                    <PrecisionDigits>0</PrecisionDigits>
                    <ConversionSupport>None</ConversionSupport>
                </Parameter>
                <Parameter id="KeyPeptideAdduct">
                    <DisplayName>肽图的加合物</DisplayName>
                    <Value>Proton</Value>
                </Parameter>
            </Parameters>
        </ParameterSet>
        <ParameterSet usagekey="MSMSPeakSpectrumExtract" displayName="MS/MS 峰质谱图提取设置" assembly="" class="Agilent.MassSpectrometry.DataAnalysis.PSetPeakSpectrumExtraction">
            <Parameters>
                <Parameter id="UseApexScan">
                    <DisplayName>平均扫描数超过</DisplayName>
                    <Value>false</Value>
                </Parameter>
                <Parameter id="PeakHeightThreshold">
                    <DisplayName>超过 (%) 的平均扫描数:</DisplayName>
                    <Value>10</Value>
                    <Limits>
                        <Minimum type="Inclusive">0</Minimum>
                        <Maximum type="Exclusive">100</Maximum>
                    </Limits>
                    <XUnits>Abundance</XUnits>
                    <DataValueType>Response</DataValueType>
                    <PrecisionType>DigitsAfterDecimal</PrecisionType>
                    <PrecisionDigits>0</PrecisionDigits>
                    <ConversionSupport>None</ConversionSupport>
                </Parameter>
                <Parameter id="UseTofSaturationFilter">
                    <DisplayName>排除饱和的 TOF 质谱图</DisplayName>
                    <Value>true</Value>
                </Parameter>
                <Parameter id="TofSaturationThreshold">
                    <DisplayName>TOF 饱和度限值 (%):</DisplayName>
                    <Value>10</Value>
                    <Limits>
                        <Minimum type="Inclusive">10</Minimum>
                        <Maximum type="Inclusive">100</Maximum>
                    </Limits>
                    <XUnits>Abundance</XUnits>
                    <DataValueType>Response</DataValueType>
                    <PrecisionType>DigitsAfterDecimal</PrecisionType>
                    <PrecisionDigits>1</PrecisionDigits>
                    <ConversionSupport>None</ConversionSupport>
                </Parameter>
                <Parameter id="UseTofSaturationMzRange">
                    <DisplayName>限制饱和度 m/z 范围:</DisplayName>
                    <Value>false</Value>
                </Parameter>
                <Parameter id="TofSaturationMzRange">
                    <DisplayName>检查下列对象的饱和度:</DisplayName>
                    <DefaultValue>
                        <DataUnit>Thompsons</DataUnit>
                        <DataValueType>MassToCharge</DataValueType>
                        <PrecisionType>DigitsAfterDecimal</PrecisionType>
                        <PrecisionDigits>1</PrecisionDigits>
                        <Range>
                            <Minimum>100</Minimum>
                            <Maximum>2000</Maximum>
                            <DataUnit>Thompsons</DataUnit>
                            <DataValueType>MassToCharge</DataValueType>
                            <PrecisionType>DigitsAfterDecimal</PrecisionType>
                            <PrecisionDigits>1</PrecisionDigits>
                        </Range>
                    </DefaultValue>
                    <Value>
                        <DataUnit>Thompsons</DataUnit>
                        <DataValueType>MassToCharge</DataValueType>
                        <PrecisionType>DigitsAfterDecimal</PrecisionType>
                        <PrecisionDigits>1</PrecisionDigits>
                        <Range>
                            <Minimum>100</Minimum>
                            <Maximum>2000</Maximum>
                            <DataUnit>Thompsons</DataUnit>
                            <DataValueType>MassToCharge</DataValueType>
                            <PrecisionType>DigitsAfterDecimal</PrecisionType>
                            <PrecisionDigits>1</PrecisionDigits>
                        </Range>
                    </Value>
                    <Limits>
                        <Limits id="overall">
                            <Minimum type="Exclusive">0</Minimum>
                            <Maximum type="Inclusive">100000</Maximum>
                        </Limits>
                        <Limits id="width" />
                    </Limits>
                    <ConversionSupport>PrecisionOnly</ConversionSupport>
                </Parameter>
                <Parameter id="MSBackgroundSource">
                    <DisplayName>MS 背景源:</DisplayName>
                    <Value>None</Value>
                </Parameter>
                <Parameter id="MsMsBackgroundSource">
                    <DisplayName>MS/MS 背景源:</DisplayName>
                    <Value>None</Value>
                </Parameter>
                <Parameter id="UVBackgroundSource">
                    <DisplayName>UV 背景源:</DisplayName>
                    <Value>PeakStartAndEnd</Value>
                </Parameter>
                <Parameter id="DesignatedMinMaxTimeRange">
                    <DisplayName>时间范围:</DisplayName>
                    <Value>
                        <Minimum>0</Minimum>
                        <Maximum>0</Maximum>
                        <DataUnit>Minutes</DataUnit>
                        <DataValueType>AcqTime</DataValueType>
                        <PrecisionType>DigitsAfterDecimal</PrecisionType>
                        <PrecisionDigits>3</PrecisionDigits>
                    </Value>
                    <Limits>
                        <Limits id="first" />
                        <Limits id="second" />
                    </Limits>
                    <ConversionSupport>PrecisionOnly</ConversionSupport>
                </Parameter>
                <Parameter id="EvaluateNoBackground">
                    <DisplayName>也进行无背景评估</DisplayName>
                    <Value>false</Value>
                </Parameter>
                <Parameter id="NeverReturnEmptySpectrum">
                    <DisplayName>不返回空的质谱图</DisplayName>
                    <Value>true</Value>
                </Parameter>
                <Parameter id="TofSaturationMzRangeOption">
                    <DisplayName>Tof 饱和 mz 范围选项</DisplayName>
                    <Value>ChromatogramRange</Value>
                </Parameter>
            </Parameters>
            <TofOptionsApplicable>true</TofOptionsApplicable>
            <PeakSpectrumDataType>MSMS</PeakSpectrumDataType>
        </ParameterSet>
        <ParameterSet usagekey="MSMSTofPeakFinder" displayName="MS/MS TOF 峰查找器设置" assembly="" class="Agilent.MassSpectrometry.DataAnalysis.PSetTofPeakFinder">
            <Parameters>
                <Parameter id="BaselineChunkSize">
                    <DisplayName>基线组块大小</DisplayName>
                    <Value>4</Value>
                    <Limits>
                        <Minimum type="Inclusive">4</Minimum>
                    </Limits>
                    <XUnits>Unspecified</XUnits>
                    <DataValueType>Unspecified</DataValueType>
                    <PrecisionType>DigitsAfterDecimal</PrecisionType>
                    <PrecisionDigits>0</PrecisionDigits>
                    <ConversionSupport>None</ConversionSupport>
                </Parameter>
                <Parameter id="BaselineMinimumChunks">
                    <DisplayName>基线最小组块</DisplayName>
                    <Value>10</Value>
                    <Limits>
                        <Minimum type="Inclusive">1</Minimum>
                    </Limits>
                    <XUnits>Unspecified</XUnits>
                    <DataValueType>Unspecified</DataValueType>
                    <PrecisionType>DigitsAfterDecimal</PrecisionType>
                    <PrecisionDigits>0</PrecisionDigits>
                    <ConversionSupport>None</ConversionSupport>
                </Parameter>
                <Parameter id="BaselineFractionSkip">
                    <DisplayName>基线片段跳过</DisplayName>
                    <Value>0.02</Value>
                    <Limits>
                        <Minimum type="Inclusive">0.01</Minimum>
                        <Maximum type="Inclusive">0.999</Maximum>
                    </Limits>
                    <XUnits>Unspecified</XUnits>
                    <DataValueType>Unspecified</DataValueType>
                    <PrecisionType>DigitsAfterDecimal</PrecisionType>
                    <PrecisionDigits>3</PrecisionDigits>
                    <ConversionSupport>None</ConversionSupport>
                </Parameter>
                <Parameter id="BaselineFractionUse">
                    <DisplayName>基线片段使用</DisplayName>
                    <Value>0.05</Value>
                    <Limits>
                        <Minimum type="Inclusive">0.01</Minimum>
                        <Maximum type="Inclusive">0.999</Maximum>
                    </Limits>
                    <XUnits>Unspecified</XUnits>
                    <DataValueType>Unspecified</DataValueType>
                    <PrecisionType>DigitsAfterDecimal</PrecisionType>
                    <PrecisionDigits>3</PrecisionDigits>
                    <ConversionSupport>None</ConversionSupport>
                </Parameter>
                <Parameter id="Tolerance">
                    <DisplayName>容差</DisplayName>
                    <Value>0.25</Value>
                    <Limits>
                        <Minimum type="Inclusive">0.05</Minimum>
                        <Maximum type="Inclusive">5000</Maximum>
                    </Limits>
                    <XUnits>Unspecified</XUnits>
                    <DataValueType>Unspecified</DataValueType>
                    <PrecisionType>DigitsAfterDecimal</PrecisionType>
                    <PrecisionDigits>3</PrecisionDigits>
                    <ConversionSupport>None</ConversionSupport>
                </Parameter>
                <Parameter id="DetectMaximumSpikeWidth">
                    <DisplayName>检测最大尖峰峰宽</DisplayName>
                    <Value>2</Value>
                    <Limits>
                        <Minimum type="Inclusive">0</Minimum>
                        <Maximum type="Inclusive">10</Maximum>
                    </Limits>
                    <XUnits>Unspecified</XUnits>
                    <DataValueType>Unspecified</DataValueType>
                    <PrecisionType>DigitsAfterDecimal</PrecisionType>
                    <PrecisionDigits>0</PrecisionDigits>
                    <ConversionSupport>None</ConversionSupport>
                </Parameter>
                <Parameter id="DetectRequiredValley">
                    <DisplayName>检测所需的峰谷</DisplayName>
                    <Value>0.7</Value>
                    <Limits>
                        <Minimum type="Inclusive">0</Minimum>
                        <Maximum type="Exclusive">1</Maximum>
                    </Limits>
                    <XUnits>Unspecified</XUnits>
                    <DataValueType>Unspecified</DataValueType>
                    <PrecisionType>DigitsAfterDecimal</PrecisionType>
                    <PrecisionDigits>2</PrecisionDigits>
                    <ConversionSupport>None</ConversionSupport>
                </Parameter>
                <Parameter id="DoRestrictXRange">
                    <DisplayName>限制 X 范围</DisplayName>
                    <Value>false</Value>
                </Parameter>
                <Parameter id="RestrictedXRange">
                    <DisplayName>X 范围</DisplayName>
                    <Value>
                        <Minimum>0</Minimum>
                        <Maximum>0</Maximum>
                        <DataUnit>Thompsons</DataUnit>
                        <DataValueType>MassToCharge</DataValueType>
                        <PrecisionType>DigitsAfterDecimal</PrecisionType>
                        <PrecisionDigits>1</PrecisionDigits>
                    </Value>
                    <Limits>
                        <Limits id="first">
                            <Minimum type="Inclusive">0</Minimum>
                            <Maximum type="Inclusive">20000</Maximum>
                        </Limits>
                        <Limits id="second">
                            <Minimum type="Inclusive">0</Minimum>
                            <Maximum type="Inclusive">20000</Maximum>
                        </Limits>
                    </Limits>
                    <ConversionSupport>PrecisionOnly</ConversionSupport>
                </Parameter>
                <Parameter id="FastBaseline">
                    <DisplayName>快速基线</DisplayName>
                    <Value>true</Value>
                </Parameter>
            </Parameters>
        </ParameterSet>
        <ParameterSet usagekey="MSMSPeakFilters" displayName="MS/MS 质谱峰过滤器设置" assembly="" class="Agilent.MassSpectrometry.DataAnalysis.PSetMSPeakFilter">
            <Parameters>
                <Parameter id="PeakFilter">
                    <Value>MaximumCount, PeakHeightAbsThreshold, PeakHeightPctThreshold</Value>
                </Parameter>
                <Parameter id="PeakHeightAbsThreshold">
                    <DisplayName>峰高（counts）&gt;=</DisplayName>
                    <Value>10</Value>
                    <Limits>
                        <Minimum type="Inclusive">0</Minimum>
                    </Limits>
                    <XUnits>Abundance</XUnits>
                    <DataValueType>Response</DataValueType>
                    <PrecisionType>DigitsAfterDecimal</PrecisionType>
                    <PrecisionDigits>0</PrecisionDigits>
                    <ConversionSupport>None</ConversionSupport>
                </Parameter>
                <Parameter id="PeakHeightPctThreshold">
                    <DisplayName>峰高 (%) &gt;= </DisplayName>
                    <Value>1</Value>
                    <Limits>
                        <Minimum type="Inclusive">0</Minimum>
                        <Maximum type="Exclusive">100</Maximum>
                    </Limits>
                    <XUnits>Abundance</XUnits>
                    <DataValueType>Response</DataValueType>
                    <PrecisionType>DigitsAfterDecimal</PrecisionType>
                    <PrecisionDigits>3</PrecisionDigits>
                    <ConversionSupport>None</ConversionSupport>
                </Parameter>
                <Parameter id="MaximumPeakCount">
                    <DisplayName>数量上限: </DisplayName>
                    <Value>100</Value>
                    <Limits>
                        <Minimum type="Inclusive">0</Minimum>
                    </Limits>
                    <XUnits>Unspecified</XUnits>
                    <DataValueType>Unspecified</DataValueType>
                    <PrecisionType>DigitsAfterDecimal</PrecisionType>
                    <PrecisionDigits>0</PrecisionDigits>
                    <ConversionSupport>None</ConversionSupport>
                </Parameter>
                <Parameter id="DisplayThreshold">
                    <Value>0</Value>
                    <Limits>
                        <Minimum type="Inclusive">0</Minimum>
                    </Limits>
                    <XUnits>Abundance</XUnits>
                    <DataValueType>Response</DataValueType>
                    <PrecisionType>DigitsAfterDecimal</PrecisionType>
                    <PrecisionDigits>2</PrecisionDigits>
                    <ConversionSupport>None</ConversionSupport>
                </Parameter>
                <Parameter id="SNRThreshold">
                    <Value>5</Value>
                    <Limits>
                        <Minimum type="Exclusive">0</Minimum>
                    </Limits>
                    <XUnits>Mixed</XUnits>
                    <DataValueType>Mixed</DataValueType>
                    <PrecisionType>DigitsAfterDecimal</PrecisionType>
                    <PrecisionDigits>1</PrecisionDigits>
                    <ConversionSupport>None</ConversionSupport>
                </Parameter>
                <Parameter id="PeakAreaAbsThreshold">
                    <Value>10000</Value>
                    <Limits>
                        <Minimum type="Inclusive">0</Minimum>
                    </Limits>
                    <XUnits>Abundance</XUnits>
                    <DataValueType>Response</DataValueType>
                    <PrecisionType>DigitsAfterDecimal</PrecisionType>
                    <PrecisionDigits>0</PrecisionDigits>
                    <ConversionSupport>None</ConversionSupport>
                </Parameter>
                <Parameter id="PeakAreaPctUnits">
                    <Value>5</Value>
                    <Limits>
                        <Minimum type="Inclusive">0</Minimum>
                        <Maximum type="Inclusive">100</Maximum>
                    </Limits>
                    <XUnits>Abundance</XUnits>
                    <DataValueType>Response</DataValueType>
                    <PrecisionType>DigitsAfterDecimal</PrecisionType>
                    <PrecisionDigits>3</PrecisionDigits>
                    <ConversionSupport>None</ConversionSupport>
                </Parameter>
                <Parameter id="InterimSumObjectCount">
                    <Value>1</Value>
                    <Limits>
                        <Minimum type="Inclusive">1</Minimum>
                    </Limits>
                    <XUnits>Unspecified</XUnits>
                    <DataValueType>Unspecified</DataValueType>
                    <PrecisionType>DigitsAfterDecimal</PrecisionType>
                    <PrecisionDigits>0</PrecisionDigits>
                    <ConversionSupport>None</ConversionSupport>
                </Parameter>
                <Parameter id="FilterOnHeight">
                    <Value>true</Value>
                </Parameter>
                <Parameter id="EnableAdvancedFilters">
                    <Value>true</Value>
                </Parameter>
                <Parameter id="EnableHtCorrections">
                    <Value>true</Value>
                </Parameter>
                <Parameter id="PerformFragmentAnnotation">
                    <DisplayName>用分子式标注碎片质谱峰</DisplayName>
                    <Value>false</Value>
                </Parameter>
                <Parameter id="PerformFormulaAnnotationForNonFragments">
                    <DisplayName>为非碎片离子（未知）生成分子式</DisplayName>
                    <Value>false</Value>
                </Parameter>
            </Parameters>
            <AllowHeightFilters>true</AllowHeightFilters>
            <AllowAreaFilters>false</AllowAreaFilters>
            <UsedForFragmentFormulaAnnotation>false</UsedForFragmentFormulaAnnotation>
        </ParameterSet>
        <ParameterSet usagekey="MSMSChargeStateAssignment" displayName="MS/MS 电荷态指定设置" assembly="" class="Agilent.MassSpectrometry.DataAnalysis.PSetChargeStateAssignment">
            <Parameters>
                <Parameter id="AbsoluteTolerance">
                    <DisplayName>同位素差容差 (m/z)</DisplayName>
                    <Value>0.0025</Value>
                    <Limits>
                        <Minimum type="Inclusive">0</Minimum>
                        <Maximum type="Inclusive">0.5</Maximum>
                    </Limits>
                    <XUnits>Thompsons</XUnits>
                    <DataValueType>MassToCharge</DataValueType>
                    <PrecisionType>DigitsAfterDecimal</PrecisionType>
                    <PrecisionDigits>4</PrecisionDigits>
                    <ConversionSupport>None</ConversionSupport>
                </Parameter>
                <Parameter id="RelativeTolerance">
                    <DisplayName>同位素差容差 (ppm)</DisplayName>
                    <Value>7</Value>
                    <Limits>
                        <Minimum type="Inclusive">0</Minimum>
                        <Maximum type="Inclusive">200</Maximum>
                    </Limits>
                    <XUnits>Unspecified</XUnits>
                    <DataValueType>Unspecified</DataValueType>
                    <PrecisionType>DigitsAfterDecimal</PrecisionType>
                    <PrecisionDigits>1</PrecisionDigits>
                    <ConversionSupport>None</ConversionSupport>
                </Parameter>
                <Parameter id="Deisotope">
                    <DisplayName>删除较高的同位素</DisplayName>
                    <Value>false</Value>
                </Parameter>
                <Parameter id="RecomputeOnChangedPeakList">
                    <DisplayName>在峰列表更改时重新计算</DisplayName>
                    <Value>true</Value>
                </Parameter>
                <Parameter id="MaximumChargeState">
                    <DisplayName>最大电荷态</DisplayName>
                    <Value>2</Value>
                    <Limits>
                        <Minimum type="Inclusive">1</Minimum>
                        <Maximum type="Inclusive">99</Maximum>
                    </Limits>
                    <XUnits>Unspecified</XUnits>
                    <DataValueType>Unspecified</DataValueType>
                    <PrecisionType>DigitsAfterDecimal</PrecisionType>
                    <PrecisionDigits>0</PrecisionDigits>
                    <ConversionSupport>None</ConversionSupport>
                </Parameter>
                <Parameter id="MinimumChargeState">
                    <DisplayName>最小电荷态</DisplayName>
                    <Value>0</Value>
                    <Limits>
                        <Minimum type="Inclusive">0</Minimum>
                        <Maximum type="Inclusive">99</Maximum>
                    </Limits>
                    <XUnits>Unspecified</XUnits>
                    <DataValueType>Unspecified</DataValueType>
                    <PrecisionType>DigitsAfterDecimal</PrecisionType>
                    <PrecisionDigits>0</PrecisionDigits>
                    <ConversionSupport>None</ConversionSupport>
                </Parameter>
                <Parameter id="LimitMaxChargeState">
                    <DisplayName>指定电荷态的最大值为：</DisplayName>
                    <Value>true</Value>
                </Parameter>
                <Parameter id="IsotopeModel">
                    <DisplayName>同位素模型</DisplayName>
                    <Value>CommonOrganicMolecules</Value>
                </Parameter>
                <Parameter id="TreatUnknownAsSinglyCharged">
                    <DisplayName>用电荷态 z=1 报告单电荷离子或单电荷离子特征</DisplayName>
                    <Value>false</Value>
                </Parameter>
                <Parameter id="SumAbundances">
                    <DisplayName>丰度加和</DisplayName>
                    <Value>true</Value>
                </Parameter>
                <Parameter id="IonCountThreshold">
                    <DisplayName>化合物峰最小值:</DisplayName>
                    <Value>5</Value>
                    <Limits>
                        <Minimum type="Inclusive">1</Minimum>
                        <Maximum type="Inclusive">1000</Maximum>
                    </Limits>
                    <XUnits>Unspecified</XUnits>
                    <DataValueType>Unspecified</DataValueType>
                    <PrecisionType>DigitsAfterDecimal</PrecisionType>
                    <PrecisionDigits>0</PrecisionDigits>
                    <ConversionSupport>None</ConversionSupport>
                </Parameter>
                <Parameter id="ChargeStateRange">
                    <DisplayName>将指定的电荷状态限制在一定范围内:</DisplayName>
                    <Value>
                        <Minimum>1</Minimum>
                        <Maximum>2</Maximum>
                        <DataUnit>Minutes</DataUnit>
                        <DataValueType>AcqTime</DataValueType>
                        <PrecisionType>DigitsAfterDecimal</PrecisionType>
                        <PrecisionDigits>0</PrecisionDigits>
                    </Value>
                    <Limits>
                        <Limits id="first">
                            <Minimum type="Inclusive">1</Minimum>
                            <Maximum type="Inclusive">1000</Maximum>
                        </Limits>
                        <Limits id="second">
                            <Minimum type="Inclusive">1</Minimum>
                            <Maximum type="Inclusive">1000</Maximum>
                        </Limits>
                    </Limits>
                    <ConversionSupport>None</ConversionSupport>
                </Parameter>
                <Parameter id="LimitComponentPeak">
                    <DisplayName>报告仅限化合物的</DisplayName>
                    <Value>true</Value>
                </Parameter>
                <Parameter id="LimitLargestPeak">
                    <DisplayName>需要相对峰高为</DisplayName>
                    <Value>true</Value>
                </Parameter>
                <Parameter id="LargestPeakPeak">
                    <DisplayName>需要相对峰高为</DisplayName>
                    <Value>0.1</Value>
                    <Limits>
                        <Minimum type="Inclusive">0</Minimum>
                        <Maximum type="Inclusive">100</Maximum>
                    </Limits>
                    <XUnits>Unspecified</XUnits>
                    <DataValueType>Unspecified</DataValueType>
                    <PrecisionType>DigitsAfterDecimal</PrecisionType>
                    <PrecisionDigits>0</PrecisionDigits>
                    <ConversionSupport>None</ConversionSupport>
                </Parameter>
                <Parameter id="KeyPeptideAdduct">
                    <DisplayName>肽图的加合物</DisplayName>
                    <Value>Proton</Value>
                </Parameter>
            </Parameters>
        </ParameterSet>
        <ParameterSet usagekey="UVPeakSpectrumExtract" displayName="UV 峰光谱提取设置" assembly="" class="Agilent.MassSpectrometry.DataAnalysis.PSetPeakSpectrumExtraction">
            <Parameters>
                <Parameter id="UseApexScan">
                    <DisplayName>平均扫描数超过</DisplayName>
                    <Value>false</Value>
                </Parameter>
                <Parameter id="PeakHeightThreshold">
                    <DisplayName>超过 (%) 的平均扫描数:</DisplayName>
                    <Value>10</Value>
                    <Limits>
                        <Minimum type="Inclusive">0</Minimum>
                        <Maximum type="Exclusive">100</Maximum>
                    </Limits>
                    <XUnits>Abundance</XUnits>
                    <DataValueType>Response</DataValueType>
                    <PrecisionType>DigitsAfterDecimal</PrecisionType>
                    <PrecisionDigits>0</PrecisionDigits>
                    <ConversionSupport>None</ConversionSupport>
                </Parameter>
                <Parameter id="UseTofSaturationFilter">
                    <DisplayName>排除饱和的 TOF 质谱图</DisplayName>
                    <Value>true</Value>
                </Parameter>
                <Parameter id="TofSaturationThreshold">
                    <DisplayName>TOF 饱和度限值 (%):</DisplayName>
                    <Value>10</Value>
                    <Limits>
                        <Minimum type="Inclusive">10</Minimum>
                        <Maximum type="Inclusive">100</Maximum>
                    </Limits>
                    <XUnits>Abundance</XUnits>
                    <DataValueType>Response</DataValueType>
                    <PrecisionType>DigitsAfterDecimal</PrecisionType>
                    <PrecisionDigits>1</PrecisionDigits>
                    <ConversionSupport>None</ConversionSupport>
                </Parameter>
                <Parameter id="UseTofSaturationMzRange">
                    <DisplayName>限制饱和度 m/z 范围:</DisplayName>
                    <Value>false</Value>
                </Parameter>
                <Parameter id="TofSaturationMzRange">
                    <DisplayName>检查下列对象的饱和度:</DisplayName>
                    <DefaultValue>
                        <DataUnit>Thompsons</DataUnit>
                        <DataValueType>MassToCharge</DataValueType>
                        <PrecisionType>DigitsAfterDecimal</PrecisionType>
                        <PrecisionDigits>1</PrecisionDigits>
                        <Range>
                            <Minimum>100</Minimum>
                            <Maximum>2000</Maximum>
                            <DataUnit>Thompsons</DataUnit>
                            <DataValueType>MassToCharge</DataValueType>
                            <PrecisionType>DigitsAfterDecimal</PrecisionType>
                            <PrecisionDigits>1</PrecisionDigits>
                        </Range>
                    </DefaultValue>
                    <Value>
                        <DataUnit>Thompsons</DataUnit>
                        <DataValueType>MassToCharge</DataValueType>
                        <PrecisionType>DigitsAfterDecimal</PrecisionType>
                        <PrecisionDigits>1</PrecisionDigits>
                        <Range>
                            <Minimum>100</Minimum>
                            <Maximum>2000</Maximum>
                            <DataUnit>Thompsons</DataUnit>
                            <DataValueType>MassToCharge</DataValueType>
                            <PrecisionType>DigitsAfterDecimal</PrecisionType>
                            <PrecisionDigits>1</PrecisionDigits>
                        </Range>
                    </Value>
                    <Limits>
                        <Limits id="overall">
                            <Minimum type="Exclusive">0</Minimum>
                            <Maximum type="Inclusive">100000</Maximum>
                        </Limits>
                        <Limits id="width" />
                    </Limits>
                    <ConversionSupport>PrecisionOnly</ConversionSupport>
                </Parameter>
                <Parameter id="MSBackgroundSource">
                    <DisplayName>MS 背景源:</DisplayName>
                    <Value>None</Value>
                </Parameter>
                <Parameter id="MsMsBackgroundSource">
                    <DisplayName>MS/MS 背景源:</DisplayName>
                    <Value>None</Value>
                </Parameter>
                <Parameter id="UVBackgroundSource">
                    <DisplayName>UV 背景源:</DisplayName>
                    <Value>PeakStartAndEnd</Value>
                </Parameter>
                <Parameter id="DesignatedMinMaxTimeRange">
                    <DisplayName>时间范围:</DisplayName>
                    <Value>
                        <Minimum>0</Minimum>
                        <Maximum>0</Maximum>
                        <DataUnit>Minutes</DataUnit>
                        <DataValueType>AcqTime</DataValueType>
                        <PrecisionType>DigitsAfterDecimal</PrecisionType>
                        <PrecisionDigits>3</PrecisionDigits>
                    </Value>
                    <Limits>
                        <Limits id="first" />
                        <Limits id="second" />
                    </Limits>
                    <ConversionSupport>PrecisionOnly</ConversionSupport>
                </Parameter>
                <Parameter id="EvaluateNoBackground">
                    <DisplayName>也进行无背景评估</DisplayName>
                    <Value>false</Value>
                </Parameter>
                <Parameter id="NeverReturnEmptySpectrum">
                    <DisplayName>不返回空的质谱图</DisplayName>
                    <Value>true</Value>
                </Parameter>
                <Parameter id="TofSaturationMzRangeOption">
                    <DisplayName>Tof 饱和 mz 范围选项</DisplayName>
                    <Value>ChromatogramRange</Value>
                </Parameter>
            </Parameters>
            <TofOptionsApplicable>false</TofOptionsApplicable>
            <PeakSpectrumDataType>UV</PeakSpectrumDataType>
        </ParameterSet>
        <ParameterSet usagekey="RIDeconvolutionPeakFilters" displayName="解析同位素解卷积峰过滤器设置" assembly="" class="Agilent.MassSpectrometry.DataAnalysis.PSetMSPeakFilter">
            <Parameters>
                <Parameter id="PeakFilter">
                    <Value>MaximumCount, PeakHeightAbsThreshold, PeakHeightPctThreshold</Value>
                </Parameter>
                <Parameter id="PeakHeightAbsThreshold">
                    <DisplayName>峰高（counts）&gt;=</DisplayName>
                    <Value>10</Value>
                    <Limits>
                        <Minimum type="Inclusive">0</Minimum>
                    </Limits>
                    <XUnits>Abundance</XUnits>
                    <DataValueType>Response</DataValueType>
                    <PrecisionType>DigitsAfterDecimal</PrecisionType>
                    <PrecisionDigits>0</PrecisionDigits>
                    <ConversionSupport>None</ConversionSupport>
                </Parameter>
                <Parameter id="PeakHeightPctThreshold">
                    <DisplayName>峰高 (%) &gt;= </DisplayName>
                    <Value>1</Value>
                    <Limits>
                        <Minimum type="Inclusive">0</Minimum>
                        <Maximum type="Exclusive">100</Maximum>
                    </Limits>
                    <XUnits>Abundance</XUnits>
                    <DataValueType>Response</DataValueType>
                    <PrecisionType>DigitsAfterDecimal</PrecisionType>
                    <PrecisionDigits>3</PrecisionDigits>
                    <ConversionSupport>None</ConversionSupport>
                </Parameter>
                <Parameter id="MaximumPeakCount">
                    <DisplayName>数量上限: </DisplayName>
                    <Value>250</Value>
                    <Limits>
                        <Minimum type="Inclusive">0</Minimum>
                    </Limits>
                    <XUnits>Unspecified</XUnits>
                    <DataValueType>Unspecified</DataValueType>
                    <PrecisionType>DigitsAfterDecimal</PrecisionType>
                    <PrecisionDigits>0</PrecisionDigits>
                    <ConversionSupport>None</ConversionSupport>
                </Parameter>
                <Parameter id="DisplayThreshold">
                    <Value>0</Value>
                    <Limits>
                        <Minimum type="Inclusive">0</Minimum>
                    </Limits>
                    <XUnits>Abundance</XUnits>
                    <DataValueType>Response</DataValueType>
                    <PrecisionType>DigitsAfterDecimal</PrecisionType>
                    <PrecisionDigits>2</PrecisionDigits>
                    <ConversionSupport>None</ConversionSupport>
                </Parameter>
                <Parameter id="SNRThreshold">
                    <Value>5</Value>
                    <Limits>
                        <Minimum type="Exclusive">0</Minimum>
                    </Limits>
                    <XUnits>Mixed</XUnits>
                    <DataValueType>Mixed</DataValueType>
                    <PrecisionType>DigitsAfterDecimal</PrecisionType>
                    <PrecisionDigits>1</PrecisionDigits>
                    <ConversionSupport>None</ConversionSupport>
                </Parameter>
                <Parameter id="PeakAreaAbsThreshold">
                    <Value>10000</Value>
                    <Limits>
                        <Minimum type="Inclusive">0</Minimum>
                    </Limits>
                    <XUnits>Abundance</XUnits>
                    <DataValueType>Response</DataValueType>
                    <PrecisionType>DigitsAfterDecimal</PrecisionType>
                    <PrecisionDigits>0</PrecisionDigits>
                    <ConversionSupport>None</ConversionSupport>
                </Parameter>
                <Parameter id="PeakAreaPctUnits">
                    <Value>5</Value>
                    <Limits>
                        <Minimum type="Inclusive">0</Minimum>
                        <Maximum type="Inclusive">100</Maximum>
                    </Limits>
                    <XUnits>Abundance</XUnits>
                    <DataValueType>Response</DataValueType>
                    <PrecisionType>DigitsAfterDecimal</PrecisionType>
                    <PrecisionDigits>3</PrecisionDigits>
                    <ConversionSupport>None</ConversionSupport>
                </Parameter>
                <Parameter id="InterimSumObjectCount">
                    <Value>1</Value>
                    <Limits>
                        <Minimum type="Inclusive">1</Minimum>
                    </Limits>
                    <XUnits>Unspecified</XUnits>
                    <DataValueType>Unspecified</DataValueType>
                    <PrecisionType>DigitsAfterDecimal</PrecisionType>
                    <PrecisionDigits>0</PrecisionDigits>
                    <ConversionSupport>None</ConversionSupport>
                </Parameter>
                <Parameter id="FilterOnHeight">
                    <Value>true</Value>
                </Parameter>
                <Parameter id="EnableAdvancedFilters">
                    <Value>true</Value>
                </Parameter>
                <Parameter id="EnableHtCorrections">
                    <Value>true</Value>
                </Parameter>
                <Parameter id="PerformFragmentAnnotation">
                    <DisplayName>用分子式标注碎片质谱峰</DisplayName>
                    <Value>false</Value>
                </Parameter>
                <Parameter id="PerformFormulaAnnotationForNonFragments">
                    <DisplayName>为非碎片离子（未知）生成分子式</DisplayName>
                    <Value>false</Value>
                </Parameter>
            </Parameters>
            <AllowHeightFilters>true</AllowHeightFilters>
            <AllowAreaFilters>false</AllowAreaFilters>
            <UsedForFragmentFormulaAnnotation>false</UsedForFragmentFormulaAnnotation>
        </ParameterSet>
        <ParameterSet usagekey="RIDeconvolution" displayName="解析同位素解卷积离子种类设置" assembly="" class="Agilent.MassSpectrometry.DataAnalysis.PSetRiDeconvolution">
            <Parameters>
                <Parameter id="PositiveChargeCarrier">
                    <DisplayName>正离子:</DisplayName>
                    <Value>+H</Value>
                </Parameter>
                <Parameter id="NegativeChargeCarrier">
                    <DisplayName>负离子:</DisplayName>
                    <Value>-H</Value>
                </Parameter>
            </Parameters>
        </ParameterSet>
        <ParameterSet usagekey="RIDeconvolutionChargeStateAssignment" displayName="解析同位素解卷积电荷态指定设置" assembly="" class="Agilent.MassSpectrometry.DataAnalysis.PSetChargeStateAssignment">
            <Parameters>
                <Parameter id="AbsoluteTolerance">
                    <DisplayName>同位素差容差 (m/z)</DisplayName>
                    <Value>0.0025</Value>
                    <Limits>
                        <Minimum type="Inclusive">0</Minimum>
                        <Maximum type="Inclusive">0.5</Maximum>
                    </Limits>
                    <XUnits>Thompsons</XUnits>
                    <DataValueType>MassToCharge</DataValueType>
                    <PrecisionType>DigitsAfterDecimal</PrecisionType>
                    <PrecisionDigits>4</PrecisionDigits>
                    <ConversionSupport>None</ConversionSupport>
                </Parameter>
                <Parameter id="RelativeTolerance">
                    <DisplayName>同位素差容差 (ppm)</DisplayName>
                    <Value>7</Value>
                    <Limits>
                        <Minimum type="Inclusive">0</Minimum>
                        <Maximum type="Inclusive">200</Maximum>
                    </Limits>
                    <XUnits>Unspecified</XUnits>
                    <DataValueType>Unspecified</DataValueType>
                    <PrecisionType>DigitsAfterDecimal</PrecisionType>
                    <PrecisionDigits>1</PrecisionDigits>
                    <ConversionSupport>None</ConversionSupport>
                </Parameter>
                <Parameter id="Deisotope">
                    <DisplayName>删除较高的同位素</DisplayName>
                    <Value>false</Value>
                </Parameter>
                <Parameter id="RecomputeOnChangedPeakList">
                    <DisplayName>在峰列表更改时重新计算</DisplayName>
                    <Value>true</Value>
                </Parameter>
                <Parameter id="MaximumChargeState">
                    <DisplayName>最大电荷态</DisplayName>
                    <Value>2</Value>
                    <Limits>
                        <Minimum type="Inclusive">1</Minimum>
                        <Maximum type="Inclusive">99</Maximum>
                    </Limits>
                    <XUnits>Unspecified</XUnits>
                    <DataValueType>Unspecified</DataValueType>
                    <PrecisionType>DigitsAfterDecimal</PrecisionType>
                    <PrecisionDigits>0</PrecisionDigits>
                    <ConversionSupport>None</ConversionSupport>
                </Parameter>
                <Parameter id="MinimumChargeState">
                    <DisplayName>最小电荷态</DisplayName>
                    <Value>0</Value>
                    <Limits>
                        <Minimum type="Inclusive">0</Minimum>
                        <Maximum type="Inclusive">99</Maximum>
                    </Limits>
                    <XUnits>Unspecified</XUnits>
                    <DataValueType>Unspecified</DataValueType>
                    <PrecisionType>DigitsAfterDecimal</PrecisionType>
                    <PrecisionDigits>0</PrecisionDigits>
                    <ConversionSupport>None</ConversionSupport>
                </Parameter>
                <Parameter id="LimitMaxChargeState">
                    <DisplayName>指定电荷态的最大值为：</DisplayName>
                    <Value>true</Value>
                </Parameter>
                <Parameter id="IsotopeModel">
                    <DisplayName>同位素模型</DisplayName>
                    <Value>Peptides</Value>
                </Parameter>
                <Parameter id="TreatUnknownAsSinglyCharged">
                    <DisplayName>用电荷态 z=1 报告单电荷离子或单电荷离子特征</DisplayName>
                    <Value>true</Value>
                </Parameter>
                <Parameter id="SumAbundances">
                    <DisplayName>丰度加和</DisplayName>
                    <Value>true</Value>
                </Parameter>
                <Parameter id="IonCountThreshold">
                    <DisplayName>化合物峰最小值:</DisplayName>
                    <Value>5</Value>
                    <Limits>
                        <Minimum type="Inclusive">1</Minimum>
                        <Maximum type="Inclusive">1000</Maximum>
                    </Limits>
                    <XUnits>Unspecified</XUnits>
                    <DataValueType>Unspecified</DataValueType>
                    <PrecisionType>DigitsAfterDecimal</PrecisionType>
                    <PrecisionDigits>0</PrecisionDigits>
                    <ConversionSupport>None</ConversionSupport>
                </Parameter>
                <Parameter id="ChargeStateRange">
                    <DisplayName>将指定的电荷状态限制在一定范围内:</DisplayName>
                    <Value>
                        <Minimum>1</Minimum>
                        <Maximum>2</Maximum>
                        <DataUnit>Minutes</DataUnit>
                        <DataValueType>AcqTime</DataValueType>
                        <PrecisionType>DigitsAfterDecimal</PrecisionType>
                        <PrecisionDigits>0</PrecisionDigits>
                    </Value>
                    <Limits>
                        <Limits id="first">
                            <Minimum type="Inclusive">1</Minimum>
                            <Maximum type="Inclusive">1000</Maximum>
                        </Limits>
                        <Limits id="second">
                            <Minimum type="Inclusive">1</Minimum>
                            <Maximum type="Inclusive">1000</Maximum>
                        </Limits>
                    </Limits>
                    <ConversionSupport>None</ConversionSupport>
                </Parameter>
                <Parameter id="LimitComponentPeak">
                    <DisplayName>报告仅限化合物的</DisplayName>
                    <Value>true</Value>
                </Parameter>
                <Parameter id="LimitLargestPeak">
                    <DisplayName>需要相对峰高为</DisplayName>
                    <Value>true</Value>
                </Parameter>
                <Parameter id="LargestPeakPeak">
                    <DisplayName>需要相对峰高为</DisplayName>
                    <Value>0.1</Value>
                    <Limits>
                        <Minimum type="Inclusive">0</Minimum>
                        <Maximum type="Inclusive">100</Maximum>
                    </Limits>
                    <XUnits>Unspecified</XUnits>
                    <DataValueType>Unspecified</DataValueType>
                    <PrecisionType>DigitsAfterDecimal</PrecisionType>
                    <PrecisionDigits>0</PrecisionDigits>
                    <ConversionSupport>None</ConversionSupport>
                </Parameter>
                <Parameter id="KeyPeptideAdduct">
                    <DisplayName>肽图的加合物</DisplayName>
                    <Value>Proton</Value>
                </Parameter>
            </Parameters>
        </ParameterSet>
        <ParameterSet usagekey="CpdDBSearch" displayName="数据库检索设置" assembly="" class="Agilent.MassSpectrometry.DataAnalysis.PSetCpdDbSearch">
            <Parameters>
                <Parameter id="SearchFields">
                    <DisplayName>检索字段</DisplayName>
                    <Value>Mass</Value>
                </Parameter>
                <Parameter id="UseAbsoluteMassTolerance">
                    <DisplayName>使用绝对质量容差</DisplayName>
                    <Value>false</Value>
                </Parameter>
                <Parameter id="AbsoluteMassTolerance">
                    <DisplayName>绝对质量容差</DisplayName>
                    <Value>2</Value>
                    <Limits>
                        <Minimum type="Exclusive">0</Minimum>
                        <Maximum type="Inclusive">1000</Maximum>
                    </Limits>
                    <XUnits>MilliThompsons</XUnits>
                    <DataValueType>MzDifference</DataValueType>
                    <PrecisionType>DigitsAfterDecimal</PrecisionType>
                    <PrecisionDigits>2</PrecisionDigits>
                    <ConversionSupport>None</ConversionSupport>
                </Parameter>
                <Parameter id="RelativeMassTolerance">
                    <DisplayName>相对质量容差</DisplayName>
                    <Value>5</Value>
                    <Limits>
                        <Minimum type="Exclusive">0</Minimum>
                        <Maximum type="Inclusive">1000</Maximum>
                    </Limits>
                    <XUnits>PartsPerMillion</XUnits>
                    <DataValueType>RelativeDifference</DataValueType>
                    <PrecisionType>DigitsAfterDecimal</PrecisionType>
                    <PrecisionDigits>2</PrecisionDigits>
                    <ConversionSupport>None</ConversionSupport>
                </Parameter>
                <Parameter id="RetentionTimeTolerance">
                    <DisplayName>保留时间容差</DisplayName>
                    <Value>0.1</Value>
                    <Limits>
                        <Minimum type="Exclusive">0</Minimum>
                        <Maximum type="Exclusive">1000</Maximum>
                    </Limits>
                    <XUnits>Minutes</XUnits>
                    <DataValueType>AcqTime</DataValueType>
                    <PrecisionType>DigitsAfterDecimal</PrecisionType>
                    <PrecisionDigits>3</PrecisionDigits>
                    <ConversionSupport>PrecisionOnly</ConversionSupport>
                </Parameter>
                <Parameter id="LimitNumberOfHits">
                    <DisplayName>限制为最佳</DisplayName>
                    <Value>true</Value>
                </Parameter>
                <Parameter id="MaxHits">
                    <DisplayName>最大匹配数</DisplayName>
                    <Value>50</Value>
                    <Limits>
                        <Minimum type="Inclusive">1</Minimum>
                        <Maximum type="Inclusive">100</Maximum>
                    </Limits>
                    <XUnits>Unspecified</XUnits>
                    <DataValueType>Unspecified</DataValueType>
                    <PrecisionType>DigitsAfterDecimal</PrecisionType>
                    <PrecisionDigits>0</PrecisionDigits>
                    <ConversionSupport>None</ConversionSupport>
                </Parameter>
                <Parameter id="UseIsotopeRanking">
                    <DisplayName>在排列匹配项时考虑同位素丰度比</DisplayName>
                    <Value>false</Value>
                </Parameter>
                <Parameter id="MaxPeaksToSearch">
                    <DisplayName>在未以图形方式指定峰时要检索的最大峰个数:</DisplayName>
                    <Value>5</Value>
                    <Limits>
                        <Minimum type="Inclusive">1</Minimum>
                        <Maximum type="Inclusive">10</Maximum>
                    </Limits>
                    <XUnits>Unspecified</XUnits>
                    <DataValueType>Unspecified</DataValueType>
                    <PrecisionType>DigitsAfterDecimal</PrecisionType>
                    <PrecisionDigits>0</PrecisionDigits>
                    <ConversionSupport>None</ConversionSupport>
                </Parameter>
                <Parameter id="SearchSimpleIonMassAsNeutral">
                    <DisplayName>从简单离子中检索“中性离子”数据库质量条目</DisplayName>
                    <Value>true</Value>
                </Parameter>
                <Parameter id="SearchSimpleIonMassAsCation">
                    <DisplayName>在''阳离子''数据库条目中检索简单离子的质量</DisplayName>
                    <Value>true</Value>
                </Parameter>
                <Parameter id="SearchSimpleIonMassAsAnion">
                    <DisplayName>在''阴离子''数据库条目中检索简单离子的质量</DisplayName>
                    <Value>true</Value>
                </Parameter>
                <Parameter id="ImCCSTolerance">
                    <DisplayName>CCS</DisplayName>
                    <Value>1</Value>
                    <Limits>
                        <Minimum type="Inclusive">1</Minimum>
                        <Maximum type="Inclusive">100</Maximum>
                    </Limits>
                    <XUnits>Milliseconds</XUnits>
                    <DataValueType>ImDriftTime</DataValueType>
                    <PrecisionType>DigitsAfterDecimal</PrecisionType>
                    <PrecisionDigits>2</PrecisionDigits>
                    <ConversionSupport>None</ConversionSupport>
                </Parameter>
                <Parameter id="SearchImMatchMDa">
                    <DisplayName>质量匹配容差 (mDa)</DisplayName>
                    <Value>2</Value>
                    <Limits>
                        <Minimum type="Inclusive">0</Minimum>
                    </Limits>
                    <XUnits>Unspecified</XUnits>
                    <DataValueType>Unspecified</DataValueType>
                    <PrecisionType>DigitsAfterDecimal</PrecisionType>
                    <PrecisionDigits>2</PrecisionDigits>
                    <ConversionSupport>None</ConversionSupport>
                </Parameter>
            </Parameters>
        </ParameterSet>
        <ParameterSet usagekey="ProbablePosSpecies" displayName="可能的正离子种类设置" assembly="" class="Agilent.MassSpectrometry.DataAnalysis.PSetProbablePosSpecies">
            <Parameters>
                <Parameter id="ChargeCarriers">
                    <DisplayName>正离子:</DisplayName>
                    <DefaultValue>
                        <SpeciesDefinition>
                            <Active>false</Active>
                            <BaseCount>1</BaseCount>
                            <ElectronCount>-1</ElectronCount>
                            <ModifierCount>0</ModifierCount>
                            <ModifierFormula />
                            <NeutralLoss />
                        </SpeciesDefinition>
                        <SpeciesDefinition>
                            <Active>true</Active>
                            <BaseCount>1</BaseCount>
                            <ElectronCount>-1</ElectronCount>
                            <ModifierCount>1</ModifierCount>
                            <ModifierFormula>H</ModifierFormula>
                            <NeutralLoss />
                        </SpeciesDefinition>
                        <SpeciesDefinition>
                            <Active>true</Active>
                            <BaseCount>1</BaseCount>
                            <ElectronCount>-1</ElectronCount>
                            <ModifierCount>1</ModifierCount>
                            <ModifierFormula>Na</ModifierFormula>
                            <NeutralLoss />
                        </SpeciesDefinition>
                        <SpeciesDefinition>
                            <Active>false</Active>
                            <BaseCount>1</BaseCount>
                            <ElectronCount>-1</ElectronCount>
                            <ModifierCount>1</ModifierCount>
                            <ModifierFormula>K</ModifierFormula>
                            <NeutralLoss />
                        </SpeciesDefinition>
                        <SpeciesDefinition>
                            <Active>true</Active>
                            <BaseCount>1</BaseCount>
                            <ElectronCount>-1</ElectronCount>
                            <ModifierCount>1</ModifierCount>
                            <ModifierFormula>NH4</ModifierFormula>
                            <NeutralLoss />
                        </SpeciesDefinition>
                    </DefaultValue>
                    <Value>
                        <SpeciesDefinition>
                            <Active>false</Active>
                            <BaseCount>1</BaseCount>
                            <ElectronCount>-1</ElectronCount>
                            <ModifierCount>0</ModifierCount>
                            <ModifierFormula />
                            <NeutralLoss />
                        </SpeciesDefinition>
                        <SpeciesDefinition>
                            <Active>true</Active>
                            <BaseCount>1</BaseCount>
                            <ElectronCount>-1</ElectronCount>
                            <ModifierCount>1</ModifierCount>
                            <ModifierFormula>H</ModifierFormula>
                            <NeutralLoss />
                        </SpeciesDefinition>
                        <SpeciesDefinition>
                            <Active>true</Active>
                            <BaseCount>1</BaseCount>
                            <ElectronCount>-1</ElectronCount>
                            <ModifierCount>1</ModifierCount>
                            <ModifierFormula>Na</ModifierFormula>
                            <NeutralLoss />
                        </SpeciesDefinition>
                        <SpeciesDefinition>
                            <Active>false</Active>
                            <BaseCount>1</BaseCount>
                            <ElectronCount>-1</ElectronCount>
                            <ModifierCount>1</ModifierCount>
                            <ModifierFormula>K</ModifierFormula>
                            <NeutralLoss />
                        </SpeciesDefinition>
                        <SpeciesDefinition>
                            <Active>true</Active>
                            <BaseCount>1</BaseCount>
                            <ElectronCount>-1</ElectronCount>
                            <ModifierCount>1</ModifierCount>
                            <ModifierFormula>NH4</ModifierFormula>
                            <NeutralLoss />
                        </SpeciesDefinition>
                    </Value>
                </Parameter>
                <Parameter id="NeutralLosses">
                    <DisplayName>正中性丢失:</DisplayName>
                    <DefaultValue>
                        <SpeciesDefinition>
                            <Active>false</Active>
                            <BaseCount>1</BaseCount>
                            <ElectronCount>0</ElectronCount>
                            <ModifierCount>0</ModifierCount>
                            <ModifierFormula />
                            <NeutralLoss>H2O</NeutralLoss>
                        </SpeciesDefinition>
                    </DefaultValue>
                    <Value>
                        <SpeciesDefinition>
                            <Active>false</Active>
                            <BaseCount>1</BaseCount>
                            <ElectronCount>0</ElectronCount>
                            <ModifierCount>0</ModifierCount>
                            <ModifierFormula />
                            <NeutralLoss>H2O</NeutralLoss>
                        </SpeciesDefinition>
                    </Value>
                </Parameter>
                <Parameter id="ChargeStateRange">
                    <DisplayName>正电荷态范围</DisplayName>
                    <Value>
                        <Minimum>1</Minimum>
                        <Maximum>1</Maximum>
                        <DataUnit>Unspecified</DataUnit>
                        <DataValueType>Unspecified</DataValueType>
                        <PrecisionType>DigitsAfterDecimal</PrecisionType>
                        <PrecisionDigits>0</PrecisionDigits>
                    </Value>
                    <Limits>
                        <Limits id="first">
                            <Minimum type="Inclusive">1</Minimum>
                            <Maximum type="Inclusive">1000</Maximum>
                        </Limits>
                        <Limits id="second">
                            <Minimum type="Inclusive">1</Minimum>
                            <Maximum type="Inclusive">1000</Maximum>
                        </Limits>
                    </Limits>
                    <ConversionSupport>None</ConversionSupport>
                </Parameter>
                <Parameter id="Dimers">
                    <DisplayName>正二聚物</DisplayName>
                    <Value>false</Value>
                </Parameter>
                <Parameter id="Trimers">
                    <DisplayName>正三聚物</DisplayName>
                    <Value>false</Value>
                </Parameter>
            </Parameters>
        </ParameterSet>
        <ParameterSet usagekey="ProbableNegSpecies" displayName="可能的负离子种类设置" assembly="" class="Agilent.MassSpectrometry.DataAnalysis.PSetProbableNegSpecies">
            <Parameters>
                <Parameter id="ChargeCarriers">
                    <DisplayName>负离子:</DisplayName>
                    <DefaultValue>
                        <SpeciesDefinition>
                            <Active>false</Active>
                            <BaseCount>1</BaseCount>
                            <ElectronCount>1</ElectronCount>
                            <ModifierCount>0</ModifierCount>
                            <ModifierFormula />
                            <NeutralLoss />
                        </SpeciesDefinition>
                        <SpeciesDefinition>
                            <Active>true</Active>
                            <BaseCount>1</BaseCount>
                            <ElectronCount>1</ElectronCount>
                            <ModifierCount>-1</ModifierCount>
                            <ModifierFormula>H</ModifierFormula>
                            <NeutralLoss />
                        </SpeciesDefinition>
                        <SpeciesDefinition>
                            <Active>false</Active>
                            <BaseCount>1</BaseCount>
                            <ElectronCount>1</ElectronCount>
                            <ModifierCount>1</ModifierCount>
                            <ModifierFormula>Cl</ModifierFormula>
                            <NeutralLoss />
                        </SpeciesDefinition>
                        <SpeciesDefinition>
                            <Active>false</Active>
                            <BaseCount>1</BaseCount>
                            <ElectronCount>1</ElectronCount>
                            <ModifierCount>1</ModifierCount>
                            <ModifierFormula>Br</ModifierFormula>
                            <NeutralLoss />
                        </SpeciesDefinition>
                        <SpeciesDefinition>
                            <Active>true</Active>
                            <BaseCount>1</BaseCount>
                            <ElectronCount>1</ElectronCount>
                            <ModifierCount>1</ModifierCount>
                            <ModifierFormula>HCOO</ModifierFormula>
                            <NeutralLoss />
                        </SpeciesDefinition>
                        <SpeciesDefinition>
                            <Active>true</Active>
                            <BaseCount>1</BaseCount>
                            <ElectronCount>1</ElectronCount>
                            <ModifierCount>1</ModifierCount>
                            <ModifierFormula>CH3COO</ModifierFormula>
                            <NeutralLoss />
                        </SpeciesDefinition>
                        <SpeciesDefinition>
                            <Active>false</Active>
                            <BaseCount>1</BaseCount>
                            <ElectronCount>1</ElectronCount>
                            <ModifierCount>1</ModifierCount>
                            <ModifierFormula>CF3COO</ModifierFormula>
                            <NeutralLoss />
                        </SpeciesDefinition>
                    </DefaultValue>
                    <Value>
                        <SpeciesDefinition>
                            <Active>false</Active>
                            <BaseCount>1</BaseCount>
                            <ElectronCount>1</ElectronCount>
                            <ModifierCount>0</ModifierCount>
                            <ModifierFormula />
                            <NeutralLoss />
                        </SpeciesDefinition>
                        <SpeciesDefinition>
                            <Active>true</Active>
                            <BaseCount>1</BaseCount>
                            <ElectronCount>1</ElectronCount>
                            <ModifierCount>-1</ModifierCount>
                            <ModifierFormula>H</ModifierFormula>
                            <NeutralLoss />
                        </SpeciesDefinition>
                        <SpeciesDefinition>
                            <Active>false</Active>
                            <BaseCount>1</BaseCount>
                            <ElectronCount>1</ElectronCount>
                            <ModifierCount>1</ModifierCount>
                            <ModifierFormula>Cl</ModifierFormula>
                            <NeutralLoss />
                        </SpeciesDefinition>
                        <SpeciesDefinition>
                            <Active>false</Active>
                            <BaseCount>1</BaseCount>
                            <ElectronCount>1</ElectronCount>
                            <ModifierCount>1</ModifierCount>
                            <ModifierFormula>Br</ModifierFormula>
                            <NeutralLoss />
                        </SpeciesDefinition>
                        <SpeciesDefinition>
                            <Active>true</Active>
                            <BaseCount>1</BaseCount>
                            <ElectronCount>1</ElectronCount>
                            <ModifierCount>1</ModifierCount>
                            <ModifierFormula>HCOO</ModifierFormula>
                            <NeutralLoss />
                        </SpeciesDefinition>
                        <SpeciesDefinition>
                            <Active>true</Active>
                            <BaseCount>1</BaseCount>
                            <ElectronCount>1</ElectronCount>
                            <ModifierCount>1</ModifierCount>
                            <ModifierFormula>CH3COO</ModifierFormula>
                            <NeutralLoss />
                        </SpeciesDefinition>
                        <SpeciesDefinition>
                            <Active>false</Active>
                            <BaseCount>1</BaseCount>
                            <ElectronCount>1</ElectronCount>
                            <ModifierCount>1</ModifierCount>
                            <ModifierFormula>CF3COO</ModifierFormula>
                            <NeutralLoss />
                        </SpeciesDefinition>
                    </Value>
                </Parameter>
                <Parameter id="NeutralLosses">
                    <DisplayName>负中性丢失:</DisplayName>
                    <DefaultValue>
                        <SpeciesDefinition>
                            <Active>false</Active>
                            <BaseCount>1</BaseCount>
                            <ElectronCount>0</ElectronCount>
                            <ModifierCount>0</ModifierCount>
                            <ModifierFormula />
                            <NeutralLoss>H2O</NeutralLoss>
                        </SpeciesDefinition>
                    </DefaultValue>
                    <Value>
                        <SpeciesDefinition>
                            <Active>false</Active>
                            <BaseCount>1</BaseCount>
                            <ElectronCount>0</ElectronCount>
                            <ModifierCount>0</ModifierCount>
                            <ModifierFormula />
                            <NeutralLoss>H2O</NeutralLoss>
                        </SpeciesDefinition>
                    </Value>
                </Parameter>
                <Parameter id="ChargeStateRange">
                    <DisplayName>负电荷态范围</DisplayName>
                    <Value>
                        <Minimum>1</Minimum>
                        <Maximum>1</Maximum>
                        <DataUnit>Unspecified</DataUnit>
                        <DataValueType>Unspecified</DataValueType>
                        <PrecisionType>DigitsAfterDecimal</PrecisionType>
                        <PrecisionDigits>0</PrecisionDigits>
                    </Value>
                    <Limits>
                        <Limits id="first">
                            <Minimum type="Inclusive">1</Minimum>
                            <Maximum type="Inclusive">1000</Maximum>
                        </Limits>
                        <Limits id="second">
                            <Minimum type="Inclusive">1</Minimum>
                            <Maximum type="Inclusive">1000</Maximum>
                        </Limits>
                    </Limits>
                    <ConversionSupport>None</ConversionSupport>
                </Parameter>
                <Parameter id="Dimers">
                    <DisplayName>负二聚物</DisplayName>
                    <Value>false</Value>
                </Parameter>
                <Parameter id="Trimers">
                    <DisplayName>负三聚物</DisplayName>
                    <Value>false</Value>
                </Parameter>
            </Parameters>
        </ParameterSet>
        <ParameterSet usagekey="IdScoring" displayName="识别匹配分数" assembly="" class="Agilent.MassSpectrometry.DataAnalysis.PSetIdentityScoring">
            <Parameters>
                <Parameter id="MsMassCoeffMDa">
                    <DisplayName>MS 质量系数 (mDa)</DisplayName>
                    <Value>2</Value>
                    <Limits>
                        <Minimum type="Inclusive">0</Minimum>
                        <Maximum type="Inclusive">100</Maximum>
                    </Limits>
                    <XUnits>MilliDaltons</XUnits>
                    <DataValueType>Mass</DataValueType>
                    <PrecisionType>DigitsAfterDecimal</PrecisionType>
                    <PrecisionDigits>1</PrecisionDigits>
                    <ConversionSupport>None</ConversionSupport>
                </Parameter>
                <Parameter id="MsMassCoeffPpm">
                    <DisplayName>MS 质量系数 (ppm)</DisplayName>
                    <Value>5.6</Value>
                    <Limits>
                        <Minimum type="Inclusive">0</Minimum>
                        <Maximum type="Inclusive">100</Maximum>
                    </Limits>
                    <XUnits>PartsPerMillion</XUnits>
                    <DataValueType>RelativeDifference</DataValueType>
                    <PrecisionType>DigitsAfterDecimal</PrecisionType>
                    <PrecisionDigits>1</PrecisionDigits>
                    <ConversionSupport>None</ConversionSupport>
                </Parameter>
                <Parameter id="MsMsMassCoeffMDa">
                    <DisplayName>MS/MS 质量系数 (MDa)</DisplayName>
                    <Value>5</Value>
                    <Limits>
                        <Minimum type="Inclusive">0</Minimum>
                        <Maximum type="Inclusive">100</Maximum>
                    </Limits>
                    <XUnits>MilliDaltons</XUnits>
                    <DataValueType>Mass</DataValueType>
                    <PrecisionType>DigitsAfterDecimal</PrecisionType>
                    <PrecisionDigits>1</PrecisionDigits>
                    <ConversionSupport>None</ConversionSupport>
                </Parameter>
                <Parameter id="MsMsMassCoeffPpm">
                    <DisplayName>MS/MS 质量系数 (ppm)</DisplayName>
                    <Value>7.5</Value>
                    <Limits>
                        <Minimum type="Inclusive">0</Minimum>
                        <Maximum type="Inclusive">100</Maximum>
                    </Limits>
                    <XUnits>PartsPerMillion</XUnits>
                    <DataValueType>RelativeDifference</DataValueType>
                    <PrecisionType>DigitsAfterDecimal</PrecisionType>
                    <PrecisionDigits>1</PrecisionDigits>
                    <ConversionSupport>None</ConversionSupport>
                </Parameter>
                <Parameter id="MsAbundancePct">
                    <DisplayName>MS 同位素丰度</DisplayName>
                    <Value>7.5</Value>
                    <Limits>
                        <Minimum type="Inclusive">0</Minimum>
                        <Maximum type="Inclusive">100</Maximum>
                    </Limits>
                    <XUnits>Percent</XUnits>
                    <DataValueType>RelativeDifference</DataValueType>
                    <PrecisionType>DigitsAfterDecimal</PrecisionType>
                    <PrecisionDigits>1</PrecisionDigits>
                    <ConversionSupport>None</ConversionSupport>
                </Parameter>
                <Parameter id="RententionTimeError">
                    <DisplayName>保留时间:</DisplayName>
                    <Value>0.115</Value>
                    <Limits>
                        <Minimum type="Exclusive">0</Minimum>
                        <Maximum type="Inclusive">10</Maximum>
                    </Limits>
                    <XUnits>Unspecified</XUnits>
                    <DataValueType>Unspecified</DataValueType>
                    <PrecisionType>DigitsAfterDecimal</PrecisionType>
                    <PrecisionDigits>3</PrecisionDigits>
                    <ConversionSupport>None</ConversionSupport>
                </Parameter>
                <Parameter id="AbundanceScoreWeight">
                    <DisplayName>同位素丰度分数</DisplayName>
                    <Value>60</Value>
                    <Limits>
                        <Minimum type="Inclusive">0</Minimum>
                        <Maximum type="Inclusive">100</Maximum>
                    </Limits>
                    <XUnits>Unspecified</XUnits>
                    <DataValueType>Unspecified</DataValueType>
                    <PrecisionType>DigitsAfterDecimal</PrecisionType>
                    <PrecisionDigits>2</PrecisionDigits>
                    <ConversionSupport>None</ConversionSupport>
                </Parameter>
                <Parameter id="MassScoreWeight">
                    <DisplayName>质量分数</DisplayName>
                    <Value>100</Value>
                    <Limits>
                        <Minimum type="Inclusive">0</Minimum>
                        <Maximum type="Inclusive">100</Maximum>
                    </Limits>
                    <XUnits>Unspecified</XUnits>
                    <DataValueType>Unspecified</DataValueType>
                    <PrecisionType>DigitsAfterDecimal</PrecisionType>
                    <PrecisionDigits>2</PrecisionDigits>
                    <ConversionSupport>None</ConversionSupport>
                </Parameter>
                <Parameter id="SpacingScoreWeight">
                    <DisplayName>同位素差分数</DisplayName>
                    <Value>50</Value>
                    <Limits>
                        <Minimum type="Inclusive">0</Minimum>
                        <Maximum type="Inclusive">100</Maximum>
                    </Limits>
                    <XUnits>Unspecified</XUnits>
                    <DataValueType>Unspecified</DataValueType>
                    <PrecisionType>DigitsAfterDecimal</PrecisionType>
                    <PrecisionDigits>2</PrecisionDigits>
                    <ConversionSupport>None</ConversionSupport>
                </Parameter>
                <Parameter id="RtScoreWeight">
                    <DisplayName>保留时间分数</DisplayName>
                    <Value>100</Value>
                    <Limits>
                        <Minimum type="Inclusive">0</Minimum>
                        <Maximum type="Inclusive">100</Maximum>
                    </Limits>
                    <XUnits>Unspecified</XUnits>
                    <DataValueType>Unspecified</DataValueType>
                    <PrecisionType>DigitsAfterDecimal</PrecisionType>
                    <PrecisionDigits>2</PrecisionDigits>
                    <ConversionSupport>None</ConversionSupport>
                </Parameter>
                <Parameter id="MsMsScoreWeight">
                    <DisplayName>MS/MS 分数权重</DisplayName>
                    <Value>50</Value>
                    <Limits>
                        <Minimum type="Inclusive">0</Minimum>
                        <Maximum type="Inclusive">100</Maximum>
                    </Limits>
                    <XUnits>Unspecified</XUnits>
                    <DataValueType>Unspecified</DataValueType>
                    <PrecisionType>DigitsAfterDecimal</PrecisionType>
                    <PrecisionDigits>2</PrecisionDigits>
                    <ConversionSupport>None</ConversionSupport>
                </Parameter>
            </Parameters>
        </ParameterSet>
        <ParameterSet usagekey="LibrarySearchLC" displayName="谱库检索设置" assembly="" class="Agilent.MassSpectrometry.DataAnalysis.PSetLibrarySearchLC">
            <Parameters>
                <Parameter id="SpectralLibraryPath">
                    <DisplayName>质谱图谱库路径:</DisplayName>
                    <Value />
                </Parameter>
                <Parameter id="UseMaxHitCount">
                    <DisplayName>限制为最佳</DisplayName>
                    <Value>true</Value>
                </Parameter>
                <Parameter id="MaxHitCount">
                    <DisplayName>每个化合物的最大匹配数</DisplayName>
                    <Value>10</Value>
                    <Limits>
                        <Minimum type="Inclusive">0</Minimum>
                        <Maximum type="Inclusive">100</Maximum>
                    </Limits>
                    <XUnits>Unspecified</XUnits>
                    <DataValueType>Unspecified</DataValueType>
                    <PrecisionType>DigitsAfterDecimal</PrecisionType>
                    <PrecisionDigits>0</PrecisionDigits>
                    <ConversionSupport>None</ConversionSupport>
                </Parameter>
                <Parameter id="SearchCriteria">
                    <DisplayName>检索标准</DisplayName>
                    <Value>FragmentationVoltage, Polarity, ScanType, InstrumentType, PrecursorIon</Value>
                </Parameter>
                <Parameter id="SearchMethod">
                    <DisplayName>检索方法</DisplayName>
                    <Value>Reverse</Value>
                </Parameter>
                <Parameter id="CeTolerance">
                    <Value>2</Value>
                    <Limits>
                        <Minimum type="Inclusive">0</Minimum>
                    </Limits>
                    <XUnits>Volts</XUnits>
                    <DataValueType>Voltage</DataValueType>
                    <PrecisionType>DigitsAfterDecimal</PrecisionType>
                    <PrecisionDigits>2</PrecisionDigits>
                    <ConversionSupport>PrecisionOnly</ConversionSupport>
                </Parameter>
                <Parameter id="PrecursorIonPpm">
                    <DisplayName>前级离子 m/z ppm</DisplayName>
                    <Value>10</Value>
                    <Limits>
                        <Minimum type="Inclusive">0</Minimum>
                        <Maximum type="Inclusive">1000</Maximum>
                    </Limits>
                    <XUnits>Unspecified</XUnits>
                    <DataValueType>Unspecified</DataValueType>
                    <PrecisionType>DigitsAfterDecimal</PrecisionType>
                    <PrecisionDigits>1</PrecisionDigits>
                    <ConversionSupport>None</ConversionSupport>
                </Parameter>
                <Parameter id="PrecursorIonMz">
                    <DisplayName>前级离子 m/z mDa</DisplayName>
                    <Value>2</Value>
                    <Limits>
                        <Minimum type="Inclusive">0</Minimum>
                    </Limits>
                    <XUnits>Thompsons</XUnits>
                    <DataValueType>MassToCharge</DataValueType>
                    <PrecisionType>DigitsAfterDecimal</PrecisionType>
                    <PrecisionDigits>1</PrecisionDigits>
                    <ConversionSupport>PrecisionOnly</ConversionSupport>
                </Parameter>
                <Parameter id="ProductIonPpm">
                    <DisplayName>产物离子 m/z ppm</DisplayName>
                    <Value>15</Value>
                    <Limits>
                        <Minimum type="Inclusive">0</Minimum>
                        <Maximum type="Inclusive">1000</Maximum>
                    </Limits>
                    <XUnits>Unspecified</XUnits>
                    <DataValueType>Unspecified</DataValueType>
                    <PrecisionType>DigitsAfterDecimal</PrecisionType>
                    <PrecisionDigits>1</PrecisionDigits>
                    <ConversionSupport>None</ConversionSupport>
                </Parameter>
                <Parameter id="ProductIonMz">
                    <DisplayName>产物离子 m/z mDa</DisplayName>
                    <Value>5</Value>
                    <Limits>
                        <Minimum type="Inclusive">0</Minimum>
                    </Limits>
                    <XUnits>Thompsons</XUnits>
                    <DataValueType>MassToCharge</DataValueType>
                    <PrecisionType>DigitsAfterDecimal</PrecisionType>
                    <PrecisionDigits>1</PrecisionDigits>
                    <ConversionSupport>PrecisionOnly</ConversionSupport>
                </Parameter>
                <Parameter id="MinForwardMatchScore">
                    <DisplayName>最低正向匹配分数:</DisplayName>
                    <Value>25</Value>
                    <Limits>
                        <Minimum type="Inclusive">0</Minimum>
                        <Maximum type="Inclusive">100</Maximum>
                    </Limits>
                    <XUnits>Unspecified</XUnits>
                    <DataValueType>MatchScore</DataValueType>
                    <PrecisionType>DigitsAfterDecimal</PrecisionType>
                    <PrecisionDigits>2</PrecisionDigits>
                    <ConversionSupport>None</ConversionSupport>
                </Parameter>
                <Parameter id="MinReverseMatchScore">
                    <DisplayName>最低逆向匹配分数:</DisplayName>
                    <Value>80</Value>
                    <Limits>
                        <Minimum type="Inclusive">0</Minimum>
                        <Maximum type="Inclusive">100</Maximum>
                    </Limits>
                    <XUnits>Unspecified</XUnits>
                    <DataValueType>MatchScore</DataValueType>
                    <PrecisionType>DigitsAfterDecimal</PrecisionType>
                    <PrecisionDigits>2</PrecisionDigits>
                    <ConversionSupport>None</ConversionSupport>
                </Parameter>
                <Parameter id="ExcludePrecursorInReverseScore">
                    <DisplayName>从反向分数中排除前级离子</DisplayName>
                    <Value>true</Value>
                </Parameter>
                <Parameter id="ExcludePrecursorReverseScorePercentage">
                    <DisplayName>即将从反向分数中排除前级离子必须超出的总 MS/MS 强度百分比</DisplayName>
                    <Value>90</Value>
                    <Limits>
                        <Minimum type="Inclusive">0</Minimum>
                        <Maximum type="Inclusive">100</Maximum>
                    </Limits>
                    <XUnits>Unspecified</XUnits>
                    <DataValueType>Unspecified</DataValueType>
                    <PrecisionType>DigitsAfterDecimal</PrecisionType>
                    <PrecisionDigits>2</PrecisionDigits>
                    <ConversionSupport>None</ConversionSupport>
                </Parameter>
            </Parameters>
        </ParameterSet>
        <ParameterSet usagekey="LibraryPeakFilters" displayName="用于质谱图谱库检索的峰过滤器" assembly="" class="Agilent.MassSpectrometry.DataAnalysis.PSetMSPeakFilter">
            <Parameters>
                <Parameter id="PeakFilter">
                    <Value>MaximumCount, PeakHeightAbsThreshold, PeakHeightPctThreshold</Value>
                </Parameter>
                <Parameter id="PeakHeightAbsThreshold">
                    <DisplayName>峰高（counts）&gt;=</DisplayName>
                    <Value>10</Value>
                    <Limits>
                        <Minimum type="Inclusive">0</Minimum>
                    </Limits>
                    <XUnits>Abundance</XUnits>
                    <DataValueType>Response</DataValueType>
                    <PrecisionType>DigitsAfterDecimal</PrecisionType>
                    <PrecisionDigits>0</PrecisionDigits>
                    <ConversionSupport>None</ConversionSupport>
                </Parameter>
                <Parameter id="PeakHeightPctThreshold">
                    <DisplayName>峰高 (%) &gt;= </DisplayName>
                    <Value>1</Value>
                    <Limits>
                        <Minimum type="Inclusive">0</Minimum>
                        <Maximum type="Exclusive">100</Maximum>
                    </Limits>
                    <XUnits>Abundance</XUnits>
                    <DataValueType>Response</DataValueType>
                    <PrecisionType>DigitsAfterDecimal</PrecisionType>
                    <PrecisionDigits>3</PrecisionDigits>
                    <ConversionSupport>None</ConversionSupport>
                </Parameter>
                <Parameter id="MaximumPeakCount">
                    <DisplayName>数量上限: </DisplayName>
                    <Value>100</Value>
                    <Limits>
                        <Minimum type="Inclusive">0</Minimum>
                    </Limits>
                    <XUnits>Unspecified</XUnits>
                    <DataValueType>Unspecified</DataValueType>
                    <PrecisionType>DigitsAfterDecimal</PrecisionType>
                    <PrecisionDigits>0</PrecisionDigits>
                    <ConversionSupport>None</ConversionSupport>
                </Parameter>
                <Parameter id="DisplayThreshold">
                    <Value>0</Value>
                    <Limits>
                        <Minimum type="Inclusive">0</Minimum>
                    </Limits>
                    <XUnits>Abundance</XUnits>
                    <DataValueType>Response</DataValueType>
                    <PrecisionType>DigitsAfterDecimal</PrecisionType>
                    <PrecisionDigits>2</PrecisionDigits>
                    <ConversionSupport>None</ConversionSupport>
                </Parameter>
                <Parameter id="SNRThreshold">
                    <Value>5</Value>
                    <Limits>
                        <Minimum type="Exclusive">0</Minimum>
                    </Limits>
                    <XUnits>Mixed</XUnits>
                    <DataValueType>Mixed</DataValueType>
                    <PrecisionType>DigitsAfterDecimal</PrecisionType>
                    <PrecisionDigits>1</PrecisionDigits>
                    <ConversionSupport>None</ConversionSupport>
                </Parameter>
                <Parameter id="PeakAreaAbsThreshold">
                    <Value>10000</Value>
                    <Limits>
                        <Minimum type="Inclusive">0</Minimum>
                    </Limits>
                    <XUnits>Abundance</XUnits>
                    <DataValueType>Response</DataValueType>
                    <PrecisionType>DigitsAfterDecimal</PrecisionType>
                    <PrecisionDigits>0</PrecisionDigits>
                    <ConversionSupport>None</ConversionSupport>
                </Parameter>
                <Parameter id="PeakAreaPctUnits">
                    <Value>5</Value>
                    <Limits>
                        <Minimum type="Inclusive">0</Minimum>
                        <Maximum type="Inclusive">100</Maximum>
[truncated: 264,110 more chars]
