# Supplementary material for: Spermacoce alata Aubl. Essential Oil: Chemical Composition, In Vitro Antioxidant Activity, and Inhibitory Effects of Acetylcholinesterase, α-Glucosidase and β-Lactamase
Source: Molecules. 2024 Jun 16;29(12):2869. doi: 10.3390/molecules29122869 (PMC11206966; doi:10.3390/molecules29122869)
Supplement: Supplementary file 1 [file molecules-29-02869-s001.zip › EO2304.D/tic_front.csv]

D:\MassHunter\GCMS\1\data\做样\1204-2\EO2304.D Mon Dec 04 19:48:54 2023
Start of data points
4.09242	102250
4.09787	102961
4.10332	104351
4.10878	102005
4.11423	100241
4.11968	101519
4.12515	98795
4.13060	97869
4.13605	98666
4.14152	97026
4.14697	94281
4.15242	93020
4.15787	93215
4.16333	93653
4.16878	90764
4.17423	87234
4.17970	89986
4.18515	91500
4.19060	89281
4.19607	88528
4.20152	87025
4.20697	89520
4.21243	87288
4.21788	86089
4.22333	85652
4.22880	85343
4.23425	84700
4.23970	83260
4.24517	84796
4.25062	81747
4.25607	78086
4.26153	72242
4.26698	64928
4.27243	58490
4.27790	53090
4.28335	47808
4.28880	49472
4.29427	48289
4.29972	45896
4.30517	46457
4.31063	46912
4.31608	45407
4.32153	46249
4.32698	48093
4.33245	44336
4.33790	44783
4.34335	45261
4.34882	45001
4.35427	43932
4.35972	44905
4.36518	44392
4.37063	46544
4.37608	45223
4.38155	46161
4.38700	44475
4.39245	45866
4.39792	44639
4.40337	45421
4.40882	44626
4.41428	44130
4.41973	47096
4.42518	48516
4.43065	54896
4.43610	57797
4.44155	58575
4.44702	57888
4.45247	60647
4.45792	55927
4.46338	59046
4.46883	57457
4.47428	56908
4.47975	59489
4.48520	57844
4.49065	56417
4.49610	57203
4.50157	57821
4.50702	58045
4.51247	58058
4.51793	59717
4.52338	58626
4.52883	56827
4.53430	58564
4.53975	57483
4.54520	57127
4.55067	57086
4.55612	56840
4.56157	57132
4.56703	57325
4.57248	57328
4.57793	56074
4.58340	57493
4.58885	56798
4.59430	58171
4.59977	56993
4.60522	56084
4.61067	56014
4.61613	56739
4.62158	56836
4.62703	56893
4.63250	58566
4.63795	55158
4.64340	57467
4.64887	55743
4.65432	56556
4.65977	56382
4.66522	56715
4.67068	58265
4.67613	57504
4.68158	56590
4.68705	59492
4.69250	61672
4.69795	59668
4.70342	59361
4.70887	61936
4.71432	60888
4.71978	63319
4.72523	64017
4.73068	64579
4.73615	66178
4.74160	68022
4.74705	70632
4.75252	73295
4.75797	76570
4.76342	79189
4.76888	81903
4.77433	84162
4.77978	88045
4.78525	88306
4.79070	94140
4.79615	93945
4.80162	94795
4.80707	101352
4.81252	100651
4.81798	104125
4.82343	105239
4.82888	106423
4.83433	108719
4.83980	110836
4.84525	111020
4.85070	110081
4.85617	112392
4.86162	111595
4.86707	112867
4.87253	113832
4.87798	113532
4.88343	113209
4.88890	114644
4.89435	115431
4.89980	113992
4.90527	115538
4.91072	112855
4.91617	114926
4.92163	118373
4.92708	118553
4.93253	115918
4.93800	117832
4.94345	114609
4.94890	115856
4.95437	115531
4.95982	116945
4.96527	114414
4.97073	116022
4.97618	116124
4.98163	117169
4.98710	118068
4.99255	115434
4.99800	116296
5.00345	113576
5.00892	114298
5.01437	116435
5.01982	114566
5.02528	116331
5.03073	114241
5.03618	116613
5.04165	114190
5.04710	111945
5.05255	112967
5.05802	115586
5.06347	111917
5.06892	113118
5.07438	113283
5.07983	115352
5.08528	117463
5.09075	114010
5.09620	116640
5.10165	117171
5.10712	117602
5.11257	119722
5.11802	122158
5.12348	122147
5.12893	121786
5.13438	122311
5.13985	125503
5.14530	120645
5.15075	124885
5.15622	122587
5.16167	123368
5.16712	121779
5.17257	120529
5.17803	122255
5.18348	125074
5.18893	123343
5.19440	123031
5.19985	125518
5.20530	124189
5.21077	120003
5.21622	123182
5.22167	121548
5.22713	121152
5.23258	121040
5.23803	120481
5.24350	118344
5.24895	118070
5.25440	117136
5.25987	119740
5.26532	117185
5.27077	117407
5.27623	117561
5.28168	115770
5.28713	117614
5.29260	116755
5.29805	116052
5.30350	115984
5.30897	112368
5.31442	114375
5.31987	114402
5.32533	108412
5.33078	110677
5.33623	105283
5.34168	106602
5.34715	108343
5.35260	106132
5.35805	107197
5.36352	105066
5.36897	104564
5.37442	102419
5.37988	103135
5.38533	101732
5.39078	100322
5.39625	96725
5.40170	96530
5.40715	94563
5.41262	90499
5.41807	88849
5.42352	88936
5.42898	82904
5.43443	84468
5.43988	83813
5.44535	80257
5.45080	81027
5.45625	79284
5.46172	79315
5.46717	79436
5.47262	78759
5.47808	78988
5.48353	78992
5.48898	77656
5.49445	77166
5.49990	74094
5.50535	77674
5.51080	76431
5.51627	78866
5.52172	77603
5.52717	76619
5.53263	75393
5.53808	75422
5.54353	74806
5.54900	74905
5.55445	73250
5.55990	73280
5.56537	73904
5.57082	72864
5.57627	71191
5.58173	72025
5.58718	69966
5.59263	72095
5.59810	72427
5.60355	70818
5.60900	69207
5.61447	69824
5.61992	69982
5.62537	69320
5.63083	67194
5.63628	67189
5.64173	68719
5.64720	66359
5.65265	65727
5.65810	66924
5.66357	66227
5.66902	66414
5.67447	65732
5.67992	64432
5.68538	62195
5.69083	62696
5.69628	58764
5.70175	59472
5.70720	57585
5.71265	56048
5.71812	57043
5.72357	54215
5.72902	55306
5.73448	55539
5.73993	55023
5.74538	53373
5.75085	54301
5.75630	52837
5.76175	55232
5.76722	54122
5.77267	52849
5.77812	53409
5.78358	53663
5.78903	54474
5.79448	52679
5.79995	53971
5.80540	51445
5.81085	52931
5.81632	53997
5.82177	53640
5.82722	54497
5.83268	54740
5.83813	53345
5.84358	56600
5.84903	55141
5.85450	58471
5.85995	59796
5.86540	61956
5.87087	64017
5.87632	66763
5.88177	70475
5.88723	72617
5.89268	80327
5.89813	84515
5.90360	86212
5.90905	94509
5.91450	97091
5.91997	101393
5.92542	104634
5.93087	111428
5.93633	113009
5.94178	118445
5.94723	124643
5.95270	129132
5.95815	133447
5.96360	137580
5.96907	140139
5.97452	142392
5.97997	147787
5.98543	146983
5.99088	153129
5.99633	150288
6.00180	153304
6.00725	153629
6.01270	156744
6.01815	154097
6.02362	159722
6.02907	155875
6.03452	157904
6.03998	153982
6.04543	154986
6.05088	156293
6.05635	152623
6.06180	153297
6.06725	153271
6.07272	155081
6.07817	150806
6.08362	153448
6.08908	148841
6.09453	147706
6.09998	145994
6.10545	147772
6.11090	144249
6.11635	143321
6.12182	141944
6.12727	140913
6.13272	140201
6.13818	138510
6.14363	135204
6.14908	137766
6.15455	133535
6.16000	134179
6.16545	130306
6.17092	129094
6.17637	128985
6.18182	128446
6.18727	130460
6.19273	129091
6.19818	126391
6.20363	127331
6.20910	125308
6.21455	125756
6.22000	124596
6.22547	126236
6.23092	126173
6.23637	123658
6.24183	120748
6.24728	121051
6.25273	122504
6.25820	119687
6.26365	119188
6.26910	117669
6.27457	116410
6.28002	114700
6.28547	113954
6.29093	112732
6.29638	113461
6.30183	110364
6.30730	109646
6.31275	109542
6.31820	106042
6.32367	104525
6.32912	103600
6.33457	102669
6.34003	102009
6.34548	97823
6.35093	100558
6.35638	97794
6.36185	96405
6.36730	94354
6.37275	92094
6.37822	88275
6.38367	83692
6.38912	80844
6.39458	78475
6.40003	74606
6.40548	70823
6.41095	70520
6.41640	68424
6.42185	67310
6.42732	65642
6.43277	63436
6.43822	62175
6.44368	63894
6.44913	60477
6.45458	59165
6.46005	58750
6.46550	56564
6.47095	55839
6.47642	55932
6.48187	53800
6.48732	54603
6.49278	52341
6.49823	52122
6.50368	52797
6.50915	52771
6.51460	51471
6.52005	51382
6.52550	49519
6.53097	50689
6.53642	49553
6.54187	49487
6.54733	48997
6.55278	49313
6.55823	48678
6.56370	49379
6.56915	48687
6.57460	47456
6.58007	46753
6.58552	45135
6.59097	46871
6.59643	46750
6.60188	47470
6.60733	46050
6.61280	45454
6.61825	45173
6.62370	45665
6.62917	46081
6.63462	46843
6.64007	44691
6.64553	45027
6.65098	44787
6.65643	45744
6.66190	43873
6.66735	44732
6.67280	41339
6.67827	41898
6.68372	44086
6.68917	44996
6.69462	41402
6.70008	42187
6.70553	42012
6.71098	40930
6.71645	40727
6.72190	40658
6.72735	39940
6.73282	39130
6.73827	38903
6.74372	40247
6.74918	39277
6.75463	38803
6.76008	39916
6.76555	40935
6.77100	40738
6.77645	41677
6.78192	41071
6.78737	41652
6.79282	44685
6.79828	52748
6.80373	60762
6.80918	69664
6.81465	80682
6.82010	92582
6.82555	101249
6.83102	110297
6.83647	116260
6.84192	125269
6.84738	134807
6.85283	140647
6.85828	148743
6.86373	155951
6.86920	158176
6.87465	165178
6.88010	158487
6.88557	163018
6.89102	165355
6.89647	165394
6.90193	165435
6.90738	168361
6.91283	168626
6.91830	167772
6.92375	169543
6.92920	166990
6.93467	164956
6.94012	163597
6.94557	159719
6.95103	162492
6.95648	161492
6.96193	160487
6.96740	160138
6.97285	154370
6.97830	154794
6.98377	154186
6.98922	150684
6.99467	147816
7.00013	144608
7.00558	142282
7.01103	141816
7.01650	140690
7.02195	136631
7.02740	139095
7.03285	134652
7.03832	133958
7.04377	129623
7.04922	129304
7.05468	127042
7.06013	125094
7.06558	126388
7.07105	124585
7.07650	121681
7.08195	120324
7.08742	119685
7.09287	116001
7.09832	115247
7.10378	113286
7.10923	111477
7.11468	110932
7.12015	108431
7.12560	105691
7.13105	105393
7.13652	106069
7.14197	103269
7.14742	102275
7.15288	102658
7.15833	100519
7.16378	98008
7.16925	98044
7.17470	97431
7.18015	96954
7.18560	93437
7.19107	93000
7.19652	89792
7.20197	86488
7.20743	82382
7.21288	75546
7.21833	71020
7.22380	65921
7.22925	61106
7.23470	54495
7.24017	52329
7.24562	50215
7.25107	48977
7.25653	50064
7.26198	48856
7.26743	49678
7.27290	50009
7.27835	49098
7.28380	50180
7.28927	50859
7.29472	48633
7.30017	47488
7.30563	47694
7.31108	47998
7.31653	48244
7.32200	48800
7.32745	47155
7.33290	48288
7.33837	45995
7.34382	48578
7.34927	47844
7.35472	46718
7.36018	45638
7.36563	46824
7.37108	46164
7.37655	45403
7.38200	45075
7.38745	46425
7.39292	44700
7.39837	47714
7.40382	46433
7.40928	46609
7.41473	47033
7.42018	47800
7.42565	48123
7.43110	49931
7.43655	53007
7.44202	54621
7.44747	58157
7.45292	60935
7.45838	64590
7.46383	68575
7.46928	73815
7.47475	77654
7.48020	78836
7.48565	82291
7.49112	85925
7.49657	88084
7.50202	87429
7.50748	89986
7.51293	90466
7.51838	92861
7.52383	92501
7.52930	92165
7.53475	95756
7.54020	100085
7.54567	100179
7.55112	101294
7.55657	104975
7.56203	104741
7.56748	108504
7.57293	108920
7.57840	110650
7.58385	113549
7.58930	110473
7.59477	112532
7.60022	110838
7.60567	112019
7.61113	111268
7.61658	110648
7.62203	107517
7.62750	108003
7.63295	106950
7.63840	105155
7.64387	104700
7.64932	101239
7.65477	100896
7.66023	103555
7.66568	100260
7.67113	98334
7.67660	101172
7.68205	97738
7.68750	95850
7.69297	94526
7.69842	91932
7.70387	96486
7.70932	94515
7.71478	96620
7.72023	94683
7.72568	93445
7.73115	93764
7.73660	92909
7.74205	91464
7.74752	90428
7.75297	89222
7.75842	90801
7.76388	90055
7.76933	86935
7.77478	84325
7.78025	82808
7.78570	80382
7.79115	77390
7.79662	76178
7.80207	73074
7.80752	75110
7.81298	73341
7.81843	70812
7.82388	69837
7.82935	71789
7.83480	72135
7.84025	69993
7.84572	70750
7.85117	71575
7.85662	73988
7.86207	70723
7.86753	70045
7.87298	73259
7.87843	71621
7.88390	74687
7.88935	76989
7.89480	76150
7.90027	79579
7.90572	78015
7.91117	81722
7.91663	80994
7.92208	84769
7.92753	85145
7.93300	84572
7.93845	85657
7.94390	89897
7.94937	91279
7.95482	91790
7.96027	94261
7.96573	93347
7.97118	94103
7.97663	97171
7.98210	97867
7.98755	96969
7.99300	99171
7.99847	99853
8.00392	98737
8.00937	97840
8.01483	96311
8.02028	98504
8.02573	99600
8.03118	95874
8.03665	94276
8.04210	95613
8.04755	97350
8.05302	95819
8.05847	95305
8.06392	97010
8.06938	98213
8.07483	99245
8.08028	101698
8.08575	105393
8.09120	107409
8.09665	111975
8.10212	118059
8.10757	126413
8.11302	138536
8.11848	150304
8.12393	167074
8.12938	185475
8.13485	203781
8.14030	215497
8.14575	232640
8.15122	246204
8.15667	254592
8.16212	265622
8.16758	265937
8.17303	266255
8.17848	273702
8.18395	274536
8.18940	273149
8.19485	278705
8.20030	273173
8.20577	267740
8.21122	269499
8.21667	263101
8.22213	259367
8.22758	257990
8.23303	257493
8.23850	255066
8.24395	247637
8.24940	245122
8.25487	237920
8.26032	237939
8.26577	235871
8.27123	227566
8.27668	225863
8.28213	223268
8.28760	219534
8.29305	216046
8.29850	215820
8.30397	217807
8.30942	215433
8.31487	215259
8.32033	213200
8.32578	208859
8.33123	208426
8.33670	206216
8.34215	205933
8.34760	201643
8.35307	206430
8.35852	204592
8.36397	198844
8.36942	201119
8.37488	203193
8.38033	200752
8.38578	199005
8.39125	196240
8.39670	187511
8.40215	183599
8.40762	176046
8.41307	168146
8.41852	156563
8.42398	153506
8.42943	149111
8.43488	150031
8.44035	145944
8.44580	144451
8.45125	143044
8.45672	142745
8.46217	138968
8.46762	135162
8.47308	133072
8.47853	133079
8.48398	131506
8.48945	129257
8.49490	129368
8.50035	123918
8.50582	124802
8.51127	127215
8.51672	122178
8.52218	124888
8.52763	122283
8.53308	124215
8.53853	122760
8.54400	121847
8.54945	125455
8.55490	127840
8.56037	123898
8.56582	126183
8.57127	127950
8.57673	127220
8.58218	127092
8.58763	128721
8.59310	124572
8.59855	128847
8.60400	128037
8.60947	126181
8.61492	128799
8.62037	134116
8.62583	132336
8.63128	133763
8.63673	136643
8.64220	143383
8.64765	140534
8.65310	145428
8.65857	146535
8.66402	148603
8.66947	151579
8.67493	155445
8.68038	158059
8.68583	164890
8.69130	165698
8.69675	172563
8.70220	178641
8.70765	182617
8.71312	187578
8.71857	195822
8.72402	203805
8.72948	212023
8.73493	223817
8.74038	232335
8.74585	247601
8.75130	252572
8.75675	258994
8.76222	267090
8.76767	281783
8.77312	283863
8.77858	287942
8.78403	297665
8.78948	302208
8.79495	298077
8.80040	302104
8.80585	303775
8.81132	307071
8.81677	309938
8.82222	302749
8.82768	304356
8.83313	308984
8.83858	309124
8.84405	305966
8.84950	307279
8.85495	314009
8.86042	314714
8.86587	314239
8.87132	315245
8.87677	318088
8.88223	323255
8.88768	320766
8.89313	331454
8.89860	325964
8.90405	326441
8.90950	327812
8.91497	334083
8.92042	332770
8.92587	333499
8.93133	337844
8.93678	339767
8.94223	342336
8.94770	347920
8.95315	351245
8.95860	343695
8.96407	240929
8.96952	133369
8.97497	118849
8.98043	110788
8.98588	108043
8.99133	113503
8.99680	121200
9.00225	129001
9.00770	131430
9.01317	136695
9.01862	139440
9.02407	144625
9.02953	144972
9.03498	147543
9.04043	147399
9.04588	148325
9.05135	148156
9.05680	144515
9.06225	143402
9.06772	144041
9.07317	137512
9.07862	138754
9.08408	134635
9.08953	133095
9.09498	128443
9.10045	124929
9.10590	124498
9.11135	122494
9.11682	119154
9.12227	113437
9.12772	113948
9.13318	112286
9.13863	108169
9.14408	109261
9.14955	106916
9.15500	103522
9.16045	103061
9.16592	102386
9.17137	103003
9.17682	104177
9.18228	103382
9.18773	103710
9.19318	102917
9.19865	106407
9.20410	104257
9.20955	100868
9.21500	101167
9.22047	95963
9.22592	95751
9.23137	93065
9.23683	91530
9.24228	89663
9.24773	89242
9.25320	86869
9.25865	86922
9.26410	88908
9.26957	87746
9.27502	89922
9.28047	91398
9.28593	92067
9.29138	94717
9.29683	99855
9.30230	105122
9.30775	112662
9.31320	118597
9.31867	126457
9.32412	132411
9.32957	137666
9.33503	138561
9.34048	145899
9.34593	143806
9.35140	148841
9.35685	149258
9.36230	146476
9.36777	146843
9.37322	146687
9.37867	147060
9.38412	144183
9.38958	142525
9.39503	136469
9.40048	132402
9.40595	130230
9.41140	127989
9.41685	124771
9.42232	120069
9.42777	118143
9.43322	117923
9.43868	113926
9.44413	112270
9.44958	108009
9.45505	102472
9.46050	103529
9.46595	100559
9.47142	99817
9.47687	100710
9.48232	100936
9.48778	102295
9.49323	107516
9.49868	120299
9.50415	131219
9.50960	146042
9.51505	163761
9.52052	184091
9.52597	205637
9.53142	221716
9.53688	235442
9.54233	245820
9.54778	254814
9.55323	266346
9.55870	268372
9.56415	269030
9.56960	273885
9.57507	274073
9.58052	274841
9.58597	268954
9.59143	266324
9.59688	263928
9.60233	260582
9.60780	256333
9.61325	248354
9.61870	242967
9.62417	241811
9.62962	230814
9.63507	220029
9.64053	216135
9.64598	210032
9.65143	204586
9.65690	197344
9.66235	190952
9.66780	182499
9.67327	176385
9.67872	172435
9.68417	162079
9.68963	153714
9.69508	146376
9.70053	133310
9.70600	118195
9.71145	105054
9.71690	96594
9.72235	88005
9.72782	86668
9.73327	84281
9.73872	86189
9.74418	90991
9.74963	94564
9.75508	101072
9.76055	106617
9.76600	116668
9.77145	122626
9.77692	134863
9.78237	143446
9.78782	155519
9.79328	162337
9.79873	169354
9.80418	173459
9.80965	184226
9.81510	186744
9.82055	194813
9.82602	193162
9.83147	199120
9.83692	203419
9.84238	207904
9.84783	214816
9.85328	218225
9.85875	227263
9.86420	237788
9.86965	243515
9.87512	254170
9.88057	272901
9.88602	287611
9.89147	301931
9.89693	314849
9.90238	328296
9.90783	334414
9.91330	337795
9.91875	343005
9.92420	344126
9.92967	351360
9.93512	338564
9.94057	327245
9.94603	281254
9.95148	255661
9.95693	244219
9.96240	231899
9.96785	222708
9.97330	213151
9.97877	208085
9.98422	198229
9.98967	191282
9.99513	188012
10.00058	185341
10.00603	176291
10.01150	166094
10.01695	160152
10.02240	154067
10.02787	150946
10.03332	148603
10.03877	140370
10.04423	135361
10.04968	132137
10.05513	127057
10.06058	121393
10.06605	115662
10.07150	108554
10.07695	106495
10.08242	106794
10.08787	103241
10.09332	103889
10.09878	103412
10.10423	102906
10.10968	99429
10.11515	97443
10.12060	99237
10.12605	97441
10.13152	100153
10.13697	98896
10.14242	102604
10.14788	101206
10.15333	100283
10.15878	100907
10.16425	99962
10.16970	99709
10.17515	100547
10.18062	94559
10.18607	96901
10.19152	96081
10.19698	92782
10.20243	89993
10.20788	93511
10.21335	88137
10.21880	87956
10.22425	87316
10.22970	87138
10.23517	84423
10.24062	81282
10.24607	85993
10.25153	94099
10.25698	106412
10.26243	127883
10.26790	151786
10.27335	176872
10.27880	201583
10.28427	226112
10.28972	239066
10.29517	248673
10.30063	253632
10.30608	253072
10.31153	252128
10.31700	249577
10.32245	245421
10.32790	243082
10.33337	233313
10.33882	225282
10.34427	213339
10.34973	205753
10.35518	201442
10.36063	191179
10.36610	183612
10.37155	174053
10.37700	171712
10.38247	159558
10.38792	156173
10.39337	149495
10.39882	144028
10.40428	132946
10.40973	124032
10.41518	114967
10.42065	105889
10.42610	94797
10.43155	85189
10.43702	78735
10.44247	74921
10.44792	70470
10.45338	70616
10.45883	72145
10.46428	71680
10.46975	72280
10.47520	74455
10.48065	76070
10.48612	78172
10.49157	80596
10.49702	83389
10.50248	89848
10.50793	94744
10.51338	106570
10.51885	120902
10.52430	131719
10.52975	148224
10.53522	161904
10.54067	172788
10.54612	181978
10.55158	185923
10.55703	188816
10.56248	191086
10.56793	193658
10.57340	187314
10.57885	188455
10.58430	191025
10.58977	196256
10.59522	200609
10.60067	213650
10.60613	225787
10.61158	245021
10.61703	261187
10.62250	285274
10.62795	312837
10.63340	343296
10.63887	388123
10.64432	423952
10.64977	471632
10.65523	504852
10.66068	541824
10.66613	563297
10.67160	584795
10.67705	599412
10.68250	616039
10.68797	619135
10.69342	615938
10.69887	605825
10.70433	596178
10.70978	583360
10.71523	568004
10.72070	554689
10.72615	529960
10.73160	502760
10.73705	479069
10.74252	456310
10.74797	424331
10.75342	403964
10.75888	379941
10.76433	356187
10.76978	331670
10.77525	305063
10.78070	280025
10.78615	252115
10.79162	225534
10.79707	202503
10.80252	178538
10.80798	159185
10.81343	144514
10.81888	136015
10.82435	125763
10.82980	119695
10.83525	113996
10.84072	105251
10.84617	104746
10.85162	103928
10.85708	99017
10.86253	95291
10.86798	94708
10.87345	95908
10.87890	93521
10.88435	92420
10.88982	91741
10.89527	90578
10.90072	91650
10.90617	91205
10.91163	89681
10.91708	87744
10.92253	90728
10.92800	88199
10.93345	91493
10.93890	94551
10.94437	97744
10.94982	99633
10.95527	99429
10.96073	104987
10.96618	105487
10.97163	106189
10.97710	106212
10.98255	101651
10.98800	104086
10.99347	103366
10.99892	101822
11.00437	97842
11.00983	97276
11.01528	94198
11.02073	94428
11.02620	91797
11.03165	90761
11.03710	94588
11.04257	94901
11.04802	101731
11.05347	114289
11.05893	132615
11.06438	154900
11.06983	183472
11.07528	213645
11.08075	241274
11.08620	262459
11.09165	280834
11.09712	293616
11.10257	298090
11.10802	301105
11.11348	295539
11.11893	295596
11.12438	281701
11.12985	273826
11.13530	261721
11.14075	253454
11.14622	247453
11.15167	232986
11.15712	221999
11.16258	214889
11.16803	200815
11.17348	195272
11.17895	185185
11.18440	178902
11.18985	166974
11.19532	157701
11.20077	140844
11.20622	133193
11.21168	127010
11.21713	122771
11.22258	121669
11.22805	117780
11.23350	117406
11.23895	120676
11.24440	123811
11.24987	129010
11.25532	133266
11.26077	144029
11.26623	155155
11.27168	160429
11.27713	165945
11.28260	171901
11.28805	173677
11.29350	179348
11.29897	184928
11.30442	186258
11.30987	187578
11.31533	187255
11.32078	191880
11.32623	192276
11.33170	194198
11.33715	198752
11.34260	194942
11.34807	188327
11.35352	186177
11.35897	183076
11.36443	187078
11.36988	205490
11.37533	257766
11.38080	351761
11.38625	527531
11.39170	752528
11.39715	1057207
11.40262	1368535
11.40807	1749025
11.41352	2080075
11.41898	2416170
11.42443	2640518
11.42988	2813384
11.43535	2946367
11.44080	2965940
11.44625	2911778
11.45172	2819911
11.45717	2698123
11.46262	2518304
11.46808	2385888
11.47353	2218729
11.47898	2070059
11.48445	1920562
11.48990	1764488
11.49535	1682860
11.50082	1557840
11.50627	1418424
11.51172	1268576
11.51718	1135438
11.52263	1014178
11.52808	933476
11.53355	891384
11.53900	866502
11.54445	847826
11.54992	823844
11.55537	788816
11.56082	768741
11.56627	726532
11.57173	695256
11.57718	654721
11.58263	609571
11.58810	551706
11.59355	492895
11.59900	432065
11.60447	380665
11.60992	331870
11.61537	284020
11.62083	250409
11.62628	224014
11.63173	201296
11.63720	178699
11.64265	162528
11.64810	150601
11.65357	143511
11.65902	137146
11.66447	135229
11.66993	132925
11.67538	129020
11.68083	127255
11.68630	121442
11.69175	118776
11.69720	110737
11.70267	115526
11.70812	110057
11.71357	108855
11.71903	104865
11.72448	105171
11.72993	99655
11.73540	97637
11.74085	96091
11.74630	91883
11.75175	90546
11.75722	88419
11.76267	85989
11.76812	82916
11.77358	82961
11.77903	79631
11.78448	83304
11.78995	84168
11.79540	87426
11.80085	89069
11.80632	92437
11.81177	97210
11.81722	98824
11.82268	100480
11.82813	102408
11.83358	99555
11.83905	102511
11.84450	100136
11.84995	100059
11.85542	96990
11.86087	97301
11.86632	95260
11.87178	93320
11.87723	93180
11.88268	91094
11.88815	89183
11.89360	86643
11.89905	84825
11.90452	81814
11.90997	83910
11.91542	83833
11.92087	87486
11.92633	90477
11.93178	95224
11.93723	104785
11.94270	108323
11.94815	113450
11.95360	119153
11.95907	117326
11.96452	115812
11.96997	114555
11.97543	113334
11.98088	109547
11.98633	106492
11.99180	105857
11.99725	104300
12.00270	103074
12.00817	107470
12.01362	106837
12.01907	108250
12.02453	113253
12.02998	113013
12.03543	118203
12.04090	121700
12.04635	123160
12.05180	125291
12.05727	127494
12.06272	129533
12.06817	128894
12.07362	129570
12.07908	122901
12.08453	121689
12.08998	116083
12.09545	116996
12.10090	113596
12.10635	113667
12.11182	107040
12.11727	105927
12.12272	104078
12.12818	99615
12.13363	98632
12.13908	93342
12.14455	90664
12.15000	94060
12.15545	96218
12.16092	102212
12.16637	109071
12.17182	109578
12.17728	115628
12.18273	117572
12.18818	123729
12.19365	128767
12.19910	135779
12.20455	145964
12.21002	153569
12.21547	160565
12.22092	165031
12.22638	165810
12.23183	170145
12.23728	166789
12.24273	163202
12.24820	158938
12.25365	153077
12.25910	150450
12.26457	144943
12.27002	140066
12.27547	136681
12.28093	133324
12.28638	135103
12.29183	133977
12.29730	134572
12.30275	144405
12.30820	154525
12.31367	171853
12.31912	172182
12.32457	183140
12.33003	183315
12.33548	183621
12.34093	180691
12.34640	183785
12.35185	184354
12.35730	198391
12.36277	212917
12.36822	240451
12.37367	282377
12.37913	315178
12.38458	339819
12.39003	371474
12.39550	383207
12.40095	388738
12.40640	382366
12.41185	371401
12.41732	350030
12.42277	328015
12.42822	312197
12.43368	296114
12.43913	274912
12.44458	260926
12.45005	242061
12.45550	231539
12.46095	202392
12.46642	182029
12.47187	159921
12.47732	142523
12.48278	125567
12.48823	116343
12.49368	106916
12.49915	104512
12.50460	103932
12.51005	105286
12.51552	106392
12.52097	113232
12.52642	117854
12.53188	124877
12.53733	127858
12.54278	140125
12.54825	146700
12.55370	154798
12.55915	164947
12.56462	173797
12.57007	180062
12.57552	185589
12.58097	191443
12.58643	200119
12.59188	213243
12.59733	228914
12.60280	240269
12.60825	247154
12.61370	241585
12.61917	241059
12.62462	230441
12.63007	221495
12.63553	210884
12.64098	199101
12.64643	185105
12.65190	181793
12.65735	173948
12.66280	170435
12.66827	169127
12.67372	167185
12.67917	160850
12.68463	162011
12.69008	156629
12.69553	158805
12.70100	153929
12.70645	152139
12.71190	153199
12.71737	148287
12.72282	143270
12.72827	138816
12.73373	132938
12.73918	130978
12.74463	128251
12.75008	132331
12.75555	154360
12.76100	189680
12.76645	258570
12.77192	332578
12.77737	418644
12.78282	496516
12.78828	558176
12.79373	595271
12.79918	589083
12.80465	582481
12.81010	551421
12.81555	513759
12.82102	483629
12.82647	435055
12.83192	392209
12.83738	342075
12.84283	313137
12.84828	268475
12.85375	231237
12.85920	202926
12.86465	179006
12.87012	153759
12.87557	138725
12.88102	131326
12.88648	121514
12.89193	113378
12.89738	115363
12.90285	126673
12.90830	157784
12.91375	211432
12.91920	310799
12.92467	433300
12.93012	573356
12.93557	702656
12.94103	799061
12.94648	834546
12.95193	842183
12.95740	839458
12.96285	786409
12.96830	714903
12.97377	662676
12.97922	584290
12.98467	513178
12.99013	438325
12.99558	381625
13.00103	334110
13.00650	292252
13.01195	256216
13.01740	236664
13.02287	219965
13.02832	212728
13.03377	207320
13.03923	197282
13.04468	199478
13.05013	197569
13.05560	205696
13.06105	225568
13.06650	273037
13.07197	348740
13.07742	462143
13.08287	597713
13.08832	744264
13.09378	890766
13.09923	1016163
13.10468	1099559
13.11015	1124552
13.11560	1110761
13.12105	1090307
13.12652	1031794
13.13197	974178
13.13742	893769
13.14288	823563
13.14833	743244
13.15378	646761
13.15925	567775
13.16470	485092
13.17015	417433
13.17562	364428
13.18107	327431
13.18652	308460
13.19198	291102
13.19743	284453
13.20288	285882
13.20835	283636
13.21380	285924
13.21925	286214
13.22472	284999
13.23017	286545
13.23562	295165
13.24108	301425
13.24653	310568
13.25198	330325
13.25743	361650
13.26290	417234
13.26835	471849
13.27380	548014
13.27927	596965
13.28472	630421
13.29017	625659
13.29563	620695
13.30108	605336
13.30653	586702
13.31200	556274
13.31745	518437
13.32290	481669
13.32837	450894
13.33382	427688
13.33927	415499
13.34473	409634
13.35018	393382
13.35563	381731
13.36110	363321
13.36655	344908
13.37200	329031
13.37747	304618
13.38292	274878
13.38837	249908
13.39383	218774
13.39928	192061
13.40473	171316
13.41020	150481
13.41565	132991
13.42110	120639
13.42655	111291
13.43202	105632
13.43747	100458
13.44292	95784
13.44838	94852
13.45383	92147
13.45928	92803
13.46475	93105
13.47020	95570
13.47565	100134
13.48112	106773
13.48657	110397
13.49202	113215
13.49748	114872
13.50293	120869
13.50838	115600
13.51385	117952
13.51930	114086
13.52475	111918
13.53022	110235
13.53567	112214
13.54112	115268
13.54658	120745
13.55203	131136
13.55748	148728
13.56295	165115
13.56840	180746
13.57385	189011
13.57932	197705
13.58477	198446
13.59022	198614
13.59567	200188
13.60113	199988
13.60658	195670
13.61203	194019
13.61750	190733
13.62295	196594
13.62840	190916
13.63387	191341
13.63932	186378
13.64477	189087
13.65023	193063
13.65568	192969
13.66113	193924
13.66660	198960
13.67205	203737
13.67750	216121
13.68297	233503
13.68842	270504
13.69387	316172
13.69933	396265
13.70478	495285
13.71023	625625
13.71570	743436
13.72115	849174
13.72660	889932
13.73207	898180
13.73752	868845
13.74297	822603
13.74843	736836
13.75388	659413
13.75933	596810
13.76478	516251
13.77025	438949
13.77570	383315
13.78115	329540
13.78662	290815
13.79207	274177
13.79752	277678
13.80298	277328
13.80843	285337
13.81388	281484
13.81935	287319
13.82480	286804
13.83025	279336
13.83572	270098
13.84117	261542
13.84662	249220
13.85208	242516
13.85753	241539
13.86298	238105
13.86845	253107
13.87390	261854
13.87935	277968
13.88482	290408
13.89027	293396
13.89572	291087
13.90118	291962
13.90663	283152
13.91208	272715
13.91755	266169
13.92300	252505
13.92845	242499
13.93390	223200
13.93937	211035
13.94482	193315
13.95027	180888
13.95573	164838
13.96118	149576
13.96663	138262
13.97210	127130
13.97755	119411
13.98300	115805
13.98847	113275
13.99392	107268
13.99937	110012
14.00483	108820
14.01028	107956
14.01573	109820
14.02120	108180
14.02665	109000
14.03210	113711
14.03757	126519
14.04302	154319
14.04847	208862
14.05393	294340
14.05938	409371
14.06483	541782
14.07030	670687
14.07575	751478
14.08120	817696
14.08667	835956
14.09212	793650
14.09757	711631
14.10302	608987
14.10848	501461
14.11393	397074
14.11938	311936
14.12485	249338
14.13030	202630
14.13575	168952
14.14122	151921
14.14667	140164
14.15212	134722
14.15758	133054
14.16303	130179
14.16848	130356
14.17395	128424
14.17940	125896
14.18485	132535
14.19032	147860
14.19577	187356
14.20122	249051
14.20668	330634
14.21213	424248
14.21758	511945
14.22305	578204
14.22850	596460
14.23395	591062
14.23942	550816
14.24487	480578
14.25032	414109
14.25577	358059
14.26123	310817
14.26668	283946
14.27213	272305
14.27760	287503
14.28305	308971
14.28850	340946
14.29397	367333
14.29942	386201
14.30487	383476
14.31033	377752
14.31578	363740
14.32123	336109
14.32670	314985
14.33215	272963
14.33760	240113
14.34307	204958
14.34852	182273
14.35397	156835
14.35943	144554
14.36488	133085
14.37033	127014
14.37580	123924
14.38125	118078
14.38670	119856
14.39217	119986
14.39762	128463
14.40307	143582
14.40853	165081
14.41398	205296
14.41943	255112
14.42488	315357
14.43035	373675
14.43580	418624
14.44125	441396
14.44672	443769
14.45217	415719
14.45762	381075
14.46308	331482
14.46853	291337
14.47398	243377
14.47945	199523
14.48490	166057
14.49035	140073
14.49582	119266
14.50127	105523
14.50672	98277
14.51218	98227
14.51763	99203
14.52308	98762
14.52855	99777
14.53400	104553
14.53945	106852
14.54492	105415
14.55037	108866
14.55582	105247
14.56128	107568
14.56673	110843
14.57218	122740
14.57765	144194
14.58310	179680
14.58855	229731
14.59402	286620
14.59947	349103
14.60492	400029
14.61037	450663
14.61583	472592
14.62128	479831
14.62673	461375
14.63220	428717
14.63765	393705
14.64310	371196
14.64857	346484
14.65402	333221
14.65947	330411
14.66493	327039
14.67038	323848
14.67583	308613
14.68130	289494
14.68675	264135
14.69220	240526
14.69767	219471
14.70312	203609
14.70857	196241
14.71403	190241
14.71948	183083
14.72493	180690
14.73040	169602
14.73585	163457
14.74130	154523
14.74677	145034
14.75222	135415
14.75767	126192
14.76313	119231
14.76858	114070
14.77403	108524
14.77948	104006
14.78495	100724
14.79040	100618
14.79585	98948
14.80132	97722
14.80677	99646
14.81222	96802
14.81768	94680
14.82313	95971
14.82858	94714
14.83405	96762
14.83950	92629
14.84495	90979
14.85042	88012
14.85587	84902
14.86132	84365
14.86678	82989
14.87223	82804
14.87768	83477
14.88315	83474
14.88860	90489
14.89405	96046
14.89952	97934
14.90497	102555
14.91042	110901
14.91588	116683
14.92133	123293
14.92678	129470
14.93223	133396
14.93770	133764
14.94315	129936
14.94860	129231
14.95407	130255
14.95952	121569
14.96497	122207
14.97043	122717
14.97588	128191
14.98133	132248
14.98680	154559
[truncated: 5,561 more rows]
